# Supplementary material for: SLC25A1-associated prognostic signature predicts poor survival in acute myeloid leukemia patients
Source: Front Genet. 2023 Jan 6;13:1081262. doi: 10.3389/fgene.2022.1081262 (PMC9852877; doi:10.3389/fgene.2022.1081262)
Supplement: Supplementary file 1 [file Table2.XLSX]

## Sheet: Sheet1
Table S2. GSEA analysis (TCGA)
GO enrichement analysis													KEGG enrichement analysis
	ID	Description	setSize	enrichmentScore	NES	pvalue	p.adjust	qvalues	rank	leading_edge	core_enrichment			ID	Description	setSize	enrichmentScore	NES	pvalue	p.adjust	qvalues	rank	leading_edge	core_enrichment
GO:0022904	GO:0022904	respiratory electron transport chain	99	0.674507	2.25648	1e-10	1.24326e-08	1.07309e-08	4815	tags=55%, list=15%, signal=47%	SCO2/SLC25A22/UQCRC1/COX8A/NDUFS8/CYC1/NDUFB7/PLEC/NDUFV1/MYBBP1A/NDUFB10/COX6A1/UQCR11/COX5B/NDUFS7/SDHA/UQCR10/NDUFS6/COX4I1/NDUFA8/UQCRQ/GBA/COX5A/UQCC3/NDUFA2/CHCHD2/NDUFS2/SDHB/BID/NDUFA12/COQ9/AIFM2/NDUFB8/NDUFS3/PINK1/NDUFAB1/NDUFA1/PARK7/MIR210/UQCRFS1/NDUFB2/NDUFC1/COX7A2/NDUFA3/ISCU/PPARGC1A/NDUFB9/NDUFA6/COX7C/DGUOK/COX6C/NDUFS5/GHITM/SDHAF2		hsa03010	hsa03010	Ribosome	151	0.678221	2.40247	0.00657895	0.0216927	0.00979562	5458	tags=55%, list=17%, signal=46%	RPS15/MRPL4/MRPL23/MRPL12/MRPS12/MRPS2/FAU/MRPL28/RPS4Y1/RPL13/RPL18A/RPS9/RPS2/MRPL14/RPLP2/RPS5/RPL28/RPLP1/RPS28/RPL10/RPL29/RPS16/MRPL11/RPS19/RPS21/RPL8/RPL18/MRPL2/MRPL24/UBA52/MRPL34/MRPS18A/MRPL36/RPL22L1/RPL27A/RPL7A/RPL36/RPS8/MRPL16/RPL13A/RPLP0/RPS26/RPL3/RPL12/RPL10A/MRPS16/RPL35/MRPL18/RPL19/RPS12/MRPL20/MRPL21/MRPL17/RPL32/MRPS21/RPS18/RPL37A/MRPL15/RPSA/RPS17/RPL26L1/MRPL9/MRPL10/…
GO:0002504	GO:0002504	antigen processing and presentation of peptide or polysaccharide antigen via MHC class II	32	0.806982	2.20282	6.49957e-07	2.71388e-05	2.34243e-05	1068	tags=53%, list=3%, signal=51%	CD74/HLA-DQB1/CTSD/HLA-DPB1/HLA-DRB1/HLA-DPA1/HLA-DRB5/PYCARD/HLA-DRA/HLA-DMA/HLA-DQA1/THBS1/HLA-DMB/HLA-DOA/HLA-DQB2/HLA-DQA2/CTSL		hsa00190	hsa00190	Oxidative phosphorylation	106	0.684388	2.30736	0.00497512	0.0216927	0.00979562	4148	tags=47%, list=13%, signal=41%	TCIRG1/ATP6V0C/ATP6V0E2/UQCRC1/COX8A/NDUFS8/CYC1/PPA1/NDUFB7/ATP6V0B/NDUFV1/ATP6V1F/NDUFB10/COX6A1/UQCR11/ATP6V0D1/COX5B/NDUFS7/SDHA/UQCR10/NDUFS6/COX4I1/NDUFA8/LHPP/UQCRQ/ATP6AP1/NDUFB11/COX5A/NDUFA2/NDUFA11/NDUFA13/NDUFS2/SDHB/NDUFA12/NDUFB8/COX6B1/NDUFS3/NDUFAB1/NDUFA1/ATP6V1E1/COX7B/UQCRFS1/NDUFB2/NDUFC1/ATP6V0E1/COX7A2/NDUFA3/NDUFB9/NDUFA6/COX7C
GO:0006119	GO:0006119	oxidative phosphorylation	109	0.644035	2.194	1.70621e-10	2.03002e-08	1.75217e-08	4815	tags=53%, list=15%, signal=46%	CHCHD10/ABCD1/UQCRC1/COX8A/NDUFS8/CYC1/NDUFB7/PPIF/NDUFV1/NDUFB10/COX6A1/UQCR11/COX5B/NDUFS7/SDHA/UQCR10/NDUFS6/COX4I1/NDUFA8/STOML2/UQCRQ/COX5A/UQCC3/NDUFA2/CHCHD2/SHMT2/NDUFS2/BID/NDUFA12/COQ9/NDUFB8/COX6B1/NDUFS3/PINK1/UQCC2/NDUFAB1/NDUFA1/PARK7/VCP/MIR210/COX7B/RHOA/NDUFB2/NDUFC1/COX7A2/SLC25A23/NDUFA3/ISCU/NDUFB9/NDUFA6/COX7C/DGUOK/DNAJC30/MLXIPL/COX6C/NDUFS5/GHITM/SDHAF2		hsa01200	hsa01200	Carbon metabolism	113	0.668669	2.28414	0.00512821	0.0216927	0.00979562	4842	tags=51%, list=15%, signal=44%	HK3/G6PD/PFKL/SDSL/PFKP/PGP/PGLS/ECHS1/ENO1/TPI1/ACADS/ALDOA/PKM/IDH3G/MDH2/GAPDH/PHGDH/ENO3/ACO2/CAT/FBP1/SDHA/OGDH/PGAM1/TKT/IDH3B/ALDOC/HK1/SHMT2/PSAT1/IDH2/SDHB/PGD/IDH1/TALDO1/GOT1/FH/PGK1/GLUD1/ACSS1/GPI/GOT2/PSPH/AMT/CS/ACAT2/ME3/GCSH/GLYCTK/DLST/SUCLG1/RPIA/ACSS2/SHMT1/MDH1/GLUD2/ADPGK/PCCB
GO:0002396	GO:0002396	MHC protein complex assembly	17	0.916006	2.15633	4.21357e-07	1.8575e-05	1.60326e-05	1230	tags=76%, list=4%, signal=74%	HLA-DQB1/HLA-DPB1/HLA-DRB1/HLA-DPA1/HLA-DRB5/HLA-DRA/HLA-DMA/HLA-DQA1/HLA-DMB/HLA-DOA/HLA-DQB2/HLA-DQA2/TAPBPL		hsa04145	hsa04145	Phagosome	149	0.610306	2.1578	0.00649351	0.0216927	0.00979562	3825	tags=41%, list=12%, signal=36%	TCIRG1/HLA-DQB1/HLA-DPB1/HLA-DRB1/HLA-DPA1/HLA-DRB5/ITGB2/TUBB6/CD14/HLA-DRA/HLA-DMA/CORO1A/ATP6V0C/ATP6V0E2/CYBA/HLA-DQA1/NCF4/NCF1/HGS/THBS1/HLA-DMB/TUBB4B/HLA-DOA/ATP6V0B/TUBA1B/FCGR1A/HLA-DQA2/ATP6V1F/ITGAM/ATP6V0D1/TUBA1A/TUBA1C/THBS3/HLA-C/CTSL/RAB5C/NCF2/ACTB/TLR4/ATP6AP1/RILP/HLA-A/HLA-B/SCARB1/HLA-E/MPO/MARCO/ACTG1/MSR1/TUBB/MRC1/LAMP1/TLR2/ATP6V1E1/ITGA5/TAP1/TUBB2A/SEC61A1/TUBA4A/ATP6V…
GO:0006749	GO:0006749	glutathione metabolic process	62	0.655442	2.05351	4.21901e-06	0.000137304	0.000118511	4941	tags=45%, list=15%, signal=38%	GPX1/G6PD/GPX4/GSTM1/GGT7/PTGES2/GGT1/GSTP1/ETHE1/GSTK1/GGT5/GSS/CLIC1/OPLAH/MGST2/IDH1/DPEP1/CTNS/GSTO1/GSTM4/PARK7/GSTM5/SOD1/HAGH/MMACHC/CHAC1/GSTM3/GSTZ1		hsa00010	hsa00010	Glycolysis / Gluconeogenesis	66	0.664013	2.10607	0.00413223	0.0216927	0.00979562	3142	tags=33%, list=10%, signal=30%	HK3/PFKL/ALDH3B1/PFKP/ENO1/TPI1/ALDOA/PKM/GAPDH/ENO3/G6PC3/FBP1/PGAM1/PCK2/ALDOC/HK1/ALDH1B1/AKR1A1/PGK1/ACSS1/GPI/LDHB
GO:0042554	GO:0042554	superoxide anion generation	43	0.704034	2.02499	1.39122e-05	0.000373636	0.000322497	1288	tags=35%, list=4%, signal=34%	ITGB2/NCF1C/CYBA/NCF4/NOXA1/NCF1/TGFB1/PRKCD/TYROBP/GNAI2/GSTP1/NCF1B/ITGAM/AKT1/NCF2		hsa04612	hsa04612	Antigen processing and presentation	69	0.653493	2.08368	0.00416667	0.0216927	0.00979562	4286	tags=49%, list=13%, signal=43%	CD74/HLA-DQB1/HLA-DPB1/HLA-DRB1/HLA-DPA1/HLA-DRB5/HLA-DRA/HLA-DMA/HLA-DQA1/CD4/HLA-DMB/HLA-DOA/CIITA/HLA-DQA2/RFXANK/HLA-C/CTSL/CTSB/HLA-A/HLA-B/HSPA1B/IFI30/PSME2/HLA-E/PSME1/TAPBP/RFX5/TAP1/PSME3/CTSS/HSP90AB1/HLA-F/HSPA5/HSPA8
GO:0042255	GO:0042255	ribosome assembly	57	0.625462	1.91416	2.60131e-05	0.00064974	0.000560809	5213	tags=58%, list=16%, signal=49%	TRAF7/RPS15/BOP1/MPV17L2/MRPS2/EIF6/DHX37/RPS5/DDX28/RPS28/RPL10/RRP7A/RPS19/RRS1/ERAL1/C1QBP/DHX30/MRTO4/RPLP0/RPL3/MRPL20/NLE1/RPSA/NOP2/PWP2/ABT1/PPAN/MRPS7/MRPS11/RPS14/RPL6/RPL11/RPL23A		hsa04142	hsa04142	Lysosome	132	0.591221	2.05645	0.00581395	0.0216927	0.00979562	4646	tags=51%, list=14%, signal=44%	TCIRG1/CTSD/ARSA/GAA/ATP6V0C/IDUA/SLC11A1/HYAL3/CTSZ/MCOLN1/PLA2G15/AP1B1/ATP6V0B/SORT1/CTSA/HYAL2/ATP6V0D1/AP1G2/NAGPA/AP1S1/NAGA/CTSL/CLTB/MAN2B1/GUSB/GGA1/CTSB/ATP6AP1/CD63/ACP2/GBA/NAGLU/TPP1/NEU1/PSAP/GNPTG/LAPTM4B/IGF2R/GM2A/SMPD1/SGSH/AP1M1/AP3D1/CLTA/GLA/CD68/NPC2/CTNS/CLN3/ABCA2/LAMP1/CTSG/GLB1/GGA2/LIPA/DNASE2/AP1S3/GNS/CTSS/FUCA1/FUCA2/AP4M1/ABCB9/HYAL1/M6PR/GGA3/GALNS
GO:0030149	GO:0030149	sphingolipid catabolic process	31	0.699189	1.89148	0.000280511	0.00492125	0.00424767	4813	tags=52%, list=15%, signal=44%	PRKCD/NAGA/GBA/GBA2/NEU1/ENPP2/NEU4/GM2A/SMPD1/SMPDL3B/CEL/GLA/SMPD4/SPHK1/SMPD2/SGPL1		hsa01230	hsa01230	Biosynthesis of amino acids	73	0.626685	2.00617	0.00429184	0.0216927	0.00979562	4550	tags=49%, list=14%, signal=43%	PFKL/SDSL/PFKP/ENO1/TPI1/ALDOA/PKM/IDH3G/GAPDH/ASL/PHGDH/ENO3/ACO2/PGAM1/BCAT2/PYCR2/TKT/IDH3B/ALDOC/SHMT2/PSAT1/IDH2/IDH1/TALDO1/GOT1/PGK1/GOT2/PSPH/CS/BCAT1/PYCR1/GLUL/ACY1/RPIA/SHMT1/ALDH18A1
GO:1901658	GO:1901658	glycosyl compound catabolic process	35	0.679404	1.8882	0.000210808	0.00389415	0.00336115	4639	tags=63%, list=14%, signal=54%	APOBEC3H/NUDT1/CDA/AHCY/NAGA/GUSB/UPP1/GBA/GBA2/GLA/APOBEC3C/APOBEC3B/APOBEC3G/APOBEC3A/ENPP4/FUCA1/FUCA2/PNP/ADA/GDA/APOBEC3D/APOBEC3F		hsa04662	hsa04662	B cell receptor signaling pathway	79	0.612726	1.99041	0.004329	0.0216927	0.00979562	2116	tags=38%, list=6%, signal=36%	LILRB4/PTPN6/LILRB2/LILRA2/CD79B/CD19/MAPK3/CD81/RAC2/INPPL1/VAV2/LILRB3/LILRA1/JUN/RAC3/HRAS/NFKBIB/LILRA6/CD79A/AKT1/FOS/LILRB1/NFKBIE/CD72/NFKBIA/NFATC1/MAP2K2/LILRA5/RELA/IKBKG
GO:0071222	GO:0071222	cellular response to lipopolysaccharide	206	0.515294	1.88765	3.67651e-09	2.67635e-07	2.31004e-07	4360	tags=40%, list=13%, signal=35%	TSPO/CEBPB/PYCARD/CD14/LY86/TNFRSF1B/SPI1/ZFP36/LILRB2/LILRA2/SBNO2/IRAK1/TGFB1/TRIB1/TBXA2R/TICAM1/CD180/MAPK3/HCK/GFI1/CCL5/SIRPA/SIGIRR/GSTP1/PRDX2/PTAFR/HSF1/NFKBIB/CCL3/IRF8/AKT1/TNIP2/ZC3H12A/IRF3/RARA/NLRP3/LILRB1/NR1D1/MYD88/GIT1/IL10/NFKBIA/TLR4/UPF1/CDK4/HAVCR2/CX3CR1/NFKBIL1/RELA/TNIP1/SCARB1/SRC/SCIMP/CD86/CASP1/CD40/CACTIN/VIM/CD68/MRC1/CTSG/ICAM1/TLR2/PPARD/PAF1/CXCL2/CARD16/ABL1/PR…		hsa05208	hsa05208	Chemical carcinogenesis - reactive oxygen species	197	0.539676	1.98317	0.00645161	0.0216927	0.00979562	4148	tags=43%, list=13%, signal=38%	CYBA/UQCRC1/COX8A/GSTM1/CBR1/NDUFS8/CYC1/NCF1/PRKCD/NDUFB7/MAPK3/PPIF/NDUFV1/JUN/NDUFB10/HRAS/COX6A1/HMOX1/UQCR11/SLC26A6/SLC25A6/AKT1/FOS/COX5B/NDUFS7/CAT/SDHA/UQCR10/NCF2/MAPK12/NDUFS6/COX4I1/BAD/NDUFA8/NFKBIA/KEAP1/UQCRQ/MAP2K2/NDUFB11/COX5A/ARAF/NDUFA2/NDUFA11/RELA/SRC/NDUFA13/SLC26A1/NDUFS2/AHR/IKBKG/SLC25A5/SDHB/NDUFA12/MGST2/PLD2/NDUFB8/COX6B1/PIK3CD/NDUFS3/AKR1A1/MAP3K14/GSTO1/GSTM4/NDUFA…
GO:0051156	GO:0051156	glucose 6-phosphate metabolic process	22	0.746191	1.88638	0.00115371	0.0161388	0.0139299	4371	tags=59%, list=13%, signal=51%	HK3/G6PD/PGLS/G6PC3/PGAM1/TKT/HK1/PGD/TALDO1/GPI/RBKS/TP53/RPIA		hsa00983	hsa00983	Drug metabolism - other enzymes	79	0.609249	1.97912	0.004329	0.0216927	0.00979562	3152	tags=28%, list=10%, signal=25%	TYMP/NME3/TK1/GSTM1/NME4/IMPDH1/CDA/CES1/GSTP1/NME1/GUSB/ITPA/UPP1/UCK1/UCKL1/MPO/TK2/MGST2/CES2/GSTO1/GSTM4/NME2
GO:0002862	GO:0002862	negative regulation of inflammatory response to antigenic stimulus	28	0.700813	1.85168	0.000653026	0.00993221	0.00857278	2167	tags=36%, list=7%, signal=33%	GPX1/HLA-DRB1/FGR/RHBDF2/HCK/FURIN/IL10/PLK2/SRC/PSMB4		hsa00052	hsa00052	Galactose metabolism	29	0.721029	1.94475	0.00334448	0.0216927	0.00979562	3144	tags=45%, list=10%, signal=41%	HK3/GAA/PFKL/PFKP/GALK1/AKR1B1/B4GALT2/G6PC3/GALE/HK1/GLA/B4GALT1/GLB1
GO:0008203	GO:0008203	cholesterol metabolic process	134	0.526525	1.81249	8.37899e-07	3.3714e-05	2.90995e-05	5588	tags=46%, list=17%, signal=38%	DHCR24/G6PD/CYB5R3/LDLR/SREBF2/MVD/POR/PMVK/ACADVL/CES1/FDXR/DGKQ/SREBF1/VLDLR/CAT/CEBPA/DHCR7/LSS/GBA/GBA2/APOBR/SCAP/SCARB1/SNX17/NFE2L1/EBP/SMPD1/MVK/CEL/CLN8/NPC2/STARD3/CLN6/ACAA2/LPCAT3/FDPS/ACLY/PPARD/IDI1/LCAT/TM7SF2/FDFT1/NSDHL/SOD1/SCARF1/OSBPL5/SULT2B1/RXRA/LRP5/CYP27A1/APOA2/APOL2/CH25H/LIPC/INSIG1/HDLBP/CYP51A1/ERLIN2/APOA1/DGAT2/ERLIN1		hsa00051	hsa00051	Fructose and mannose metabolism	29	0.715678	1.93032	0.00334448	0.0216927	0.00979562	3427	tags=48%, list=10%, signal=43%	HK3/PFKL/PFKP/TPI1/ALDOA/AKR1B1/FBP1/ALDOC/HK1/PFKFB4/GMPPA/PMM1/MPI/SORD
GO:0060337	GO:0060337	type I interferon signaling pathway	50	0.611836	1.84183	0.00020622	0.00382856	0.00330454	3172	tags=40%, list=10%, signal=36%	PTPN6/TTLL12/IRAK1/ISG15/CDC37/SAMHD1/IRF7/IFITM3/IFITM2/IRF3/TYK2/MYD88/IKBKE/MUL1/FADD/CACTIN/OAS2/OAS1/OAS3/PTPN1		hsa04623	hsa04623	Cytosolic DNA-sensing pathway	60	0.61704	1.92782	0.00392157	0.0216927	0.00979562	2183	tags=25%, list=7%, signal=23%	PYCARD/POLR2L/POLR2E/CCL5/IRF7/NFKBIB/IRF3/NFKBIA/RIPK3/POLR2H/RELA/IKBKE/POLR3H/IKBKG/CASP1
GO:1902563	GO:1902563	regulation of neutrophil activation	12	0.873725	1.83983	0.00056245	0.0088654	0.00765198	1722	tags=58%, list=5%, signal=55%	ITGB2/SPI1/GRN/PTAFR/ITGAM/PRAM1/CD300A		hsa00511	hsa00511	Other glycan degradation	17	0.770167	1.86464	0.00294118	0.0216927	0.00979562	4138	tags=65%, list=13%, signal=57%	ENGASE/MAN2B1/GBA/MAN2B2/MAN2C1/GBA2/NEU1/NEU4/GLB1/FUCA1/FUCA2
GO:0009144	GO:0009144	purine nucleoside triphosphate metabolic process	61	0.587074	1.83705	0.000181527	0.00343938	0.00296863	4545	tags=52%, list=14%, signal=45%	NME3/ATP6V0C/NME4/IMPDH1/ENO1/TGFB1/ALDOA/GUK1/SAMHD1/NME1/NUDT16/VPS9D1/ITPA/STOML2/UQCC3/SPHK2/PARP1/RAN/PINK1/NME2/VCP/PID1/GTPBP1/RHOA/IMPDH2/PPARGC1A/FLCN/DGUOK/DNAJC30/H19/ADA/NUDT15		hsa04714	hsa04714	Thermogenesis	203	0.508434	1.85852	0.00671141	0.0216927	0.00979562	4544	tags=41%, list=14%, signal=35%	PRDM16/UQCRC1/COX8A/NDUFS8/PNPLA2/CYC1/SIRT6/NDUFB7/MLST8/NDUFV1/NDUFB10/HRAS/COX6A1/UQCR11/COX5B/NDUFS7/MAP2K3/SDHA/AKT1S1/UQCR10/MAPK12/NDUFS6/COX4I1/NDUFA8/ACTB/NDUFAF3/UQCRQ/COX14/NDUFB11/SMARCD2/ADCY3/COX5A/SMARCB1/COA3/NDUFA2/NDUFA11/NDUFA13/TSC2/RPS6KB2/NDUFS2/SDHB/PRKACA/NDUFA12/GNAS/ACTG1/NDUFB8/COX6B1/NDUFS3/CPT1A/CPT2/ADCY4/RPS6KA1/ACSL1/NDUFAB1/NDUFA1/MAPK11/CREB3/SMARCA4/COA4/COX7B/M…
GO:0046390	GO:0046390	ribose phosphate biosynthetic process	157	0.514791	1.83425	3.99425e-07	1.77477e-05	1.53186e-05	4289	tags=35%, list=13%, signal=31%	SLC25A1/NME3/G6PD/ATP6V0C/NME4/IMPDH1/APRT/ENO1/ACOT7/TGFB1/ALDOA/GUK1/NME1/TECR/COASY/ELOVL1/VPS9D1/SLC35B2/CAD/UPP1/UCK1/STOML2/UCKL1/TKT/AMPD2/ADCY3/UQCC3/SLC26A1/PFAS/AK2/SPHK2/PDK2/PARP1/DCAKD/ADCY4/ACSS1/PINK1/PANK4/ACSL1/NME2/ATIC/CTPS1/ACLY/VCP/PID1/ADCY7/ADCY9/AK1/ADSL/IMPDH2/PPARGC1A/FLCN/DGUOK/DNAJC30/H19		hsa00360	hsa00360	Phenylalanine metabolism	16	0.783286	1.85777	0.00286533	0.0216927	0.00979562	3190	tags=38%, list=10%, signal=34%	ALDH3B1/MIF/IL4I1/GOT1/HPD/GOT2
GO:0002573	GO:0002573	myeloid leukocyte differentiation	206	0.500422	1.83317	2.10685e-08	1.29513e-06	1.11786e-06	3775	tags=34%, list=11%, signal=30%	TCIRG1/CD74/PRTN3/NKX2-3/HLA-DRB1/CEBPB/MAFB/JUNB/LILRB4/FASN/SPI1/HOXA7/SBNO2/OSCAR/ESRRA/TGFB1/TRIB1/CD4/TYROBP/LTBR/CD81/BATF/POU4F1/FES/LILRB3/JUN/IRF7/RELB/ANXA2/HSF1/CCL3/NME1/TFE3/FOS/TCTA/ZFPM1/CEBPA/RARA/LILRB1/GPR137/CSF1R/TLR4/ATP6AP1/GBA/C1QC/CCR1/MT1G/PDE1B/SRC/FADD/HCLS1/MYH9/MYC/PARP1/PIK3CD/TOB2/NDFIP1/LRRK1/GPR55/HAX1/NME2/JAGN1/NRROS/TLR2/BATF2/KLF10/IL31RA/ID2/ZBTB46/BATF3		hsa04613	hsa04613	Neutrophil extracellular trap formation	108	0.548953	1.85119	0.00510204	0.0216927	0.00979562	4025	tags=44%, list=12%, signal=39%	AZU1/ITGB2/C5AR1/CYBA/NCF4/NCF1/HDAC10/PLCB3/MAPK3/RAC2/PLCB2/PPIF/FCGR1A/GSDMD/SIGLEC9/ITGAL/ITGAM/SLC25A6/AKT1/SELPLG/NCF2/MAPK12/ACTB/TLR4/HDAC7/MAP2K2/FPR1/RELA/SRC/HDAC11/CASP1/SLC25A5/MPO/ACTG1/PIK3CD/HDAC5/TLR8/CTSG/MAPK11/HDAC3/AKT2/TLR2/HDAC1/HDAC6/VDAC2/CLEC7A/HDAC4/NFKB1
GO:0006575	GO:0006575	cellular modified amino acid metabolic process	183	0.507363	1.83291	8.33103e-08	4.45328e-06	3.84375e-06	3443	tags=30%, list=10%, signal=27%	GPX1/G6PD/GPX4/GAMT/SERINC2/GSTM1/VNN1/PLA2G15/GGT7/PTGES2/GGT1/MFSD2A/POR/FPGS/PLOD3/AHCY/GSTP1/CRAT/ETHE1/PEMT/GSTK1/GATM/LPCAT4/CTSB/PCYOX1L/GGT5/ALDH4A1/CKM/GSS/ABHD12/SLC19A1/SHMT2/PTDSS2/CLIC1/OPLAH/MGST2/IDH1/DPEP1/CKB/CTNS/CPT1A/CPT2/GSTO1/SLC27A1/MTHFR/SLC5A5/LPCAT3/GSTM4/ATIC/GOT2/TYMS/PARK7/TPO/SARDH/GNMT		hsa01210	hsa01210	2-Oxocarboxylic acid metabolism	19	0.748177	1.84836	0.00315457	0.0216927	0.00979562	4115	tags=58%, list=12%, signal=51%	IDH3G/ACO2/BCAT2/IDH3B/IDH2/IDH1/GOT1/GOT2/CS/BCAT1/ACY1
GO:2000379	GO:2000379	positive regulation of reactive oxygen species metabolic process	70	0.571339	1.82749	8.14422e-05	0.00173531	0.0014978	4348	tags=44%, list=13%, signal=39%	CDKN1A/TSPO/ITGB2/CYBA/DCXR/CBR1/ROMO1/TGFB1/PRKCD/THBS1/TYROBP/GNAI2/GSTP1/ITGAM/ZC3H12A/TLR4/PTK2B/RIPK3/DHRS4/ZNF205/AGT/PARK7/PID1/AKR1C3/SOD1/CLEC7A/TP53/HDAC4/GRB2/H19/CD36		hsa00030	hsa00030	Pentose phosphate pathway	30	0.677261	1.83996	0.003367	0.0216927	0.00979562	2941	tags=40%, list=9%, signal=36%	G6PD/PFKL/PFKP/PGLS/ALDOA/FBP1/TKT/ALDOC/PGD/TALDO1/GPI/RBKS
GO:0002861	GO:0002861	regulation of inflammatory response to antigenic stimulus	41	0.637452	1.82679	0.000432853	0.00718068	0.00619786	2238	tags=34%, list=7%, signal=32%	GPX1/HLA-DRB1/FGR/RHBDF2/CD81/HCK/FURIN/IL10/FUT7/ZP3/PLK2/SRC/PSMB4/HLA-E		hsa05132	hsa05132	Salmonella infection	249	0.497054	1.83804	0.00877193	0.0252193	0.0113881	4386	tags=40%, list=13%, signal=35%	S100A10/TUBB6/PYCARD/CD14/RHOG/FLNB/PFN1/ARPC1B/CYTH4/IRAK1/RRAS/BAX/PKN1/TNFRSF10B/STX10/BAK1/TUBB4B/MAPK3/PLEKHM2/TUBA1B/FLNA/ACTR1B/JUN/GSDMD/ANXA2/HRAS/GAPDH/RHOB/TRADD/AKT1/FOS/TUBA1A/TUBA1C/ARL8A/MAP2K3/ARF1/NLRP3/RAB5C/VPS18/MYD88/MAPK12/FHOD1/ACTB/NFKBIA/VPS16/TLR4/MYL5/ACTR1A/TAB1/MAP2K2/RIPK3/RILP/ARPC1A/TXN2/RELA/ARPC4/TNFRSF1A/FADD/DYNLL1/IKBKG/CASP1/SNX33/TRAF2/KLC2/MYC/ARPC5L/ACTG1/…
GO:0072332	GO:0072332	intrinsic apoptotic signaling pathway by p53 class mediator	74	0.568955	1.82522	6.76467e-05	0.00147055	0.00126928	3593	tags=35%, list=11%, signal=31%	CDKN1A/CD74/DDIT4/PYCARD/ZNF385A/MIF/BCL3/STK11/BAX/EIF5A/POU4F1/MYBBP1A/TMEM109/E2F1/SHISA5/CDIP1/BAG6/PHLDA3/AEN/PDK2/MUC1/PML/PTTG1IP/E2F2/UBB/EDA2R		hsa00020	hsa00020	Citrate cycle (TCA cycle)	30	0.675347	1.83476	0.003367	0.0216927	0.00979562	4627	tags=53%, list=14%, signal=46%	IDH3G/MDH2/ACO2/SDHA/OGDH/IDH3B/PCK2/IDH2/SDHB/IDH1/FH/ACLY/CS/DLST/SUCLG1/MDH1
GO:0051881	GO:0051881	regulation of mitochondrial membrane potential	67	0.574241	1.82266	9.37002e-05	0.00196995	0.00170032	3958	tags=48%, list=12%, signal=42%	TSPO/ABCD1/UCP2/BAX/BAK1/AKT1/PRELID1/IFI6/BAD/STOML2/SLC4A11/SRC/MUL1/CASP1/CLIC1/TUSC2/BID/PARP1/GOT1/BCL2L1/CTNS/PINK1/PRDX3/AKT2/PARK7/VCP/UBB/ABL1/PID1/PYCR1/RNF122/SOD1		hsa03050	hsa03050	Proteasome	45	0.61875	1.81746	0.003861	0.0216927	0.00979562	4855	tags=60%, list=15%, signal=51%	ADRM1/PSMB5/PSMB10/PSMB6/PSMD8/PSMB8/PSMD3/PSMB3/PSMC4/PSMA7/PSMB4/PSME2/PSMD2/PSME1/PSMF1/PSMD4/PSMD13/PSMC3/PSMB9/PSMC5/PSMB2/PSME3/PSMA5/PSMB1/PSMB7/PSMD9/PSMD7
GO:0070661	GO:0070661	leukocyte proliferation	314	0.480271	1.82023	1e-10	1.24326e-08	1.07309e-08	4841	tags=37%, list=15%, signal=32%	CDKN1A/TCIRG1/CD74/HLA-DPB1/HLA-DRB1/CEBPB/HLA-DPA1/PYCARD/LGALS9/CORO1A/LILRB4/TNFRSF1B/CCDC88B/PTPN6/LILRB2/CD151/CD1D/ZBTB7B/SLC11A1/MIF/TNFSF9/CD19/FLT3/BAX/PKN1/PRKCD/IL12RB1/TYROBP/HLA-DMB/TICAM1/CD180/MAPK3/CD81/RAC2/SCRIB/CCL5/CCND3/GSTP1/PSMB10/PRDX2/CD79A/LST1/LILRB1/MYD88/BST2/CSF1R/IL10/ARMC5/TLR4/RIPK3/CD276/GBA/CD300A/HLA-A/HAVCR2/ZP3/EBI3/ELF4/BCL6/IL4I1/FADD/CD86/VSIG4/ZNF335/AHR/…		hsa00270	hsa00270	Cysteine and methionine metabolism	47	0.613723	1.80747	0.00387597	0.0216927	0.00979562	4112	tags=43%, list=12%, signal=37%	SRM/SDSL/TST/MDH2/AHCY/MRI1/PHGDH/BCAT2/GSS/MPST/IL4I1/PSAT1/GOT1/LDHB/GOT2/BCAT1/DNMT3B/LDHA/ADI1/DNMT1
GO:0046514	GO:0046514	ceramide catabolic process	21	0.723623	1.82007	0.00214096	0.026802	0.0231336	2486	tags=43%, list=8%, signal=40%	PRKCD/NAGA/GBA/GBA2/NEU1/NEU4/GM2A/CEL/GLA		hsa00630	hsa00630	Glyoxylate and dicarboxylate metabolism	29	0.667152	1.79944	0.00334448	0.0216927	0.00979562	4842	tags=62%, list=15%, signal=53%	PGP/MDH2/ACO2/CAT/SHMT2/ACSS1/AFMID/GRHPR/AMT/CS/ACAT2/GCSH/GLYCTK/GLUL/ACSS2/SHMT1/MDH1/PCCB
GO:0006007	GO:0006007	glucose catabolic process	18	0.759223	1.81946	0.00243315	0.0294239	0.0253966	4713	tags=56%, list=14%, signal=48%	HK3/PFKL/PFKP/ENO1/BAD/HK1/MIR210/TP53/LRP5/FOXK2		hsa04122	hsa04122	Sulfur relay system	8	0.900747	1.79398	0.00262467	0.0216927	0.00979562	1682	tags=62%, list=5%, signal=59%	TST/CTU1/URM1/CTU2/MPST
GO:0071621	GO:0071621	granulocyte chemotaxis	120	0.53006	1.81934	2.27987e-06	7.98315e-05	6.89049e-05	5024	tags=32%, list=15%, signal=28%	CCL23/CD74/ITGB2/C5AR1/C3AR1/S100A8/S100A9/THBS1/MAPK3/RAC2/CCL5/CCL3/BSG/TREM1/PIP5K1C/CSF1R/C1QBP/PPIA/DPEP1/PIK3CD/CXCR2/PREX1/PPIB/FCER1G/CXCL2/TRPV4/CAMK1D/LGALS3/CXCL8/NOD2/GBF1/CSF1/S100A12/CXCL10/CKLF/HRH1/CCL1/NCKAP1L/SCG2		hsa04666	hsa04666	Fc gamma R-mediated phagocytosis	93	0.537611	1.7809	0.0046083	0.0216927	0.00979562	4330	tags=39%, list=13%, signal=34%	CFL1/ARPC1B/WAS/NCF1/PRKCD/LIMK1/MAPK3/RAC2/INPPL1/VAV2/HCK/FCGR1A/GSN/AKT1/PLA2G4A/PIP5K1C/VASP/ARPC1A/DOCK1/PLA2G6/ARPC4/RPS6KB2/SPHK2/PLD2/ARPC5L/PIK3CD/MARCKS/AKT2/PAK1/ARPC2/DNM2/MARCKSL1/SPHK1/LYN/LIMK2/WASF2
GO:0002761	GO:0002761	regulation of myeloid leukocyte differentiation	119	0.531464	1.81883	3.52593e-06	0.00011681	0.000100822	3718	tags=34%, list=11%, signal=31%	CD74/HLA-DRB1/CEBPB/MAFB/LILRB4/HOXA7/ESRRA/TGFB1/TRIB1/CD4/TYROBP/POU4F1/FES/LILRB3/JUN/IRF7/HSF1/CCL3/NME1/TFE3/FOS/TCTA/ZFPM1/RARA/LILRB1/GPR137/TLR4/ATP6AP1/C1QC/CCR1/FADD/HCLS1/MYC/TOB2/NDFIP1/GPR55/HAX1/NME2/KLF10/ID2/ZBTB46		hsa01212	hsa01212	Fatty acid metabolism	52	0.592043	1.77529	0.00396825	0.0216927	0.00979562	5158	tags=44%, list=16%, signal=37%	FASN/ECHS1/ACADS/ACADVL/TECR/FADS2/ELOVL1/ACAA1/SCD/MCAT/SCD5/HSD17B8/CPT1A/CPT2/ACAA2/HADH/ACSL1/ACAT2/FADS1/CPT1B/MECR/ACOX3/ACSL5
GO:0060561	GO:0060561	apoptotic process involved in morphogenesis	23	0.717245	1.81664	0.00106388	0.0150139	0.0129589	5373	tags=57%, list=16%, signal=47%	TNFRSF1B/SPI1/BAX/BAK1/VDR/SCRIB/TNFRSF1A/NOTCH1/JAG2/FOXC1/LRP5/BCL2L11/FZD5		hsa04210	hsa04210	Apoptosis	135	0.504559	1.76394	0.00578035	0.0216927	0.00979562	3358	tags=36%, list=10%, signal=33%	LMNA/CTSD/PIDD1/ENDOG/PARP3/BAX/CTSZ/TNFRSF10B/BAK1/MAPK3/TUBA1B/JUN/HRAS/TRADD/CAPN1/AKT1/FOS/LMNB2/TUBA1A/TUBA1C/CTSL/GADD45B/BAD/ACTB/NFKBIA/CTSB/MAP2K2/RELA/CASP9/GADD45G/TNFRSF1A/FADD/DDIT3/BCL2A1/IKBKG/MCL1/TRAF2/BID/PARP1/BBC3/ACTG1/PIK3CD/DAXX/BCL2L1/MAP3K14/ATF4/HTRA2/AKT2/AIFM1
GO:0019752	GO:0019752	carboxylic acid metabolic process	862	0.441032	1.81594	1e-10	1.24326e-08	1.07309e-08	4550	tags=30%, list=14%, signal=26%	CD74/GPX1/HK3/DDIT4/FASN/ABCD1/GPX4/GAMT/PFKL/PCBD1/FAAH/NUDT8/ARL2/RENBP/SDSL/PFKP/MIF/TST/GSTM1/VNN1/CBR1/GALK1/BCKDK/ECHS1/ENO1/TPI1/ACADS/ACOT7/SLC27A4/LYPLA2/ALDOA/SLC45A3/PLA2G15/AKR1B1/D2HGDH/HSD3B7/HSD17B10/JMJD8/MAPK3/GGT7/PKM/PTGES2/GGT1/MFSD2A/IDH3G/POR/FPGS/EIF6/MDH2/PLOD3/COMT/AHCY/ACADVL/CES1/FADS3/PNKD/PEPD/GSTP1/SLC2A6/GAPDH/ILVBL/MID1IP1/CRAT/ALOX5AP/ASL/MRI1/SESN2/PHGDH/AKT1/ENO…		hsa01040	hsa01040	Biosynthesis of unsaturated fatty acids	23	0.674255	1.76007	0.00647249	0.0216927	0.00979562	4053	tags=48%, list=12%, signal=42%	ACOT7/TECR/FADS2/ELOVL1/ACAA1/SCD/ACOT2/ACOT4/SCD5/FADS1/ACOT1
GO:1902001	GO:1902001	fatty acid transmembrane transport	18	0.756061	1.81188	0.00259447	0.0308686	0.0266436	5158	tags=83%, list=16%, signal=70%	ABCD1/THBS1/AKT1/CPT1A/CPT2/SLC27A1/IRS2/ACSL1/AKT2/SLC25A20/CD36/CPT1B/ABCD4/SLC2A1/ACSL5		hsa03030	hsa03030	DNA replication	36	0.617718	1.75597	0.00343643	0.0216927	0.00979562	3573	tags=47%, list=11%, signal=42%	MCM2/POLD1/MCM5/RNASEH2C/RNASEH2A/FEN1/POLD2/POLE4/MCM7/LIG1/POLD4/PCNA/MCM3/MCM4/RFC2/RPA1/POLA2
GO:0009116	GO:0009116	nucleoside metabolic process	59	0.584269	1.80536	0.000201388	0.00375777	0.00324344	4743	tags=49%, list=14%, signal=42%	TYMP/TK1/DNPH1/APOBEC3H/NME4/APRT/NUDT1/CDA/AHCY/MACROD1/PEMT/UPP1/UCKL1/TK2/APOBEC3C/APOBEC3B/ATIC/DTYMK/GNMT/APOBEC3G/APOBEC3A/ENPP4/PNP/DGUOK/ADA/GDA/APOBEC3D/APOBEC3F/MACROD2		hsa00480	hsa00480	Glutathione metabolism	57	0.572043	1.75536	0.00414938	0.0216927	0.00979562	4101	tags=39%, list=12%, signal=34%	GPX1/G6PD/SRM/GPX4/GSTM1/GGT7/GGT1/GSTP1/GSTK1/GGT5/GSS/OPLAH/IDH2/ODC1/PGD/MGST2/IDH1/GSTO1/GSTM4/GPX7/GSTM5/LAP3
GO:0009206	GO:0009206	purine ribonucleoside triphosphate biosynthetic process	42	0.625645	1.80494	0.000528788	0.00847124	0.00731178	4289	tags=55%, list=13%, signal=48%	NME3/ATP6V0C/NME4/IMPDH1/ENO1/TGFB1/ALDOA/NME1/VPS9D1/STOML2/UQCC3/SPHK2/PARP1/PINK1/NME2/VCP/PID1/IMPDH2/PPARGC1A/FLCN/DGUOK/DNAJC30/H19		hsa03410	hsa03410	Base excision repair	33	0.630076	1.7472	0.00343643	0.0216927	0.00979562	3605	tags=52%, list=11%, signal=46%	PARP3/MPG/POLD1/NTHL1/APEX2/FEN1/POLD2/POLE4/LIG1/MUTYH/POLD4/PARP1/PCNA/UNG/POLL/APEX1/XRCC1
GO:0035337	GO:0035337	fatty-acyl-CoA metabolic process	35	0.648843	1.80326	0.000747914	0.0109937	0.00948894	1270	tags=20%, list=4%, signal=19%	SLC25A1/ABCD1/NUDT8/ACOT7/DGAT1/TECR/ELOVL1		hsa05135	hsa05135	Yersinia infection	134	0.494656	1.73616	0.00568182	0.0216927	0.00979562	3846	tags=40%, list=12%, signal=36%	PYCARD/RHOG/ARPC1B/WAS/IRAK1/PKN1/LIMK1/CD4/TICAM1/MAPK3/RAC2/VAV2/ARHGEF1/JUN/RAC3/SKAP2/AKT1/FOS/IRF3/MAP2K3/NLRP3/PIP5K1C/MYD88/MAPK12/ACTB/IL10/NFKBIA/TLR4/NFATC1/PTK2B/TAB1/MAP2K2/ARPC1A/MEFV/DOCK1/RELA/ARPC4/SRC/IKBKG/CASP1/TRAF2/ARPC5L/ACTG1/PIK3CD/RPS6KA1/MAPK11/AKT2/ITGA5/MAP2K7/NLRC4/RHOA/PXN/ARPC2/CXCL8
GO:0006909	GO:0006909	phagocytosis	288	0.477904	1.79952	3.6181e-10	3.81279e-08	3.29093e-08	4458	tags=36%, list=14%, signal=31%	AZU1/PRTN3/ITGB2/PYCARD/RAB34/CD14/SH3BP1/FGR/CORO1A/PLD4/RHOG/MYO1G/LDLR/CYBA/SLC11A1/IGLL1/NCF4/UNC13D/CD93/PRKCD/LIMK1/THBS1/TYROBP/MYO7A/RAC2/TMEM175/VAV2/CSK/HCK/ABCA7/CD300LF/FCGR1A/SIRPA/GSN/ITGAL/IRF8/ITGAM/C2/RHOBTB2/RARA/CEACAM4/LRP1/PIP5K1C/MYD88/PTX3/NCF2/RAB31/ICAM3/IL15RA/TLR4/IGHG4/SIRPB1/MFGE8/CD300A/RAB20/DOCK1/PLA2G6/SCARB1/SRC/XKR8/IGHA2/TUSC2/MYH9/PLD2/MARCO/CLN3/CDC42SE1/AIF1…		hsa00564	hsa00564	Glycerophospholipid metabolism	88	0.517831	1.71689	0.00448431	0.0216927	0.00979562	4560	tags=35%, list=14%, signal=30%	PLD3/AGPAT2/PLD4/PNPLA6/MBOAT7/LYPLA2/PLA2G15/DGKQ/PEMT/PLA2G4A/AGPAT3/CDIPT/LPCAT4/PLB1/DGKZ/LPCAT1/AGPAT1/PCYT2/PLA2G6/PTDSS2/PNPLA7/PLD2/LPCAT3/PISD/DGKD/LCAT/CHKB/GPAT2/PGS1/LPIN3/DGKA
GO:0009395	GO:0009395	phospholipid catabolic process	49	0.600789	1.79913	0.000353366	0.00603394	0.00520807	2858	tags=35%, list=9%, signal=32%	PNPLA6/LDLR/PRKCD/PLA2G15/PLA2G4A/ABHD12/ENPP2/PLA2G6/SCARB1/SMPD1/SMPDL3B/PLBD2/GDPD3/PNPLA7/IDH1/SMPD4/ABHD6		hsa00531	hsa00531	Glycosaminoglycan degradation	19	0.692238	1.71016	0.00315457	0.0216927	0.00979562	4646	tags=53%, list=14%, signal=45%	IDUA/HYAL3/HYAL2/GUSB/NAGLU/SGSH/GLB1/GNS/HYAL1/GALNS
GO:0016125	GO:0016125	sterol metabolic process	148	0.509545	1.79796	1.50345e-06	5.63202e-05	4.86116e-05	5422	tags=42%, list=16%, signal=35%	DHCR24/G6PD/CYB5R3/LDLR/SREBF2/MVD/POR/PMVK/ACADVL/CES1/FDXR/DGKQ/SREBF1/VLDLR/CAT/CEBPA/DHCR7/LSS/GBA/GBA2/APOBR/SCAP/SCARB1/SNX17/NFE2L1/EBP/SMPD1/MVK/CEL/CLN8/CYB5R1/NPC2/STARD3/CLN6/ACAA2/LPCAT3/FDPS/ACLY/PPARD/IDI1/LCAT/TM7SF2/FDFT1/LIPA/NSDHL/SOD1/SCARF1/OSBPL5/CYB5R2/SULT2B1/RXRA/LRP5/CYP27A1/APOA2/APOL2/CH25H/LIPC/INSIG1/HDLBP/CYP51A1/ERLIN2/APOA1		hsa04146	hsa04146	Peroxisome	82	0.519047	1.69136	0.00446429	0.0216927	0.00979562	3968	tags=34%, list=12%, signal=30%	ABCD1/PRDX5/MPV17L2/PEX16/PMVK/CRAT/CAT/ACAA1/GSTK1/DECR2/PEX6/ECH1/PAOX/ACOT8/MVK/IDH2/PEX10/IDH1/DHRS4/PEX14/PXMP2/ACSL1/PHYH/MPV17/PRDX1/MPV17L/SOD1/PEX5
GO:0009260	GO:0009260	ribonucleotide biosynthetic process	149	0.509947	1.79753	5.65964e-07	2.38114e-05	2.05523e-05	4289	tags=36%, list=13%, signal=31%	SLC25A1/NME3/ATP6V0C/NME4/IMPDH1/APRT/ENO1/ACOT7/TGFB1/ALDOA/GUK1/NME1/TECR/COASY/ELOVL1/VPS9D1/SLC35B2/CAD/UPP1/UCK1/STOML2/UCKL1/AMPD2/ADCY3/UQCC3/SLC26A1/PFAS/AK2/SPHK2/PDK2/PARP1/DCAKD/ADCY4/ACSS1/PINK1/PANK4/ACSL1/NME2/ATIC/CTPS1/ACLY/VCP/PID1/ADCY7/ADCY9/AK1/ADSL/IMPDH2/PPARGC1A/FLCN/DGUOK/DNAJC30/H19		hsa04659	hsa04659	Th17 cell differentiation	106	0.499495	1.68401	0.00497512	0.0216927	0.00979562	3183	tags=32%, list=10%, signal=29%	HLA-DQB1/HLA-DPB1/HLA-DRB1/HLA-DPA1/HLA-DRB5/HLA-DRA/HLA-DMA/HLA-DQA1/TGFB1/CD4/IL12RB1/HLA-DMB/HLA-DOA/MAPK3/JUN/HLA-DQA2/NFKBIB/FOS/STAT6/RARA/TYK2/MAPK12/NFKBIE/NFKBIA/NFATC1/EBI3/RELA/AHR/IKBKG/IL27RA/IL1RAP/RXRB/IL2RA/MAPK11
GO:0032944	GO:0032944	regulation of mononuclear cell proliferation	223	0.486757	1.79705	1.19113e-08	7.66271e-07	6.61391e-07	4974	tags=39%, list=15%, signal=33%	CDKN1A/CD74/HLA-DPB1/HLA-DRB1/CEBPB/HLA-DPA1/PYCARD/LGALS9/CORO1A/LILRB4/TNFRSF1B/CCDC88B/PTPN6/LILRB2/CD1D/ZBTB7B/MIF/TNFSF9/PKN1/IL12RB1/TYROBP/HLA-DMB/TICAM1/CD81/RAC2/SCRIB/CCL5/LST1/LILRB1/MYD88/IL10/TLR4/RIPK3/CD276/CD300A/HLA-A/HAVCR2/ZP3/EBI3/BCL6/IL4I1/FADD/CD86/VSIG4/ZNF335/AHR/CD40/HLA-E/SASH3/IL27RA/RASAL3/NDFIP1/AIF1/NCK2/IRS2/IL2RA/DNAJA3/TNFRSF14/SLC7A1/FGF10/CLCF1/CD70/CLEC4G/LGAL…		hsa00260	hsa00260	Glycine, serine and threonine metabolism	39	0.586249	1.68257	0.00364964	0.0216927	0.00979562	3885	tags=41%, list=12%, signal=36%	GAMT/SDSL/PHGDH/GATM/PGAM1/SHMT2/GCAT/PSAT1/ALAS1/GRHPR/PSPH/AMT/SARDH/GNMT/GCSH/GLYCTK
GO:0032928	GO:0032928	regulation of superoxide anion generation	24	0.700069	1.79689	0.0012786	0.0175312	0.0151317	965	tags=38%, list=3%, signal=36%	ITGB2/CYBA/TGFB1/PRKCD/TYROBP/GNAI2/GSTP1/ITGAM/AKT1		hsa00062	hsa00062	Fatty acid elongation	23	0.642256	1.67654	0.00647249	0.0216927	0.00979562	4731	tags=43%, list=14%, signal=37%	ECHS1/ACOT7/TECR/ELOVL1/ACOT2/ACOT4/ACAA2/HADH/ACOT1/MECR
GO:0043436	GO:0043436	oxoacid metabolic process	885	0.438246	1.79671	1e-10	1.24326e-08	1.07309e-08	4550	tags=29%, list=14%, signal=26%	CD74/GPX1/HK3/DDIT4/FASN/ABCD1/GPX4/GAMT/PFKL/PCBD1/FAAH/NUDT8/ARL2/RENBP/SDSL/PFKP/MIF/TST/GSTM1/VNN1/CBR1/GALK1/BCKDK/ECHS1/ENO1/TPI1/ACADS/ACOT7/SLC27A4/LYPLA2/ALDOA/SLC45A3/PLA2G15/AKR1B1/D2HGDH/HSD3B7/HSD17B10/JMJD8/MAPK3/GGT7/PKM/PTGES2/GGT1/MFSD2A/IDH3G/POR/FPGS/EIF6/MDH2/PLOD3/COMT/AHCY/ACADVL/CES1/FADS3/PNKD/PEPD/GSTP1/SLC2A6/GAPDH/ILVBL/MID1IP1/CRAT/ALOX5AP/ASL/MRI1/SESN2/PHGDH/AKT1/ENO…		hsa05221	hsa05221	Acute myeloid leukemia	67	0.526426	1.67355	0.00416667	0.0216927	0.00979562	4038	tags=48%, list=12%, signal=42%	CD14/SPI1/PIM1/EIF4EBP1/FLT3/DUSP6/MAPK3/FCGR1A/HRAS/ITGAM/AKT1/CEBPA/RARA/RUNX1T1/BAD/CSF1R/MAP2K2/ARAF/CCNA1/RELA/RPS6KB2/BCL2A1/IKBKG/MPO/MYC/PIK3CD/PML/AKT2/PPARD/JUP/NFKB1/GRB2
GO:0034341	GO:0034341	response to interferon-gamma	137	0.519027	1.79567	1.51083e-06	5.63202e-05	4.86116e-05	4374	tags=36%, list=13%, signal=31%	CCL23/CD74/HLA-DPA1/LGALS9/FLNB/SLC11A1/ZYX/WAS/CDC37/IL12RB1/CIITA/HCK/CCL5/SIRPA/GAPDH/CCL3/IRF8/SLC26A6/IFITM3/IFITM2/NR1H2/BST2/TLR4/MEFV/RAB20/SOCS1/CASP1/CD40/VIM/DAPK3/TRIM21/ACTG1/STX4/RPL13A/AIF1/MRC1/ICAM1/TLR2/IFNGR2/MYO1C/SEC61A1/ADAMTS13/DAPK1/TP53/HSP90AB1/CYP27B1/IFNGR1/NR1H3/VPS26B		hsa05202	hsa05202	Transcriptional misregulation in cancer	173	0.46461	1.67328	0.00666667	0.0216927	0.00979562	3153	tags=31%, list=10%, signal=28%	HOXA9/CDKN1A/HOXA10/CEBPB/CD14/SPI1/PBX3/ITGB7/FLT3/BAX/SPINT1/DUSP6/SLC45A3/BAK1/PAX5/LYL1/FCGR1A/MEN1/TCF3/TFE3/ITGAM/CDKN2C/CEBPA/RARA/RUNX1T1/GADD45B/BAIAP3/CSF1R/ZBTB17/MLLT1/DDB2/CDK9/DOT1L/CCNA1/RELA/BCL6/LDB1/HOXA11/GADD45G/CD86/DDIT3/BCL2A1/CD40/MPO/ASPSCR1/IL1R2/MYC/BCL2L1/PRCC/PML/PLAU/MEIS1/RXRB
GO:0019724	GO:0019724	B cell mediated immunity	188	0.495428	1.79565	1.182e-07	5.97205e-06	5.15465e-06	3831	tags=31%, list=12%, signal=27%	TCIRG1/CD74/HLA-DQB1/HLA-DPB1/HLA-DRB1/HLA-DPA1/HLA-DRB5/HLA-DRA/HLA-DMA/PTPN6/CARD9/C1QA/PARP3/IGLL1/HLA-DQA1/CD19/BCL3/TNFSF13/TGFB1/PRKCD/HLA-DMB/HLA-DOA/CD81/BATF/HLA-DQB2/HLA-DQA2/IRF7/C2/STAT6/FCER2/MAD2L2/MYD88/IL10/IGHG4/C1QC/ZP3/ERCC1/BCL6/C1QBP/IGHA2/CD40/HLA-E/C1QB/IL27RA/C1RL/UNG/NDFIP1/TLR8/IGHM/IGHE/FCER1G/IGHG2/IGHG3/CLCF1/CD70/C8G/IL4R/IGHV3-33		hsa04620	hsa04620	Toll-like receptor signaling pathway	102	0.498203	1.66721	0.005	0.0216927	0.00979562	3447	tags=33%, list=10%, signal=30%	CD14/IRF5/IRAK1/TICAM1/MAPK3/JUN/CCL5/IRF7/CCL3/AKT1/FOS/IRF3/MAP2K3/MYD88/MAPK12/NFKBIA/TLR4/TAB1/MAP2K2/TOLLIP/RELA/IKBKE/FADD/CD86/IKBKG/CD40/PIK3CD/TLR5/TLR8/TRAF3/MAPK11/AKT2/TLR2/MAP2K7
GO:0006006	GO:0006006	glucose metabolic process	187	0.495361	1.79541	3.5707e-07	1.59959e-05	1.38065e-05	3443	tags=32%, list=10%, signal=29%	SLC25A1/HK3/GAA/G6PD/PFKL/PFKP/DCXR/PGP/PPP1CA/BCKDK/ENO1/TPI1/SLC45A3/MIDN/KAT2A/INPPL1/BRAT1/DGKQ/GAPDH/KCNQ1/SESN2/AKT1/G6PC3/FBP1/CRTC2/BAD/SLC37A4/PCK2/ZNF692/HK1/FABP5/USF1/POMC/SRC/FAM3A/WDR5/SLC25A10/GSK3A/NISCH/ATF3/PDK2/SLC39A14/OAS1/PHLDA2/SIRT7/AKR1A1/CLK2/CPT1A/PGK1/ATF4/GPI/IRS2/WDTC1/AKT2/PHKG2/PPARD/INPP5K/MIR210/SORD/GNMT		hsa05230	hsa05230	Central carbon metabolism in cancer	69	0.522196	1.66503	0.00416667	0.0216927	0.00979562	4040	tags=36%, list=12%, signal=32%	HK3/SCO2/G6PD/PFKL/PFKP/FLT3/SIRT6/MAPK3/PKM/SLC16A3/HRAS/AKT1/SLC1A5/PGAM1/MAP2K2/HK1/IDH2/IDH1/MYC/PIK3CD/LDHB/AKT2/SLC7A5/TP53/LDHA
GO:0002468	GO:0002468	dendritic cell antigen processing and presentation	14	0.816548	1.79497	0.00296045	0.0343369	0.0296372	454	tags=36%, list=1%, signal=35%	CD74/HLA-DRB1/HLA-DRA/SLC11A1/THBS1		hsa05203	hsa05203	Viral carcinogenesis	165	0.461496	1.65862	0.00657895	0.0216927	0.00979562	4068	tags=38%, list=12%, signal=33%	CDKN1A/HDAC10/BAX/BAK1/LTBR/MAPK3/PKM/KAT2A/SCRIB/JUN/NFKB2/CCND3/IRF7/HRAS/ACTN4/GSN/TRADD/ATP6V0D1/EGR2/HLA-C/MAPKAPK2/SRF/IRF3/BAD/NFKBIA/CCNE1/HDAC7/CDK4/HLA-A/HLA-B/RANBP1/ATF6B/CCNA1/RELA/SRC/HDAC11/IKBKG/YWHAH/VAC14/HLA-E/TRAF2/MRPS18B/PRKACA/YWHAG/PIK3CD/HDAC5/CDKN2A/ATF4/YWHAE/TRAF3/DNAJA3/HDAC3/CREB3/HDAC1/HDAC6/RHOA/PXN/TP53/HDAC4/NFKB1/GRB2/HLA-F
GO:0010758	GO:0010758	regulation of macrophage chemotaxis	27	0.690424	1.79371	0.000695269	0.0104811	0.00904658	1528	tags=33%, list=5%, signal=32%	C5AR1/MIF/C3AR1/THBS1/DDT/MAPK3/CCL5/CSF1R/PTK2B		hsa04217	hsa04217	Necroptosis	133	0.470902	1.6391	0.00581395	0.0216927	0.00979562	4298	tags=35%, list=13%, signal=30%	PYCARD/FTH1/BAX/TNFRSF10B/CHMP1A/TICAM1/SPATA2L/SHARPIN/RBCK1/FTL/TRADD/CAPN1/SLC25A6/PGAM5/STAT6/PLA2G4A/TYK2/NLRP3/TLR4/RIPK3/CHMP2A/PYGB/TNFRSF1A/FADD/CASP1/SLC25A5/SMPD1/TRAF2/PPIA/BID/CHMP4B/RNF31/PARP1/GLUD1/SQSTM1/CHMP6/VPS4A/USP21/SPATA2/AIFM1/IFNGR2/VDAC2/HSP90AB1/GLUL/IFNGR1/CAPN2
GO:0019730	GO:0019730	antimicrobial humoral response	110	0.526802	1.79358	6.61077e-06	0.000202238	0.000174558	4974	tags=26%, list=15%, signal=22%	AZU1/PRTN3/LYZ/RNASE6/SLC11A1/BCL3/S100A9/ROMO1/GAPDH/HLA-A/RPS19/PLA2G6/DEFB1/FAM3A/GNLY/IGHA2/HLA-E/RNASE3/CTSG/IGHM/CXCL2/SPON2/CXCL8/NOD2/IGHA1/S100A12/CXCL10/RPL30/SFTPD		hsa00592	hsa00592	alpha-Linolenic acid metabolism	24	0.618874	1.63902	0.00977199	0.0271654	0.0122669	1909	tags=21%, list=6%, signal=20%	PLA2G4A/FADS2/ACAA1/PLB1/PLA2G6
GO:0002335	GO:0002335	mature B cell differentiation	33	0.649124	1.79341	0.00139741	0.0189489	0.0163553	1674	tags=33%, list=5%, signal=32%	LGALS1/NKX2-3/MFNG/SPI1/CD19/BCL3/IRF8/LFNG/IL10/PTK2B/CMTM7		hsa04621	hsa04621	NOD-like receptor signaling pathway	181	0.450968	1.63814	0.00671141	0.0216927	0.00979562	4167	tags=33%, list=13%, signal=29%	PYCARD/CARD9/CYBA/PKN1/PRKCD/PLCB3/TICAM1/MAPK3/PLCB2/SHARPIN/TRIP6/JUN/GSDMD/CCL5/IRF7/RBCK1/NFKBIB/TRPM2/IRF3/TYK2/NLRP3/MYD88/MAPK12/NLRX1/NFKBIA/CTSB/TLR4/TAB1/RIPK3/MEFV/TXN2/RELA/TRPV2/IKBKE/FADD/IKBKG/CASP1/TRAF2/RNF31/OAS2/OAS1/BCL2L1/NLRP12/YWHAE/TRAF3/OAS3/MAP1LC3A/MFN2/MAPK11/CXCL2/CARD16/GABARAP/NLRC4/RHOA/VDAC2/CXCL8/HSP90AB1/NFKB1/TXN/NOD2
GO:0002460	GO:0002460	adaptive immune response based on somatic recombination of immune receptors built from immunoglobulin superfamily domains	331	0.469225	1.79224	3.34158e-10	3.55524e-08	3.06864e-08	3863	tags=31%, list=12%, signal=27%	TCIRG1/CD74/HLA-DQB1/HLA-DPB1/HLA-DRB1/HLA-DPA1/HLA-DRB5/HLA-DRA/HLA-DMA/LILRB4/TNFRSF1B/PTPN6/CARD9/MYO1G/CD1D/ZBTB7B/C1QA/SLC11A1/PARP3/IGLL1/HLA-DQA1/CD19/BCL3/WAS/UNC13D/TNFSF13/PKN1/TGFB1/PRKCD/CD4/IL12RB1/HLA-DMB/HLA-DOA/CD81/BATF/HLA-DQB2/HLX/NFKB2/HLA-DQA2/IRF7/RELB/HRAS/C2/ZC3H12A/STAT6/FCER2/PLA2G4A/NLRP3/MAD2L2/PHB/LILRB1/TRPM4/MYD88/HLA-H/IL10/TLR4/IGHG4/RIPK3/FUT7/C1QC/HLA-A/HAVCR2/Z…		hsa04010	hsa04010	MAPK signaling pathway	292	0.431592	1.63163	0.01	0.0271654	0.0122669	3447	tags=29%, list=10%, signal=26%	AREG/CD14/RPS6KA4/HSPB1/RASGRP4/FLNB/MAP3K11/IRAK1/NR4A1/FLT3/JUND/MAPK7/DUSP2/RRAS/DUSP6/TGFB1/MAP3K6/MKNK2/PTPN7/DUSP1/MAPK3/RAC2/FLNA/JUN/NFKB2/RAC3/RELB/HRAS/MAP4K2/TRADD/AKT1/FOS/MAP4K1/MAPKAPK2/SRF/MAP2K3/PLA2G4A/GADD45B/MYD88/MAPK12/CACNA2D4/MAPKAPK3/CSF1R/CACNA2D2/PDGFD/MAPK8IP3/RASGRP2/NFATC1/TAB1/MAP2K2/ARRB2/DUSP7/HSPA1B/ARAF/RELA/ECSIT/GADD45G/TNFRSF1A/DDIT3/CACNB1/IKBKG/CACNB3/CDC25B…
GO:0019370	GO:0019370	leukotriene biosynthetic process	20	0.71941	1.79166	0.00274052	0.0322938	0.0278737	2427	tags=30%, list=7%, signal=28%	GGT7/GGT1/ALOX5AP/PLA2G4A/GGT5/MGST2		hsa00240	hsa00240	Pyrimidine metabolism	58	0.526588	1.62422	0.00406504	0.0216927	0.00979562	5581	tags=52%, list=17%, signal=43%	TYMP/NME3/TK1/DCTPP1/NME4/CDA/NME1/ENTPD6/CAD/UPP1/UCK1/UCKL1/NT5C/TK2/NT5M/NME2/CTPS1/TYMS/DTYMK/CANT1/NT5C3B/PNP/ASMTL/DCTD/HDDC2/NME1-NME2/RRM2/DPYD/UMPS/UCK2
GO:0009145	GO:0009145	purine nucleoside triphosphate biosynthetic process	43	0.622833	1.79143	0.000630868	0.00969521	0.00836822	4289	tags=53%, list=13%, signal=47%	NME3/ATP6V0C/NME4/IMPDH1/ENO1/TGFB1/ALDOA/NME1/VPS9D1/STOML2/UQCC3/SPHK2/PARP1/PINK1/NME2/VCP/PID1/IMPDH2/PPARGC1A/FLCN/DGUOK/DNAJC30/H19		hsa00100	hsa00100	Steroid biosynthesis	20	0.646139	1.61981	0.00961539	0.02697	0.0121787	4060	tags=50%, list=12%, signal=44%	DHCR24/DHCR7/LSS/EBP/CEL/TM7SF2/FDFT1/LIPA/NSDHL/CYP27B1
GO:0061077	GO:0061077	chaperone-mediated protein folding	66	0.565652	1.79031	0.000176361	0.00335298	0.00289406	4858	tags=44%, list=15%, signal=38%	CD74/HSPB1/SDF2L1/TOR2A/SGTA/TRAP1/UNC45A/HSPA7/FKBP4/HSPA1B/DNAJB2/FKBP2/FKBP5/FKBP1A/GAK/DNAJC5/DNAJB12/DNAJB1/PDIA4/PPIB/P3H1/HSPB6/HSPE1/HSPA5/HSPA8/DNAJB13/BAG1/HSPA6/HSPA1A		hsa04979	hsa04979	Cholesterol metabolism	49	0.543144	1.6178	0.00381679	0.0216927	0.00979562	5468	tags=41%, list=17%, signal=34%	TSPO/LDLR/SORT1/PLTP/LRP1/LRPAP1/SCARB1/NPC2/STARD3/LCAT/LIPA/VDAC2/OSBPL5/CD36/VDAC1/CYP27A1/APOA2/LIPC/APOA1/NCEH1
GO:0071357	GO:0071357	cellular response to type I interferon	52	0.589432	1.78914	0.000239101	0.00429488	0.00370704	3172	tags=38%, list=10%, signal=35%	PTPN6/TTLL12/IRAK1/ISG15/CDC37/SAMHD1/IRF7/IFITM3/IFITM2/IRF3/TYK2/MYD88/IKBKE/MUL1/FADD/CACTIN/OAS2/OAS1/OAS3/PTPN1		hsa04975	hsa04975	Fat digestion and absorption	40	0.549536	1.59933	0.0109091	0.0290404	0.0131136	3500	tags=22%, list=11%, signal=20%	AGPAT2/SLC27A4/DGAT1/AGPAT1/SCARB1/CEL/SLC27A1/GOT2/ACAT2
GO:0050670	GO:0050670	regulation of lymphocyte proliferation	221	0.48606	1.78846	2.26926e-08	1.38726e-06	1.19738e-06	4974	tags=38%, list=15%, signal=33%	CDKN1A/CD74/HLA-DPB1/HLA-DRB1/CEBPB/HLA-DPA1/PYCARD/LGALS9/CORO1A/LILRB4/TNFRSF1B/CCDC88B/PTPN6/LILRB2/CD1D/ZBTB7B/MIF/TNFSF9/PKN1/IL12RB1/TYROBP/HLA-DMB/TICAM1/CD81/RAC2/SCRIB/CCL5/LST1/LILRB1/MYD88/IL10/TLR4/RIPK3/CD276/CD300A/HLA-A/HAVCR2/ZP3/EBI3/BCL6/IL4I1/FADD/CD86/VSIG4/ZNF335/AHR/CD40/HLA-E/SASH3/IL27RA/RASAL3/NDFIP1/AIF1/NCK2/IRS2/IL2RA/DNAJA3/TNFRSF14/SLC7A1/FGF10/CLCF1/CD70/CLEC4G/LGAL…		hsa04658	hsa04658	Th1 and Th2 cell differentiation	90	0.484618	1.59914	0.00465116	0.0216927	0.00979562	2116	tags=28%, list=6%, signal=26%	HLA-DQB1/HLA-DPB1/HLA-DRB1/HLA-DPA1/HLA-DRB5/HLA-DRA/HLA-DMA/HLA-DQA1/CD4/IL12RB1/HLA-DMB/HLA-DOA/MAPK3/JUN/HLA-DQA2/NFKBIB/FOS/STAT6/TYK2/MAPK12/NFKBIE/NFKBIA/NFATC1/RELA/IKBKG
GO:0097190	GO:0097190	apoptotic signaling pathway	564	0.456851	1.78746	1e-10	1.24326e-08	1.07309e-08	4884	tags=38%, list=15%, signal=33%	LMNA/CDKN1A/CD74/GPX1/CRIP1/DDIT4/CEBPB/PYCARD/CHCHD10/TNFRSF1B/PIDD1/HSPB1/ZNF385A/SPI1/GRINA/MIF/VNN1/RHOT2/TRAF7/BCL3/IFI27L2/S100A8/MAZ/S100A9/PPP1CA/STK11/MAPK7/ENO1/BAX/TGFB1/PRKCD/TMEM161A/TNFRSF10B/THBS1/MKNK2/TYROBP/BAK1/TICAM1/LTBR/EIF5A/SORT1/POU4F1/SLC9A3R1/GNAI2/PPIF/TMEM102/JUN/FASTK/MYBBP1A/GSTP1/HIP1/RBCK1/TMEM109/PRDX2/HRAS/TNFSF12/E2F1/TMC8/HMOX1/SHISA5/HYAL2/TRADD/ITGAM/AKT1/CD…		hsa00400	hsa00400	Phenylalanine, tyrosine and tryptophan biosynthesis	6	0.889157	1.59701	0.0129534	0.0321504	0.014518	3190	tags=50%, list=10%, signal=45%	IL4I1/GOT1/GOT2
GO:1903708	GO:1903708	positive regulation of hemopoiesis	156	0.50142	1.78578	1.05491e-06	4.12457e-05	3.56004e-05	4932	tags=40%, list=15%, signal=35%	CD74/HLA-DRB1/HLA-DRA/LGALS9/LILRB4/ADAM8/LILRB2/ZBTB7B/TNFSF9/VNN1/TGFB1/TRIB1/CD4/IL12RB1/TYROBP/POU4F1/HLX/FES/JUN/HSF1/FOS/RARA/NLRP3/SOX12/BAD/IL10/IL15RA/ATP6AP1/ZMIZ1/SOCS1/CCR1/BCL6/IL4I1/FADD/CD86/HCLS1/SART1/SASH3/AP3D1/PIK3R6/HAX1/XRCC6/IL2RA/CD83/KLF10/RHOA/ID2/ZBTB46/IL4R/NFKBID/SLC9B2/PNP/ITPKB/PPARGC1B/ADA/GAS6/PRKCZ/CSF1/HLA-G/TREM2/ZAP70/LIF/NCKAP1L		hsa04514	hsa04514	Cell adhesion molecules	140	0.455071	1.59316	0.00606061	0.0216927	0.00979562	3379	tags=26%, list=10%, signal=24%	HLA-DQB1/HLA-DPB1/HLA-DRB1/HLA-DPA1/HLA-DRB5/ITGB2/HLA-DRA/HLA-DMA/HLA-DQA1/ITGB7/NRXN2/CD4/HLA-DMB/HLA-DOA/HLA-DQA2/NCAM1/ITGAL/ITGAM/HLA-C/SELPLG/ICAM3/SIGLEC1/CD276/PDCD1/HLA-A/HLA-B/CD86/CD40/SDC2/HLA-E/NLGN2/ICAM2/ICAM1/CD99L2/CD99/PVR/VCAN
GO:0030593	GO:0030593	neutrophil chemotaxis	99	0.533688	1.78539	1.95214e-05	0.00050159	0.000432937	4932	tags=32%, list=15%, signal=28%	CCL23/CD74/ITGB2/C5AR1/C3AR1/S100A8/S100A9/RAC2/CCL5/CCL3/BSG/TREM1/PIP5K1C/C1QBP/PPIA/DPEP1/PIK3CD/CXCR2/PREX1/PPIB/FCER1G/CXCL2/CAMK1D/LGALS3/CXCL8/NOD2/GBF1/S100A12/CXCL10/CKLF/CCL1/NCKAP1L		hsa00350	hsa00350	Tyrosine metabolism	36	0.559004	1.58907	0.0137457	0.0331627	0.0149751	4941	tags=31%, list=15%, signal=26%	ALDH3B1/MIF/COMT/IL4I1/GOT1/HPD/GOT2/TPO/FAH/FAHD1/GSTZ1
GO:0045454	GO:0045454	cell redox homeostasis	32	0.653855	1.78483	0.00133166	0.0181657	0.0156794	4048	tags=44%, list=12%, signal=38%	GPX1/SLC11A1/PRDX5/PRDX4/PRDX2/GIT1/TXN2/DDIT3/PRDX3/APEX1/PRDX1/TXNRD3/TXNRD2/TXN		hsa05163	hsa05163	Human cytomegalovirus infection	221	0.431473	1.58534	0.00719425	0.0217721	0.00983147	4068	tags=34%, list=12%, signal=30%	CDKN1A/EIF4EBP1/GNB2/BAX/PLCB3/BAK1/MAPK3/RAC2/GNAI2/PLCB2/ARHGEF1/CCL5/RAC3/HRAS/E2F1/CCL3/TRADD/AKT1/HLA-C/IRF3/MAPK12/CALM3/NFKBIA/NFATC1/PTK2B/MAP2K2/PTGER2/ARHGEF11/ADCY3/CDK4/HLA-A/HLA-B/ATF6B/CCR1/RELA/SRC/CASP9/TSC2/TNFRSF1A/FADD/RPS6KB2/IKBKG/HLA-E/TRAF2/ELK1/PRKACA/BID/MYC/GNAS/PIK3CD/PTGER4/CXCR2/CDKN2A/GNG10/TAPBP/ADCY4/IL10RA/ATF4/CXCR4/MAPK11/CREB3/AKT2/GNB1/GNGT2/E2F2/TAP1/ADCY7/RH…
GO:0061620	GO:0061620	glycolytic process through glucose-6-phosphate	12	0.847201	1.78397	0.0017406	0.0226054	0.0195113	1782	tags=50%, list=5%, signal=47%	HK3/PFKL/PFKP/GALK1/ENO1/HK1		hsa04936	hsa04936	Alcoholic liver disease	142	0.447626	1.57623	0.00595238	0.0216927	0.00979562	4447	tags=32%, list=13%, signal=28%	CD14/FASN/C5AR1/C1QA/C3AR1/IRAK1/TICAM1/ACADVL/TRADD/C2/AKT1/SREBF1/IRF3/MAP2K3/MYD88/MAPK12/NFKBIA/TLR4/TAB1/SCD/C1QC/RELA/IKBKE/TNFRSF1A/FADD/ALDH1B1/IKBKG/C1QB/SCD5/MAP3K14/CPT1A/TRAF3/MAPK11/AKT2/CXCL2/MAP2K7/CXCL8/NFKB1/PPARGC1A/ADIPOR1/IL17RC/PRKAB1/IL17RA/IL12A/CPT1B/LPIN3
GO:0019637	GO:0019637	organophosphate metabolic process	857	0.43272	1.7837	1e-10	1.24326e-08	1.07309e-08	4582	tags=33%, list=14%, signal=29%	SLC25A1/HK3/DDIT4/TYMP/AGPAT2/FASN/NME3/G6PD/ABCD1/PITPNM1/ATP6V0C/GPX4/PFKL/SERINC2/PNPLA6/LDLR/NUDT14/ISYNA1/NAPRT/TK1/NUDT8/ARL2/DNPH1/PFKP/PARP10/DCTPP1/NME4/GALK1/GPAA1/IMPDH1/PGP/PGLS/APRT/ENO1/TPI1/ACOT7/MBOAT7/ITPK1/TGFB1/PRKCD/ALDOA/PLCB3/PLA2G15/SGMS2/JMJD8/ABHD8/PKM/MVD/MFSD2A/CDA/INPPL1/PLCB2/EIF6/GUK1/PMVK/CISH/SAMHD1/DPM3/DGKQ/PDXP/PTAFR/SLC2A6/GAPDH/NME1/DGAT1/NUDT18/ENO3/G6PC3/PHB…		hsa04920	hsa04920	Adipocytokine signaling pathway	68	0.49468	1.57406	0.0042735	0.0216927	0.00979562	4409	tags=41%, list=13%, signal=36%	TNFRSF1B/STK11/NFKBIB/TRADD/AKT1/G6PC3/NFKBIE/NFKBIA/PCK2/RELA/POMC/TNFRSF1A/IKBKG/TRAF2/SOCS3/CPT1A/IRS2/AGRP/ACSL1/RXRB/AKT2/NFKB1/PPARGC1A/ADIPOR1/PRKAB1/CD36/RXRA/CPT1B
GO:0002237	GO:0002237	response to molecule of bacterial origin	355	0.466359	1.78339	1e-10	1.24326e-08	1.07309e-08	4403	tags=34%, list=13%, signal=30%	TSPO/CEBPB/PYCARD/CD14/LGALS9/LY86/TNFRSF1B/SPI1/CARD9/ZFP36/LILRB2/LILRA2/C5AR1/SLC11A1/SBNO2/IRF5/S100A8/S100A9/IRAK1/NR4A1/JUND/TGFB1/TRIB1/TBXA2R/TICAM1/CD180/MAPK3/GGT7/GGT1/HCK/COMT/GFI1/JUN/NFKB2/CCL5/SIRPA/SIGIRR/GSTP1/PRDX2/PTAFR/HSF1/NFKBIB/CCL3/IRF8/AKT1/FOS/TNIP2/ZC3H12A/MAPKAPK2/IRF3/RARA/NLRP3/LILRB1/NR1D1/MYD88/GIT1/MAPKAPK3/IL10/NFKBIA/TLR4/GGT5/UPF1/PCK2/CDK4/HAVCR2/SIRT2/CX3CR1/…		hsa03320	hsa03320	PPAR signaling pathway	74	0.486344	1.56335	0.0042735	0.0216927	0.00979562	5158	tags=36%, list=16%, signal=31%	SLC27A4/PLTP/FADS2/ACAA1/UBC/SCD/PCK2/FABP5/DBI/SCD5/CPT1A/CPT2/ILK/SLC27A1/PLIN2/ACSL1/RXRB/PPARD/ME3/CD36/NR1H3/RXRA/CPT1B/CYP27A1/APOA2/ACOX3/ACSL5
GO:0051931	GO:0051931	regulation of sensory perception	34	0.640945	1.78277	0.00154243	0.0205132	0.0177056	3507	tags=32%, list=11%, signal=29%	COMT/ADRA2C/PTAFR/CCL3/OPRL1/IL10/FABP5/CACNB3/SLC9A1/GRIN2D/MGLL		hsa00330	hsa00330	Arginine and proline metabolism	49	0.523991	1.56075	0.00381679	0.0216927	0.00979562	4550	tags=43%, list=14%, signal=37%	SRM/GAMT/SAT1/GATM/PYCR2/ALDH4A1/CKM/ALDH1B1/ODC1/CKB/GOT1/CNDP2/GOT2/SAT2/AOC1/PYCR1/AGMAT/OAT/LAP3/SMOX/ALDH18A1
GO:0009152	GO:0009152	purine ribonucleotide biosynthetic process	136	0.517125	1.78251	1.79014e-06	6.48867e-05	5.60057e-05	4289	tags=35%, list=13%, signal=31%	SLC25A1/NME3/ATP6V0C/NME4/IMPDH1/APRT/ENO1/ACOT7/TGFB1/ALDOA/GUK1/NME1/TECR/COASY/ELOVL1/VPS9D1/SLC35B2/STOML2/AMPD2/ADCY3/UQCC3/SLC26A1/PFAS/AK2/SPHK2/PDK2/PARP1/DCAKD/ADCY4/ACSS1/PINK1/PANK4/ACSL1/NME2/ATIC/ACLY/VCP/PID1/ADCY7/ADCY9/AK1/ADSL/IMPDH2/PPARGC1A/FLCN/DGUOK/DNAJC30/H19		hsa04910	hsa04910	Insulin signaling pathway	136	0.443172	1.55892	0.00568182	0.0216927	0.00979562	4981	tags=37%, list=15%, signal=31%	HK3/FASN/EIF4EBP1/PPP1CA/MKNK2/SH2B2/MAPK3/INPPL1/HRAS/FLOT1/AKT1/G6PC3/SREBF1/FBP1/BAD/CALM3/MAP2K2/PCK2/SOCS1/HK1/ARAF/SHC1/TSC2/PYGB/RPS6KB2/FLOT2/PRKAR1B/ELK1/PRKACA/GYS1/SOCS2/PIK3CD/SOCS3/IRS2/PTPN1/AKT2/PHKG2/MKNK1/PHKA2/GRB2/PPARGC1A/PRKAB1/PPP1R3F/RPS6/PRKCZ/EXOC7/RAPGEF1/MAP2K1/EIF4E2/CALML6
GO:0038003	GO:0038003	G protein-coupled opioid receptor signaling pathway	10	0.893199	1.78234	0.000642501	0.00981944	0.00847545	1400	tags=30%, list=4%, signal=29%	SIGMAR1/OPRL1/PPP1R9B		hsa05417	hsa05417	Lipid and atherosclerosis	213	0.425962	1.55512	0.00704225	0.0216927	0.00979562	4403	tags=33%, list=13%, signal=29%	PYCARD/CD14/LDLR/CYBA/NCF4/IRAK1/NCF1/BAX/TNFRSF10B/PLCB3/TICAM1/MAPK3/VAV2/PLCB2/ARHGEF1/JUN/CCL5/IRF7/HRAS/CCL3/AKT1/FOS/VLDLR/IRF3/MAP2K3/NLRP3/MIB2/MYD88/NCF2/MAPK12/BAD/CALM3/NFKBIA/TLR4/NFATC1/TAB1/POU2F2/HSPA1B/RELA/SRC/IKBKE/CASP9/TNFRSF1A/DDIT3/IKBKG/CASP1/CD40/TRAF2/BID/PIK3CD/BCL2L1/ATF4/TRAF3/RXRB/ICAM1/MAPK11/AKT2/TLR2/CXCL2/MAP2K7/RHOA/CXCL8/TP53/HSP90AB1/NFKB1/HSPA5/LYN/HSPA8/CD36/…
GO:0006082	GO:0006082	organic acid metabolic process	905	0.434915	1.78199	1e-10	1.24326e-08	1.07309e-08	4550	tags=29%, list=14%, signal=26%	CD74/GPX1/HK3/DDIT4/FASN/ABCD1/GPX4/GAMT/PFKL/PCBD1/FAAH/NUDT8/ARL2/RENBP/SDSL/PFKP/MIF/TST/GSTM1/VNN1/CBR1/GALK1/BCKDK/ECHS1/ENO1/TPI1/ACADS/ACOT7/SLC27A4/LYPLA2/ALDOA/SLC45A3/PLA2G15/AKR1B1/D2HGDH/HSD3B7/HSD17B10/JMJD8/MAPK3/GGT7/PKM/PTGES2/GGT1/MFSD2A/IDH3G/POR/FPGS/EIF6/MDH2/PLOD3/COMT/AHCY/ACADVL/CES1/FADS3/PNKD/PEPD/GSTP1/SLC2A6/GAPDH/ILVBL/MID1IP1/CRAT/ALOX5AP/ASL/MRI1/SESN2/PHGDH/AKT1/ENO…		hsa05220	hsa05220	Chronic myeloid leukemia	76	0.482515	1.55217	0.0042735	0.0216927	0.00979562	4038	tags=42%, list=12%, signal=37%	CDKN1A/BAX/TGFB1/BAK1/MAPK3/HRAS/E2F1/AKT1/GADD45B/BAD/NFKBIA/MAP2K2/DDB2/CDK4/ARAF/SHC1/RELA/GADD45G/IKBKG/CTBP1/MYC/PIK3CD/BCL2L1/CDKN2A/AKT2/HDAC1/E2F2/ABL1/BCR/TP53/NFKB1/GRB2
GO:0009620	GO:0009620	response to fungus	60	0.574394	1.78134	0.00022709	0.00413963	0.00357303	3985	tags=33%, list=12%, signal=29%	SPI1/CARD9/S100A8/S100A9/COTL1/BAK1/GAPDH/MYD88/PTX3/TLR4/CX3CR1/FAM3A/SCIMP/GNLY/MPO/TRIM62/CTSG/JAGN1/SPON2/CLEC7A		hsa04625	hsa04625	C-type lectin receptor signaling pathway	104	0.460597	1.54576	0.00507614	0.0216927	0.00979562	3362	tags=31%, list=10%, signal=28%	PYCARD/CARD9/BCL3/RRAS/PRKCD/PLK3/MAPK3/JUN/NFKB2/RELB/HRAS/EGR2/AKT1/MAPKAPK2/NLRP3/LSP1/MAPK12/IL10/CALM3/NFKBIA/NFATC1/RELA/SRC/IKBKE/IKBKG/CASP1/PIK3CD/MAP3K14/MAPK11/AKT2/FCER1G/PAK1
GO:1901293	GO:1901293	nucleoside phosphate biosynthetic process	216	0.483967	1.77888	9.22797e-08	4.83922e-06	4.17687e-06	4582	tags=33%, list=14%, signal=29%	SLC25A1/NME3/ATP6V0C/NAPRT/TK1/PARP10/NME4/IMPDH1/APRT/ENO1/ACOT7/TGFB1/ALDOA/GUK1/NME1/TECR/NADK/COASY/FLAD1/ELOVL1/VPS9D1/SLC35B2/CAD/UPP1/UCK1/STOML2/UCKL1/AMPD2/ADCY3/UQCC3/SLC26A1/HAAO/PFAS/AK2/IDH2/SPHK2/PDK2/TK2/NADSYN1/PARP1/DCAKD/ADCY4/ACSS1/PINK1/PANK4/AFMID/ACSL1/NME2/ATIC/CTPS1/PTGIS/ACLY/TYMS/VCP/DTYMK/PID1/ADCY7/ADCY9/AK1/ADSL/IMPDH2/QPRT/PPARGC1A/FLCN/PNP/DGUOK/DNAJC30/H19/ADA/ACSS…		hsa00565	hsa00565	Ether lipid metabolism	42	0.527728	1.54087	0.0149254	0.0347315	0.0156835	2520	tags=26%, list=8%, signal=24%	PLD3/PLD4/PAFAH1B3/PLA2G4A/LPCAT4/PLB1/LPCAT1/ENPP2/PLA2G6/GDPD3/PLD2
GO:0009199	GO:0009199	ribonucleoside triphosphate metabolic process	62	0.567355	1.77753	0.000374306	0.00630395	0.00544112	4289	tags=50%, list=13%, signal=44%	NME3/ATP6V0C/NME4/IMPDH1/ENO1/TGFB1/ALDOA/NME1/VPS9D1/ITPA/CAD/UCK1/STOML2/UCKL1/UQCC3/SPHK2/PARP1/RAN/PINK1/NME2/CTPS1/VCP/PID1/GTPBP1/RHOA/IMPDH2/PPARGC1A/FLCN/DGUOK/DNAJC30/H19		hsa04115	hsa04115	p53 signaling pathway	71	0.478785	1.53635	0.00408163	0.0216927	0.00979562	2754	tags=34%, list=8%, signal=31%	CDKN1A/PIDD1/BAX/TNFRSF10B/THBS1/STEAP3/CCND3/SHISA5/SESN2/GADD45B/TP53I3/SIVA1/CCNE1/DDB2/CDK4/CASP9/TSC2/GADD45G/EI24/BID/AIFM2/BBC3/BCL2L1/CDKN2A
GO:0075294	GO:0075294	positive regulation by symbiont of entry into host	11	0.863989	1.77749	0.00167291	0.0219582	0.0189527	2534	tags=64%, list=8%, signal=59%	LGALS1/CD74/HLA-DRB1/LGALS9/CD4/TRIM11/TRIM21		hsa04144	hsa04144	Endocytosis	241	0.414327	1.5347	0.008	0.0235897	0.0106523	4602	tags=36%, list=14%, signal=31%	LDLR/ARPC1B/CYTH4/HGS/CHMP1A/VPS28/AP2M1/HRAS/AP2S1/AP2A1/ACAP3/ARAP1/GRK6/RAB11B/SMAP2/EPN1/HLA-C/SH3GLB2/ARF1/ARF5/CLTB/RAB5C/PIP5K1C/EHD4/AGAP3/GIT1/RAB31/VPS37C/RAB35/ARPC1A/VPS25/EHD1/ARRB2/HLA-A/HLA-B/ARFGAP1/HSPA1B/ARF3/CHMP2A/ZFYVE27/ARPC4/SRC/PARD6A/ACAP1/CAPZB/IGF2R/CAV1/SH3GL1/HLA-E/CHMP4B/CLTA/AP2A2/PLD2/ARPC5L/IQSEC2/CXCR2/ARFGAP2/VPS37B/PSD4/RAB11FIP5/PML/PSD3/ARRB1/CHMP6/MVB12A/VPS…
GO:0070663	GO:0070663	regulation of leukocyte proliferation	241	0.483563	1.77699	1.46937e-08	9.34401e-07	8.06509e-07	4974	tags=38%, list=15%, signal=33%	CDKN1A/CD74/HLA-DPB1/HLA-DRB1/CEBPB/HLA-DPA1/PYCARD/LGALS9/CORO1A/LILRB4/TNFRSF1B/CCDC88B/PTPN6/LILRB2/CD1D/ZBTB7B/MIF/TNFSF9/PKN1/IL12RB1/TYROBP/HLA-DMB/TICAM1/MAPK3/CD81/RAC2/SCRIB/CCL5/GSTP1/LST1/LILRB1/MYD88/BST2/CSF1R/IL10/TLR4/RIPK3/CD276/CD300A/HLA-A/HAVCR2/ZP3/EBI3/BCL6/IL4I1/FADD/CD86/VSIG4/ZNF335/AHR/CD40/HLA-E/SASH3/IL27RA/RASAL3/NDFIP1/AIF1/NCK2/IRS2/IL2RA/DNAJA3/IL5RA/TNFRSF14/SLC7A1…		hsa04921	hsa04921	Oxytocin signaling pathway	152	0.432187	1.53443	0.00653595	0.0216927	0.00979562	3657	tags=26%, list=11%, signal=24%	CDKN1A/PPP1CA/MAPK7/PLCB3/MAPK3/GNAI2/PLCB2/JUN/PPP1R12C/HRAS/TRPM2/FOS/PLA2G4A/CACNA2D4/CACNA2D2/ACTB/CALM3/NFATC1/MAP2K2/ADCY3/EEF2/SRC/CACNB1/CACNB3/CACNA2D3/ELK1/RCAN1/PRKACA/PIK3R6/GNAS/ACTG1/MYL6B/MYL6/ADCY4/PIK3R5/ADCY7/RHOA/CACNA1F/CAMK1D/ADCY9
GO:0002443	GO:0002443	leukocyte mediated immunity	414	0.461072	1.77648	1e-10	1.24326e-08	1.07309e-08	3831	tags=31%, list=12%, signal=28%	AZU1/TCIRG1/CD74/HLA-DQB1/HLA-DPB1/HLA-DRB1/HLA-DPA1/HLA-DRB5/ITGB2/HLA-DRA/HLA-DMA/LGALS9/FGR/CORO1A/LILRB4/TNFRSF1B/PTPN6/SPI1/CARD9/MYO1G/CD1D/C1QA/PARP3/IGLL1/HLA-DQA1/CD19/BCL3/WAS/UNC13D/TNFSF13/TGFB1/PRKCD/IL12RB1/TYROBP/HLA-DMB/TUBB4B/TICAM1/HLA-DOA/PLEKHM2/CD81/RAC2/BATF/HLA-DQB2/FES/STXBP2/HLA-DQA2/IRF7/PTAFR/HMOX1/CCL3/ITGAM/C2/STAT6/FCER2/NLRP3/TREM1/MAD2L2/PRAM1/LILRB1/TRPM4/MYD88/BS…		hsa00561	hsa00561	Glycerolipid metabolism	53	0.507581	1.53356	0.016	0.0363158	0.0163989	5299	tags=40%, list=16%, signal=33%	AGPAT2/PNPLA2/AKR1B1/DGKQ/DGAT1/AGPAT3/DGKZ/AGPAT1/ALDH1B1/CEL/GLA/AKR1A1/DGKD/MGLL/GLYCTK/GPAT2/LPIN3/DGKA/LPIN1/LIPC/PNPLA3
GO:0036336	GO:0036336	dendritic cell migration	33	0.642872	1.77614	0.00170264	0.0222429	0.0191985	4452	tags=42%, list=13%, signal=37%	LGALS9/SPI1/CCL5/TRPM2/TRPM4/CCR1/C1QBP/ASB2/CXCR2/NLRP12/CXCR4/IL12A/EPS8/GAS6		hsa04640	hsa04640	Hematopoietic cell lineage	95	0.461514	1.52749	0.00487805	0.0216927	0.00979562	1351	tags=23%, list=4%, signal=22%	HLA-DQB1/HLA-DPB1/HLA-DRB1/HLA-DPA1/HLA-DRB5/CD14/HLA-DRA/HLA-DMA/CD37/CD1D/HLA-DQA1/CD19/FLT3/CD4/HLA-DMB/HLA-DOA/FCGR1A/HLA-DQA2/DNTT/ITGAM/FCER2/CSF1R
GO:0006635	GO:0006635	fatty acid beta-oxidation	72	0.553623	1.77543	0.000132775	0.00264713	0.00228481	5118	tags=44%, list=15%, signal=38%	ABCD1/ECHS1/ACADS/HSD17B10/MFSD2A/ACADVL/CRAT/SESN2/AKT1/ACAA1/DECR2/ECH1/ETFB/ECI1/TYSND1/ACOT8/MCAT/CPT1A/CPT2/ACAA2/HADH/IRS2/AKT2/PPARD/ACAT2/ECHDC2/IVD/CPT1B/ABCD4/GCDH/MTOR/ACOX3		hsa00071	hsa00071	Fatty acid degradation	43	0.519154	1.51882	0.0189394	0.0415537	0.0187642	5158	tags=40%, list=16%, signal=33%	ECHS1/ACADS/ACADVL/ACAA1/ECI1/ALDH1B1/CPT1A/CPT2/ACAA2/HADH/ACSL1/ACAT2/CPT1B/CYP2U1/GCDH/ACOX3/ACSL5
GO:0032496	GO:0032496	response to lipopolysaccharide	337	0.466587	1.77525	1e-10	1.24326e-08	1.07309e-08	4403	tags=35%, list=13%, signal=30%	TSPO/CEBPB/PYCARD/CD14/LGALS9/LY86/TNFRSF1B/SPI1/ZFP36/LILRB2/LILRA2/C5AR1/SLC11A1/SBNO2/S100A8/S100A9/IRAK1/NR4A1/JUND/TGFB1/TRIB1/TBXA2R/TICAM1/CD180/MAPK3/GGT7/GGT1/HCK/COMT/GFI1/JUN/NFKB2/CCL5/SIRPA/SIGIRR/GSTP1/PRDX2/PTAFR/HSF1/NFKBIB/CCL3/IRF8/AKT1/FOS/TNIP2/ZC3H12A/MAPKAPK2/IRF3/RARA/NLRP3/LILRB1/NR1D1/MYD88/GIT1/MAPKAPK3/IL10/NFKBIA/TLR4/GGT5/UPF1/PCK2/CDK4/HAVCR2/CX3CR1/NFKBIL1/RELA/TNIP…		hsa04966	hsa04966	Collecting duct acid secretion	27	0.56131	1.51595	0.0194175	0.0415537	0.0187642	1502	tags=22%, list=5%, signal=21%	TCIRG1/ATP6V0C/ATP6V0E2/ATP6V1F/ATP6V0D1/SLC12A7
GO:0032418	GO:0032418	lysosome localization	73	0.551103	1.77476	0.000235985	0.00425273	0.00367066	2689	tags=36%, list=8%, signal=33%	RAB34/LGALS9/FGR/TFEB/UNC13D/BLOC1S1/PLEKHM2/RAC2/FES/STXBP2/HMOX1/HPS6/VAMP8/KXD1/DEF8/CD300A/RAB3A/SNAPIN/KLC2/SPHK2/MYH9/S100A13/LAMTOR1/MILR1/PIK3CD/LAT2		hsa04062	hsa04062	Chemokine signaling pathway	188	0.416586	1.51571	0.00666667	0.0216927	0.00979562	4038	tags=29%, list=12%, signal=26%	CCL23/FGR/GNB2/WAS/NCF1/PRKCD/PLCB3/MAPK3/RAC2/VAV2/GNAI2/PLCB2/HCK/CCL5/RAC3/HRAS/NFKBIB/GRK6/CCL3/AKT1/BAD/NFKBIA/RASGRP2/PTK2B/ARRB2/ADCY3/CX3CR1/CCR1/SHC1/RELA/SRC/GSK3A/IKBKG/PRKACA/PIK3R6/PIK3CD/CXCR2/GNG10/ADCY4/PREX1/ARRB1/CXCR4/AKT2/GNB1/GNGT2/PAK1/CXCL2/PIK3R5/ADCY7/RHOA/PXN/ADCY9/CXCL8/NFKB1/GRB2
GO:0010257	GO:0010257	NADH dehydrogenase complex assembly	48	0.599206	1.77441	0.000646696	0.00985632	0.00850728	4544	tags=52%, list=14%, signal=45%	NDUFS8/NDUFB7/NDUFB10/NDUFS7/NDUFA8/NDUFAF3/BCS1L/NDUFB11/NDUFA2/NDUFA11/NDUFA13/NDUFS2/NDUFA12/NDUFB8/NDUFS3/NDUFAB1/NDUFA1/FOXRED1/NDUFB2/NDUFC1/NDUFA3/NDUFB9/NDUFA6/OXA1L/NDUFS5		hsa04152	hsa04152	AMPK signaling pathway	119	0.441534	1.50758	0.00549451	0.0216927	0.00979562	4533	tags=32%, list=14%, signal=28%	FASN/PFKL/PFKP/EIF4EBP1/STK11/RAB11B/AKT1/G6PC3/SREBF1/FBP1/CRTC2/AKT1S1/PPP2R5B/SCD/PCK2/EEF2/CCNA1/PFKFB4/TSC2/RPS6KB2/PPP2R1A/TBC1D1/GYS1/PIK3CD/SCD5/CPT1A/IRS2/PPP2R3B/CREB3/AKT2/PPP2R5D/PPARGC1A/ADIPOR1/ULK1/PRKAB1/CD36/CPT1B/CREB3L1
GO:0032981	GO:0032981	mitochondrial respiratory chain complex I assembly	48	0.599206	1.77441	0.000646696	0.00985632	0.00850728	4544	tags=52%, list=14%, signal=45%	NDUFS8/NDUFB7/NDUFB10/NDUFS7/NDUFA8/NDUFAF3/BCS1L/NDUFB11/NDUFA2/NDUFA11/NDUFA13/NDUFS2/NDUFA12/NDUFB8/NDUFS3/NDUFAB1/NDUFA1/FOXRED1/NDUFB2/NDUFC1/NDUFA3/NDUFB9/NDUFA6/OXA1L/NDUFS5		hsa04066	hsa04066	HIF-1 signaling pathway	107	0.436877	1.47395	0.005	0.0216927	0.00979562	3539	tags=25%, list=11%, signal=23%	CDKN1A/HK3/PFKL/PFKP/EIF4EBP1/ENO1/MKNK2/ALDOA/LTBR/MAPK3/HMOX1/GAPDH/AKT1/ENO3/TLR4/MAP2K2/ALDOC/HK1/RELA/RPS6KB2/TIMP1/PIK3CD/PGK1/LDHB/AKT2/MKNK1/IFNGR2
GO:0002886	GO:0002886	regulation of myeloid leukocyte mediated immunity	55	0.580818	1.77402	0.000685849	0.0103532	0.00893617	2756	tags=36%, list=8%, signal=33%	ITGB2/LGALS9/FGR/SPI1/UNC13D/TYROBP/TICAM1/RAC2/FES/STXBP2/PTAFR/HMOX1/ITGAM/PRAM1/VAMP8/CD300A/CX3CR1/HLA-E/SPHK2/STX4		hsa04330	hsa04330	Notch signaling pathway	58	0.476281	1.46906	0.0203252	0.0424146	0.0191529	4177	tags=38%, list=13%, signal=33%	MFNG/DVL1/RFNG/KAT2A/NCOR2/LFNG/TLE6/APH1A/DVL2/PSENEN/CTBP1/TLE3/NUMBL/DTX2/NOTCH1/DTX4/NCSTN/PSEN2/HDAC1/DVL3/JAG2/DTX1
GO:0090208	GO:0090208	positive regulation of triglyceride metabolic process	23	0.700355	1.77386	0.00174696	0.0226614	0.0195597	5774	tags=57%, list=17%, signal=47%	LDLR/PNPLA2/MFSD2A/SREBF1/NR1H2/CTDNEP1/SCARB1/SLC27A1/NR1H3/DAGLB/APOA1/DGAT2/PLIN5		hsa04370	hsa04370	VEGF signaling pathway	59	0.469091	1.45925	0.0199203	0.0419055	0.018923	3639	tags=32%, list=11%, signal=29%	HSPB1/MAPK3/RAC2/RAC3/HRAS/AKT1/MAPKAPK2/PLA2G4A/MAPK12/MAPKAPK3/BAD/MAP2K2/SRC/CASP9/SPHK2/PIK3CD/MAPK11/AKT2/PXN
GO:0052126	GO:0052126	movement in host environment	171	0.491634	1.77376	6.96642e-07	2.89787e-05	2.50124e-05	3426	tags=35%, list=10%, signal=32%	LGALS1/CD74/HLA-DRB1/LGALS9/SLC52A2/LDLR/ITGB7/CD4/CD81/CIITA/LY6E/NCAM1/HYAL2/GSN/IFITM3/TRIM28/IFITM2/CTSL/BSG/VPS18/SELPLG/PHB/SLC1A5/PTX3/VAMP8/SIVA1/CTSB/SIGLEC1/HSPA1B/CHMP2A/SCARB1/SRC/SLC3A2/CD86/DAG1/CAV1/SMPD1/PPIA/CHMP4B/TRIM11/TRIM21/TRIM32/TRIM8/TRIM14/VPS37B/PML/MRC1/TRIM62/TRIM35/LAMP1/TRIM26/VPS4A/GPR15/ICAM1/CXCR4/ITGA5/TNFRSF14/PVR/WWP2/RPSA		hsa01240	hsa01240	Biosynthesis of cofactors	147	0.405033	1.42668	0.00632911	0.0216927	0.00979562	4574	tags=30%, list=14%, signal=26%	NME3/NAPRT/NME4/FPGS/PDXP/NME1/NADK/COASY/FLAD1/GUSB/CAD/BCAT2/VKORC1/GSS/UROD/SHMT2/HAAO/ALDH1B1/PSAT1/AK2/NADSYN1/GMPPA/PMM1/SPR/ALAS1/AKR1A1/PPOX/AFMID/MPI/HPD/NME2/CTPS1/HMBS/BCAT1/MMAB/PNPO/AK1/ADSL/QPRT/RDH13/PDXK/MTHFD1/SHMT1/GMPPB
GO:0009142	GO:0009142	nucleoside triphosphate biosynthetic process	59	0.57395	1.77348	0.000371554	0.0062767	0.00541761	4289	tags=51%, list=13%, signal=44%	NME3/ATP6V0C/NME4/IMPDH1/ENO1/TGFB1/ALDOA/NME1/VPS9D1/CAD/UCK1/STOML2/UCKL1/UQCC3/SPHK2/PARP1/PINK1/NME2/CTPS1/TYMS/VCP/DTYMK/PID1/AK1/IMPDH2/PPARGC1A/FLCN/DGUOK/DNAJC30/H19		hsa00520	hsa00520	Amino sugar and nucleotide sugar metabolism	47	0.483232	1.42317	0.0193798	0.0415537	0.0187642	3058	tags=28%, list=9%, signal=25%	HK3/CYB5R3/RENBP/GALK1/UAP1L1/AMDHD2/GALE/HK1/GMPPA/PMM1/CYB5R1/GPI/MPI
GO:0050867	GO:0050867	positive regulation of cell activation	391	0.458181	1.77291	1e-10	1.24326e-08	1.07309e-08	4486	tags=34%, list=14%, signal=29%	LGALS1/CDKN1A/CD74/HLA-DQB1/HLA-DPB1/HLA-DRB1/HLA-DPA1/HLA-DRB5/ITGB2/PYCARD/HLA-DRA/HLA-DMA/LGALS9/FGR/CORO1A/LILRB4/CCDC88B/PTPN6/ADAM8/LILRB2/LILRA2/CD1D/ZBTB7B/MIF/IGLL1/HLA-DQA1/TNFSF9/VNN1/JUND/TNFSF13/TGFB1/CD4/THBS1/IL12RB1/TYROBP/HLA-DMB/TICAM1/HLA-DOA/CD81/HLA-DQB2/CSK/HLX/CCL5/HLA-DQA2/SIRPA/PTAFR/CCL3/ITGAM/AKT1/TNIP2/STAT6/CEBPA/RARA/PLA2G4A/NLRP3/MAD2L2/SOX12/LILRB1/MYD88/BAD/VAMP8/…		hsa04650	hsa04650	Natural killer cell mediated cytotoxicity	124	0.406227	1.38891	0.011236	0.0290404	0.0131136	3539	tags=25%, list=11%, signal=22%	ITGB2/PTPN6/HCST/TNFRSF10B/TYROBP/MAPK3/RAC2/VAV2/RAC3/HRAS/ITGAL/HLA-C/NFATC1/PTK2B/MAP2K2/HLA-A/HLA-B/ARAF/SHC1/SH3BP2/HLA-E/BID/PIK3CD/ULBP3/ICAM2/MICA/ICAM1/FCER1G/PAK1/NCR2/IFNGR2
GO:0009062	GO:0009062	fatty acid catabolic process	98	0.531422	1.77217	4.56254e-05	0.00106507	0.000919296	5118	tags=44%, list=15%, signal=37%	ABCD1/FAAH/NUDT8/ECHS1/ACADS/SLC27A4/PLA2G15/HSD17B10/MFSD2A/ACADVL/ILVBL/CRAT/SESN2/AKT1/ACAA1/DECR2/ECH1/ETFB/ECI1/TYSND1/PCK2/ACOT8/CEL/MCAT/CPT1A/CPT2/ACAA2/HADH/IRS2/PHYH/AKT2/PPARD/ACAT2/ECHDC2/IVD/CPT1B/LPIN3/LPIN1/PCCB/ABCD4/GCDH/MTOR/ACOX3		hsa03008	hsa03008	Ribosome biogenesis in eukaryotes	94	0.417588	1.38709	0.0140187	0.0335864	0.0151664	4119	tags=28%, list=12%, signal=24%	RPP25L/EIF6/TBL3/POP7/REXO1/RPP25/NHP2/NXT1/RRP7A/SNORD3B-2/NOL6/NXF1/IMP4/NXF3/SNORD3B-1/RAN/NOP10/CSNK2B/NOB1/POP5/TCOF1/FBL/PWP2/NOP56/IMP3/NAT10
GO:0002252	GO:0002252	immune effector process	622	0.452996	1.77125	1e-10	1.24326e-08	1.07309e-08	3863	tags=30%, list=12%, signal=27%	LGALS1/AZU1/TCIRG1/CD74/HLA-DQB1/NKX2-3/HLA-DPB1/CFD/HLA-DRB1/HLA-DPA1/HLA-DRB5/ITGB2/MFNG/PYCARD/HLA-DRA/HLA-DMA/LGALS9/FGR/CORO1A/LILRB4/TNFRSF1B/PTPN6/SPI1/CARD9/LILRA2/MYO1G/CD1D/ZBTB7B/C1QA/SLC11A1/PARP3/IGLL1/HLA-DQA1/SBNO2/CD19/BCL3/WAS/NCF1/UNC13D/TNFSF13/PKN1/TGFB1/PRKCD/LIMK1/IL12RB1/TYROBP/HLA-DMB/TUBB4B/TICAM1/HLA-DOA/CD180/PLEKHM2/CD81/RAC2/BATF/PLEC/HLA-DQB2/VAV2/HLX/HCK/CFP/FES/STX…		hsa04668	hsa04668	TNF signaling pathway	111	0.406785	1.37708	0.015544	0.0355145	0.0160371	3447	tags=31%, list=10%, signal=28%	CEBPB/JUNB/RPS6KA4/TNFRSF1B/BCL3/MAPK3/JUN/CCL5/TRADD/AKT1/FOS/PGAM5/MAP2K3/MAPK12/NFKBIA/TAB1/RIPK3/ATF6B/RELA/TNFRSF1A/FADD/IKBKG/TRAF2/PIK3CD/SOCS3/MAP3K14/ATF4/TRAF3/ICAM1/MAPK11/CREB3/AKT2/CXCL2/MAP2K7
GO:1901028	GO:1901028	regulation of mitochondrial outer membrane permeabilization involved in apoptotic signaling pathway	20	0.711149	1.77109	0.00321031	0.0365078	0.031511	3934	tags=55%, list=12%, signal=48%	CHCHD10/TMEM102/TMEM14A/MUL1/GSK3A/SLC25A5/BBC3/ZNF205/ACAA2/NMT1/MPV17L		hsa04810	hsa04810	Regulation of actin cytoskeleton	216	0.374129	1.37084	0.00694444	0.0216927	0.00979562	3847	tags=25%, list=12%, signal=23%	ITGAX/ITGB2/PFN1/CFL1/ARPC1B/ITGB7/PPP1CA/RRAS/LIMK1/ITGA7/LPAR2/MAPK3/RAC2/VAV2/ARHGEF1/SSH3/RAC3/PPP1R12C/HRAS/ACTN4/GSN/ITGAL/ITGAM/PIP5K1C/GIT1/ITGAE/ACTB/PDGFD/MYL5/MAP2K2/ARPC1A/IQGAP3/ARAF/DOCK1/ARPC4/SRC/SLC9A1/MYH9/ARPC5L/ACTG1/PIK3CD/PAK4/CXCR4/PIP4K2C/ITGA5/PAK1/FGF10/MSN/CYFIP1/RHOA/PXN/FGD3/EZR/ARPC2/GNA12
GO:0002696	GO:0002696	positive regulation of leukocyte activation	381	0.457905	1.76945	1e-10	1.24326e-08	1.07309e-08	3449	tags=28%, list=10%, signal=25%	LGALS1/CDKN1A/CD74/HLA-DQB1/HLA-DPB1/HLA-DRB1/HLA-DPA1/HLA-DRB5/ITGB2/PYCARD/HLA-DRA/HLA-DMA/LGALS9/FGR/CORO1A/LILRB4/CCDC88B/PTPN6/ADAM8/LILRB2/CD1D/ZBTB7B/MIF/IGLL1/HLA-DQA1/TNFSF9/VNN1/JUND/TNFSF13/TGFB1/CD4/THBS1/IL12RB1/TYROBP/HLA-DMB/TICAM1/HLA-DOA/CD81/HLA-DQB2/CSK/HLX/CCL5/HLA-DQA2/SIRPA/PTAFR/CCL3/ITGAM/AKT1/TNIP2/STAT6/CEBPA/RARA/PLA2G4A/NLRP3/MAD2L2/SOX12/LILRB1/MYD88/BAD/VAMP8/IL10/IL…		hsa04015	hsa04015	Rap1 signaling pathway	207	0.372021	1.36297	0.00671141	0.0216927	0.00979562	3799	tags=24%, list=12%, signal=22%	ITGB2/SIPA1/PFN1/RRAS/THBS1/LPAR2/PLCB3/MAPK3/RAC2/VAV2/GNAI2/PLCB2/RALGDS/RGS14/RAC3/HRAS/ITGAL/ITGAM/AKT1/MAP2K3/MAPK12/CSF1R/ACTB/PDGFD/CALM3/RASGRP2/VASP/SIPA1L2/MAP2K2/ADCY3/FPR1/TLN1/SRC/PARD6A/VEGFB/GNAS/ACTG1/PIK3CD/EFNA4/ID1/ADCY4/MAPK11/AKT2/RAPGEF3/FGF10/ADCY7/RHOA/ADCY9/PGF/APBB1IP
GO:0002523	GO:0002523	leukocyte migration involved in inflammatory response	19	0.71878	1.76904	0.00332413	0.0374939	0.0323621	1666	tags=32%, list=5%, signal=30%	ADAM8/S100A8/S100A9/NINJ1/NLRP3/FUT7		hsa04657	hsa04657	IL-17 signaling pathway	94	0.409494	1.36021	0.0233645	0.0479806	0.0216663	5096	tags=33%, list=15%, signal=28%	CEBPB/S100A8/S100A9/JUND/MAPK7/MAPK3/FOSL1/JUN/TRADD/FOS/MAPK12/NFKBIA/RELA/IKBKE/FADD/IKBKG/TRAF2/FOSB/TRAF3/MAPK11/CXCL2/CXCL8/HSP90AB1/NFKB1/IL17RC/IL17RA/MAPK15/CXCL10/MAPK13/TRAF4/TNFAIP3
GO:0009155	GO:0009155	purine deoxyribonucleotide catabolic process	11	0.85949	1.76824	0.00201539	0.0256325	0.0221241	4545	tags=82%, list=14%, signal=71%	DNPH1/SAMHD1/NUDT18/NUDT16/NT5C/PNP/ADA/GDA/NUDT15		hsa04012	hsa04012	ErbB signaling pathway	83	0.414412	1.35786	0.00884956	0.0252322	0.0113939	3497	tags=27%, list=11%, signal=24%	AREG/CDKN1A/EIF4EBP1/MAPK3/JUN/HRAS/AKT1/BAD/MAP2K2/ARAF/SHC1/SRC/RPS6KB2/ELK1/MYC/PIK3CD/PAK4/NCK2/AKT2/PAK1/MAP2K7/ABL1
GO:0019319	GO:0019319	hexose biosynthetic process	72	0.551282	1.76792	0.000145942	0.0028683	0.00247571	3443	tags=36%, list=10%, signal=32%	SLC25A1/PGP/TPI1/AKR1B1/KAT2A/DGKQ/SESN2/G6PC3/FBP1/CRTC2/SLC37A4/PCK2/ZNF692/FAM3A/WDR5/SLC25A10/ATF3/PDK2/SLC39A14/SIRT7/CLK2/PGK1/ATF4/GPI/SORD/GNMT		hsa04218	hsa04218	Cellular senescence	155	0.378953	1.34416	0.00671141	0.0216927	0.00979562	4068	tags=32%, list=12%, signal=28%	CDKN1A/MYBL2/EIF4EBP1/PPP1CA/RRAS/TGFB1/MAPK3/CCND3/HRAS/E2F1/CAPN1/SLC25A6/AKT1/E2F4/HLA-C/MAPKAPK2/MAP2K3/GADD45B/MAPK12/CALM3/CCNE1/NFATC1/MAP2K2/CDK4/HLA-A/HLA-B/CCNA1/RELA/RAD9A/TSC2/GADD45G/ZFP36L2/SLC25A5/HLA-E/MYC/PIK3CD/CDKN2A/SQSTM1/MAPK11/AKT2/E2F2/TRPV4/FOXM1/VDAC2/CXCL8/CDC25A/TP53/NFKB1/HLA-F
GO:0002275	GO:0002275	myeloid cell activation involved in immune response	89	0.538792	1.76769	5.7539e-05	0.0012862	0.00111016	3303	tags=37%, list=10%, signal=33%	ITGB2/PYCARD/LGALS9/FGR/SPI1/LILRA2/SBNO2/UNC13D/TYROBP/TICAM1/RAC2/FES/STXBP2/GRN/PTAFR/HMOX1/CCL3/ITGAM/PRAM1/MYD88/VAMP8/CD300A/HAVCR2/CX3CR1/SPHK2/S100A13/MILR1/PIK3CD/LAT2/STX4/IFI35/PI4K2A/FCER1G		hsa04922	hsa04922	Glucagon signaling pathway	102	0.400127	1.33901	0.015	0.0347315	0.0156835	4533	tags=29%, list=14%, signal=25%	PFKL/PFKP/PLCB3/PKM/PLCB2/PRMT1/PPP4C/AKT1/G6PC3/FBP1/CRTC2/PGAM1/CALM3/PCK2/PYGB/PRKACA/GYS1/GNAS/CPT1A/ATF4/LDHB/CREB3/AKT2/PHKG2/PHKA2/LDHA/PPARGC1A/PRKAB1/CPT1B/CREB3L1
GO:0009141	GO:0009141	nucleoside triphosphate metabolic process	84	0.541235	1.76721	0.000100555	0.00208751	0.00180179	4545	tags=49%, list=14%, signal=42%	NME3/ATP6V0C/DCTPP1/NME4/IMPDH1/ENO1/TGFB1/ALDOA/GUK1/SAMHD1/NME1/NUDT16/VPS9D1/ITPA/CAD/UCK1/STOML2/UCKL1/UQCC3/SPHK2/PARP1/SMPDL3A/RAN/PINK1/NME2/CTPS1/TYMS/VCP/DTYMK/PID1/GTPBP1/RHOA/AK1/IMPDH2/PPARGC1A/FLCN/DGUOK/DNAJC30/H19/ADA/NUDT15		hsa04610	hsa04610	Complement and coagulation cascades	85	0.405847	1.3387	0.0131579	0.0321948	0.014538	2302	tags=16%, list=7%, signal=15%	CFD/ITGAX/ITGB2/C5AR1/C1QA/C3AR1/F12/SERPINA1/ITGAM/C2/C1QC/SERPINB2/VSIG4/C1QB
GO:1901264	GO:1901264	carbohydrate derivative transport	79	0.543395	1.76657	0.000172958	0.00331103	0.00285785	2965	tags=35%, list=9%, signal=32%	ABCD1/MFSD2A/SLC35C1/GUK1/SLC29A1/SLC17A9/SLC25A6/G6PC3/VLDLR/PLTP/SLC35A4/SLC37A2/SLC35B2/SLC15A3/SLC29A2/SLC37A4/SLC29A3/PSAP/SLC19A1/SCARB1/SLC25A5/SLC25A25/NPC2/LRRC8A/CLN3/SLC50A1/SLC35A2/SLC25A19		hsa04064	hsa04064	NF-kappa B signaling pathway	102	0.396968	1.32843	0.015	0.0347315	0.0156835	4866	tags=38%, list=15%, signal=33%	CD14/PIDD1/IRAK1/TICAM1/LTBR/NFKB2/RELB/TRADD/GADD45B/MYD88/NFKBIA/TLR4/TAB1/RELA/GADD45G/TNFRSF1A/BCL2A1/IKBKG/CD40/TRAF2/PARP1/BCL2L1/MAP3K14/CSNK2B/PLAU/TRAF3/LTB/ICAM1/BLNK/CXCL2/EDA2R/CXCL8/NFKB1/UBE2I/LYN/TNFRSF11A/CARD10/ZAP70/PIAS4
GO:0010821	GO:0010821	regulation of mitochondrion organization	137	0.510588	1.76648	2.67935e-06	9.26468e-05	7.99662e-05	4127	tags=39%, list=12%, signal=35%	LMNA/TSPO/GPX1/PYCARD/CHCHD10/INF2/RHOT2/BAX/BAK1/SREBF2/PPIF/TMEM102/ATP13A2/AKT1/PGAM5/SREBF1/PRELID1/VAT1/BAD/TMEM14A/ARRB2/FIS1/PLA2G6/TSC2/MUL1/GSK3A/SLC25A5/BID/BMF/BBC3/SIRT7/BCL2L1/ZNF205/ADCK1/ACAA2/PINK1/SQSTM1/HAX1/HTRA2/PISD/PARK7/PID1/CIDEB/HDAC6/MIEF2/PLAUR/NMT1/MIEF1/MPV17L/TP53/PPARGC1A/FLCN/PAM16/WDR35		hsa00230	hsa00230	Purine metabolism	119	0.38618	1.31858	0.010989	0.0290404	0.0131136	5241	tags=36%, list=16%, signal=31%	NME3/NME4/IMPDH1/APRT/GUK1/NME1/PDE6G/ENTPD6/NUDT16/ITPA/AMPD2/ADCY3/NT5C/PDE4A/PDE1B/PFAS/AK2/HDDC3/URAD/NT5M/ADCY4/NME2/ATIC/ADCY7/CANT1/ADCY9/ENPP4/AK1/ADSL/IMPDH2/PNP/DGUOK/ADA/GDA/HDDC2/PGM1/PDE6B/NME1-NME2/RRM2/NPR2/PDE7B/PAPSS1/PDE6D
GO:0043903	GO:0043903	regulation of biological process involved in symbiotic interaction	71	0.550716	1.76514	0.000235791	0.00425273	0.00367066	4974	tags=48%, list=15%, signal=41%	LGALS1/CD74/HLA-DRB1/LGALS9/CD4/CIITA/LY6E/GSN/IFITM3/TRIM28/IFITM2/PTX3/CHMP2A/CAV1/TRIM11/TRIM21/TRIM32/TRIM8/TRIM14/VPS37B/PML/TRIM62/TRIM35/TRIM26/VPS4A/CXCL8/TRIM68/FUCA2/TRIM22/TRIM27/EXOC7/P4HB/DDB1/SFTPD		hsa05231	hsa05231	Choline metabolism in cancer	95	0.397007	1.31399	0.0195122	0.0415537	0.0187642	3264	tags=23%, list=10%, signal=21%	EIF4EBP1/WAS/MAPK3/RAC2/RALGDS/JUN/RAC3/HRAS/DGKQ/AKT1/FOS/PLA2G4A/PIP5K1C/PDGFD/DGKZ/MAP2K2/TSC2/RPS6KB2/PLD2/PIK3CD/DGKD/AKT2
GO:0070665	GO:0070665	positive regulation of leukocyte proliferation	149	0.500736	1.76506	1.51993e-06	5.63202e-05	4.86116e-05	4932	tags=39%, list=15%, signal=33%	CDKN1A/CD74/HLA-DPB1/HLA-DPA1/PYCARD/LGALS9/CORO1A/CCDC88B/LILRB2/CD1D/MIF/TNFSF9/IL12RB1/HLA-DMB/TICAM1/MAPK3/CD81/CCL5/MYD88/BST2/CSF1R/TLR4/CD276/HLA-A/HAVCR2/ZP3/EBI3/BCL6/FADD/CD86/ZNF335/CD40/HLA-E/SASH3/IL27RA/RASAL3/AIF1/NCK2/IRS2/IL2RA/DNAJA3/IL5RA/SLC7A1/FGF10/CLCF1/CD70/CLECL1/PNP/LYN/RPS3/ADA/IL12A/EFNB1/CSF1/CD320/ZAP70/EPHB2/NCKAP1L		hsa01522	hsa01522	Endocrine resistance	96	0.395414	1.31018	0.0199005	0.0419055	0.018923	4145	tags=34%, list=13%, signal=30%	CDKN1A/BAX/MAPK3/JUN/HRAS/E2F1/CDKN2C/AKT1/FOS/MAPK12/BAD/MAP2K2/CARM1/ADCY3/CDK4/ARAF/SHC1/SRC/RPS6KB2/PRKACA/GNAS/PIK3CD/NOTCH1/CDKN2A/ADCY4/MAPK11/AKT2/E2F2/ADCY7/ADCY9/TP53/GRB2/JAG2
GO:0043300	GO:0043300	regulation of leukocyte degranulation	45	0.604858	1.76472	0.00056339	0.00886758	0.00765386	3064	tags=38%, list=9%, signal=34%	ITGB2/LGALS9/FGR/SPI1/UNC13D/RAC2/FES/STXBP2/PTAFR/HMOX1/ITGAM/PRAM1/VAMP8/CD300A/SPHK2/STX4/LAMP1		hsa05207	hsa05207	Chemical carcinogenesis - receptor activation	210	0.358049	1.30886	0.0204082	0.0424146	0.0191529	4038	tags=23%, list=12%, signal=21%	KLF4/GSTM1/EIF4EBP1/AIP/VDR/MAPK3/GNAI2/JUN/CCND3/HRAS/E2F1/AKT1/FOS/BAD/MAP2K2/ARRB2/ADCY3/ATF6B/RELA/BCL6/SRC/ADRB1/IKBKE/RPS6KB2/AHR/PRKACA/MGST2/MYC/GNAS/PIK3CD/GSTO1/ADCY4/RPS6KA1/ATF4/ARRB1/GSTM4/RXRB/CREB3/AKT2/KLF5/FGF10/ADCY7/CACNA1F/ADCY9/GSTM5/CDC25A/HSP90AB1/NFKB1/GRB2
GO:0071345	GO:0071345	cellular response to cytokine stimulus	799	0.432555	1.76246	1e-10	1.24326e-08	1.07309e-08	4542	tags=33%, list=14%, signal=29%	TCIRG1/CCL23/CD74/C1QTNF4/PTP4A3/CEBPB/HLA-DPA1/PYCARD/LGALS9/CORO1A/LILRB4/RPS6KA4/AGPAT2/TNFRSF1B/KLF2/FASN/KLF4/PTPN6/SPI1/ZFP36/SRM/LILRB2/LILRA2/MYBL2/FLNB/CYBA/ZYX/PFKP/SBNO2/HYAL3/IRF5/TTLL12/WAS/IRAK1/MCM2/FLT3/DPYSL3/ISG15/CDC37/OTUB1/CD4/THBS1/IL12RB1/SH2B2/DUSP1/MAPK3/EIF5A/KAT2A/POU4F1/MIR27A/HCK/SHARPIN/TUBA1B/CD300LF/CDC34/GFI1/LILRB3/LILRA1/CCL5/SAMHD1/SIRPA/SIGIRR/GSTP1/IRF7/ACTN4…		hsa04150	hsa04150	mTOR signaling pathway	153	0.36466	1.28958	0.0131579	0.0321948	0.014538	4876	tags=33%, list=15%, signal=28%	DDIT4/TELO2/LAMTOR2/EIF4EBP1/DVL1/STK11/MAPK3/MLST8/ATP6V1F/HRAS/LAMTOR4/SESN2/AKT1/WDR24/AKT1S1/MAP2K2/DVL2/SLC3A2/TSC2/TNFRSF1A/PRR5/RPS6KB2/NPRL3/FZD6/NPRL2/LAMTOR1/PIK3CD/FZD1/WNT7B/RPS6KA1/RRAGA/AKT2/ATP6V1E1/LAMTOR5/WNT6/SLC7A5/RHOA/DVL3/GRB2/FLCN/ULK1/WNT10B/LPIN3/RPS6/FZD8/LRP5/SGK1/MAP2K1/LPIN1/EIF4E2
GO:1903901	GO:1903901	negative regulation of viral life cycle	25	0.682209	1.76213	0.00298582	0.0344865	0.0297663	3087	tags=44%, list=9%, signal=40%	CIITA/LY6E/GSN/IFITM3/IFITM2/PTX3/BST2/PPIA/TRIM11/TRIM8/TRIM26		hsa04060	hsa04060	Cytokine-cytokine receptor interaction	293	0.333011	1.2595	0.01	0.0271654	0.0122669	4770	tags=24%, list=14%, signal=20%	CCL23/TNFRSF1B/TNFSF9/RELT/TNFSF13/TGFB1/TNFRSF10B/CD4/IL12RB1/LTBR/CCL5/TNFSF12/CCL3/IL1RN/CSF1R/IL10/IL15RA/IL13RA1/EBI3/CX3CR1/CCR1/TNFRSF1A/OSM/CTF1/CD40/IL27RA/PRL/IL1R2/GDF15/CXCR2/IL10RA/IL1RAP/LTB/TNFRSF10D/IL2RA/CXCR4/IL5RA/TNFRSF14/CXCL2/AMH/IFNGR2/CLCF1/EDA2R/IL31RA/CD70/IL4R/PRLR/CXCL8/EPOR/BMP3/TNFRSF12A/TNFRSF21/IFNGR1/ACKR3/IL17RC/BMP8B/BMP8A/IL17RA/IL12A/GH1/ACVRL1/IL10RB/INHBA/TN…
GO:0002274	GO:0002274	myeloid leukocyte activation	217	0.479845	1.7618	7.72713e-08	4.15052e-06	3.58244e-06	3846	tags=35%, list=12%, signal=31%	AZU1/CD74/ITGB2/PYCARD/LGALS9/FGR/LILRB4/SPI1/LILRA2/LDLR/C5AR1/C1QA/SLC11A1/MIF/SBNO2/UNC13D/JUND/CD93/PRKCD/THBS1/TYROBP/TICAM1/LTBR/RAC2/BATF/CD300LF/FES/STXBP2/CCL5/RELB/GRN/PTAFR/HMOX1/HYAL2/CCL3/ITGAM/TNIP2/ZC3H12A/CEBPA/PLA2G4A/PRAM1/NR1D1/MYD88/VAMP8/IL10/TLR4/CD300A/HAVCR2/CX3CR1/MT1G/VSIG4/SPHK2/S100A13/MILR1/PIK3CD/LAT2/CXCR2/STX4/IFI35/AIF1/TSPAN32/PREX1/PI4K2A/FCER1G/TLR2/MYO18A/BATF…		hsa04141	hsa04141	Protein processing in endoplasmic reticulum	163	0.349496	1.25716	0.0194805	0.0415537	0.0187642	5530	tags=43%, list=17%, signal=36%	STUB1/BAX/HSPBP1/BAK1/CAPN1/RAD23A/PREB/SYVN1/UBQLN4/PRKCSH/ATF6B/HSPA1B/FBXO6/UBXN6/MOGS/DNAJB2/DDIT3/SSR4/BCAP31/PPP1R15A/TRAF2/RRBP1/MAN1B1/UGGT2/DNAJC5/UBXN1/DNAJB12/HYOU1/GANAB/RNF5/LMAN2/ATF4/DDOST/DNAJB1/DERL3/EDEM2/SSR2/PDIA4/SEC23B/NPLOC4/VCP/OS9/MAP2K7/SEC24C/SEC61A1/SEC31B/UBE2J2/DNAJC5B/HSP90AB1/HSPA5/ERP29/HSPA8/CAPN2/DAD1/PDIA6/RPN2/BAG1/SIL1/HSPA6/HSPA1A/P4HB/SEC61B/RNF185/HSPH1/DN…
GO:0045591	GO:0045591	positive regulation of regulatory T cell differentiation	16	0.764732	1.76075	0.003455	0.0387331	0.0334317	1960	tags=56%, list=6%, signal=53%	HLA-DRB1/HLA-DRA/LGALS9/LILRB4/LILRB2/SOX12/SOCS1/BCL6/IL4I1		hsa04151	hsa04151	PI3K-Akt signaling pathway	351	0.321082	1.23942	0.0121951	0.0309362	0.0139696	4124	tags=23%, list=12%, signal=20%	AREG/CDKN1A/DDIT4/COL9A2/CD19/EIF4EBP1/GNB2/ITGB7/NR4A1/FLT3/STK11/PKN1/CDC37/ITGA7/THBS1/LPAR2/MAPK3/MLST8/CCND3/HRAS/AKT1/G6PC3/THBS3/CRTC2/PPP2R5B/BAD/CSF1R/PKN3/PDGFD/CCNE1/TLR4/MAP2K2/PCK2/CDK4/ATF6B/RELA/CASP9/TSC2/RPS6KB2/PPP2R1A/IKBKG/YWHAH/OSM/MCL1/LAMA5/VEGFB/PRL/GYS1/PIK3R6/MYC/YWHAG/PIK3CD/BCL2L1/EFNA4/GNG10/ATF4/YWHAE/PPP2R3B/IL2RA/LAMB2/CREB3/AKT2/GNB1/GNGT2/TLR2/ITGA5/FGF10/PIK3R5/…
GO:0008637	GO:0008637	apoptotic mitochondrial changes	102	0.524096	1.76068	4.64635e-05	0.00107782	0.000930295	4372	tags=42%, list=13%, signal=37%	LMNA/GPX1/PYCARD/CHCHD10/RHOT2/BAX/BAK1/PPIF/TMEM102/JUN/AKT1/PRELID1/IFI6/BAD/TMEM14A/ARRB2/FIS1/PLA2G6/MUL1/GSK3A/SLC25A5/BID/NAIF1/BMF/AIFM2/BBC3/BCL2L1/ZNF205/TIMM50/ACAA2/PINK1/ATG3/CIDEB/VDAC2/PLAUR/ATP2A1/NMT1/MPV17L/TP53/PAM16/WDR35/CCAR2/GPER1		hsa04020	hsa04020	Calcium signaling pathway	238	0.327239	1.215	0.0229008	0.04731	0.0213635	5064	tags=24%, list=15%, signal=20%	MCOLN1/HTR7/PLCB3/TBXA2R/PLCB2/PPIF/P2RX1/PTAFR/SLC25A6/PLCD3/ATP2A3/PDGFD/CALM3/PTK2B/ADCY3/CYSLTR2/PDE1B/ADRB1/ITPKC/SLC25A5/SPHK2/PRKACA/VEGFB/GNAS/ORAI1/ORAI2/ADCY4/ORAI3/PTGFR/CXCR4/PHKG2/GRIN2D/FGF10/LTB4R2/PHKA2/ADCY7/VDAC2/CACNA1F/CAMK1D/ADCY9/P2RX5/ATP2A1/STIM1/SPHK1/ITPKB/GNA15/P2RX4/RET/VDAC1/RYR1/GRIN2C/HRH1/SLC8A1/CACNA1H/CALML6/ATP2A2/CAMK1
GO:0097193	GO:0097193	intrinsic apoptotic signaling pathway	278	0.469424	1.76025	4.42306e-09	3.09754e-07	2.67358e-07	3804	tags=35%, list=12%, signal=31%	CDKN1A/CD74/GPX1/CRIP1/DDIT4/CEBPB/PYCARD/TNFRSF1B/HSPB1/ZNF385A/GRINA/MIF/VNN1/BCL3/S100A8/S100A9/STK11/MAPK7/ENO1/BAX/PRKCD/TMEM161A/TNFRSF10B/BAK1/EIF5A/POU4F1/SLC9A3R1/PPIF/MYBBP1A/TMEM109/HRAS/E2F1/HMOX1/SHISA5/AKT1/CDIP1/PPM1F/BAG6/NOC2L/TRAP1/PHLDA3/STK25/AEN/ATP2A3/IFI6/SYVN1/BAD/RIPK3/FIS1/SRC/NDUFA13/IKBKE/CASP9/TNFRSF1A/DDIT3/BCL2A1/CAV1/BCAP31/TRIB3/PPP1R15A/MCL1/TRAF2/PPIA/PDK2/BID/T…
GO:0032930	GO:0032930	positive regulation of superoxide anion generation	20	0.706632	1.75984	0.00362791	0.0403851	0.0348576	920	tags=40%, list=3%, signal=39%	ITGB2/CYBA/TGFB1/PRKCD/TYROBP/GNAI2/GSTP1/ITGAM
GO:0051251	GO:0051251	positive regulation of lymphocyte activation	338	0.461504	1.75917	1.28666e-10	1.5645e-08	1.35036e-08	4486	tags=34%, list=14%, signal=30%	LGALS1/CDKN1A/CD74/HLA-DQB1/HLA-DPB1/HLA-DRB1/HLA-DPA1/HLA-DRB5/PYCARD/HLA-DRA/HLA-DMA/LGALS9/CORO1A/LILRB4/CCDC88B/PTPN6/ADAM8/LILRB2/CD1D/ZBTB7B/MIF/IGLL1/HLA-DQA1/TNFSF9/VNN1/TNFSF13/TGFB1/CD4/IL12RB1/TYROBP/HLA-DMB/TICAM1/HLA-DOA/CD81/HLA-DQB2/CSK/HLX/CCL5/HLA-DQA2/SIRPA/AKT1/TNIP2/STAT6/RARA/NLRP3/MAD2L2/SOX12/LILRB1/MYD88/BAD/IL10/IL15RA/TLR4/IGHG4/SIRPB1/ZMIZ1/CD276/HLA-A/SOCS1/HAVCR2/ZP3/…
GO:0050764	GO:0050764	regulation of phagocytosis	93	0.530216	1.75914	8.80461e-05	0.00185922	0.00160475	5530	tags=48%, list=17%, signal=40%	AZU1/PRTN3/PYCARD/FGR/CYBA/SLC11A1/CSK/HCK/ABCA7/CD300LF/SIRPA/C2/LRP1/PTX3/RAB31/IL15RA/SIRPB1/MFGE8/CD300A/SCARB1/LMAN2/FCER1G/TLR2/MYO18A/ATG3/DYSF/CAMK1D/DNM2/SOD1/CLEC7A/MERTK/NOD2/SPHK1/CNN2/CD36/GAS6/TREM2/NCKAP1L/APOA2/SFTPD/LYAR/SYT11/APOA1/TGM2/CALR
GO:0022409	GO:0022409	positive regulation of cell-cell adhesion	277	0.468835	1.75831	5.8675e-09	4.00765e-07	3.45912e-07	3449	tags=29%, list=10%, signal=26%	LGALS1/CD74/HLA-DQB1/HLA-DPB1/HLA-DRB1/HLA-DPA1/HLA-DRB5/ITGB2/PYCARD/HLA-DRA/HLA-DMA/LGALS9/CORO1A/LILRB4/CCDC88B/PTPN6/ADAM8/LILRB2/CD1D/ZBTB7B/HLA-DQA1/TNFSF9/VNN1/IRAK1/CD4/IL12RB1/HLA-DMB/HLA-DOA/CD81/HLA-DQB2/CSK/HLX/CCL5/HLA-DQA2/SIRPA/FLOT1/PTAFR/AKT1/RARA/NLRP3/SOX12/LILRB1/PTPN23/BAD/IL10/PIEZO1/SIRPB1/ZMIZ1/CD276/FUT7/HLA-A/SOCS1/HAVCR2/ZP3/EBI3/RELA/BCL6/SRC/IL4I1/FADD/CD86/FLOT2/CAV1…
GO:0071294	GO:0071294	cellular response to zinc ion	24	0.684828	1.75777	0.0021531	0.0268289	0.0231568	5263	tags=50%, list=16%, signal=42%	TSPO/ATP13A2/MT1E/MT2A/MT1G/MT1X/PARP1/MT1F/MT1H/P2RX4/HVCN1/MT1DP
GO:0045321	GO:0045321	leukocyte activation	891	0.429002	1.75707	1e-10	1.24326e-08	1.07309e-08	4486	tags=33%, list=14%, signal=30%	LGALS1/CDKN1A/AZU1/TCIRG1/CD74/HLA-DQB1/NKX2-3/HLA-DPB1/HLA-DRB1/CEBPB/MAFB/HLA-DPA1/HLA-DRB5/ITGB2/MFNG/PYCARD/HLA-DRA/HLA-DMA/LGALS9/FGR/CORO1A/LILRB4/TNFRSF1B/CCDC88B/PTPN6/SPI1/ADAM8/LILRB2/LILRA2/CD151/LDLR/C5AR1/CD79B/CD1D/ZBTB7B/C1QA/SLC11A1/MIF/PARP3/IGLL1/HLA-DQA1/SBNO2/TNFSF9/VNN1/CD19/BCL3/WAS/FLT3/STK11/UNC13D/JUND/TNFSF13/CD93/BAX/PKN1/TGFB1/PRKCD/CD4/THBS1/IL12RB1/TYROBP/HLA-DMB/BAK…
GO:0032088	GO:0032088	negative regulation of NF-kappaB transcription factor activity	89	0.53508	1.75551	7.60673e-05	0.00163434	0.00141065	3293	tags=38%, list=10%, signal=34%	PYCARD/KLF4/SPI1/PARP10/BCL3/IRAK1/MIR27A/GFI1/RBCK1/PRDX2/NFKBIB/ZC3H12A/CAT/CCDC22/NLRP3/IL10/NFKBIA/LRRC14/ARRB2/HAVCR2/DAP/NFKBIL1/DDIT3/BRMS1/CACTIN/TRIM21/CDK5RAP3/CDKN2A/COMMD7/NLRP12/TRAF3/ARRB1/PTGIS/TRAIP
GO:0034340	GO:0034340	response to type I interferon	57	0.573599	1.75544	0.000403581	0.00673548	0.00581359	3172	tags=39%, list=10%, signal=35%	PTPN6/TTLL12/IRAK1/ISG15/CDC37/SAMHD1/IRF7/IFITM3/IFITM2/IRF3/TYK2/MYD88/SHMT2/IKBKE/MUL1/FADD/SMPD1/CACTIN/OAS2/OAS1/OAS3/PTPN1
GO:0046718	GO:0046718	viral entry into host cell	140	0.499264	1.75531	9.61059e-06	0.000273371	0.000235954	3426	tags=36%, list=10%, signal=32%	LGALS1/CD74/HLA-DRB1/LGALS9/SLC52A2/LDLR/ITGB7/CD4/CD81/CIITA/LY6E/NCAM1/HYAL2/GSN/IFITM3/IFITM2/CTSL/BSG/VPS18/SELPLG/PHB/SLC1A5/PTX3/VAMP8/SIVA1/CTSB/SIGLEC1/HSPA1B/SCARB1/SLC3A2/CD86/DAG1/CAV1/SMPD1/TRIM11/TRIM21/TRIM8/TRIM14/MRC1/TRIM62/LAMP1/TRIM26/GPR15/ICAM1/CXCR4/ITGA5/TNFRSF14/PVR/WWP2/RPSA
GO:0030316	GO:0030316	osteoclast differentiation	92	0.532392	1.75517	7.2729e-05	0.00157485	0.0013593	2909	tags=29%, list=9%, signal=27%	TCIRG1/CEBPB/MAFB/JUNB/LILRB4/SBNO2/OSCAR/ESRRA/TYROBP/CD81/POU4F1/LILRB3/ANXA2/CCL3/TFE3/FOS/TCTA/LILRB1/GPR137/CSF1R/TLR4/ATP6AP1/CCR1/SRC/TOB2/LRRK1/GPR55
GO:0009165	GO:0009165	nucleotide biosynthetic process	214	0.478269	1.75417	8.86422e-08	4.69295e-06	4.05062e-06	4582	tags=33%, list=14%, signal=29%	SLC25A1/NME3/ATP6V0C/NAPRT/PARP10/NME4/IMPDH1/APRT/ENO1/ACOT7/TGFB1/ALDOA/GUK1/NME1/TECR/NADK/COASY/FLAD1/ELOVL1/VPS9D1/SLC35B2/CAD/UPP1/UCK1/STOML2/UCKL1/AMPD2/ADCY3/UQCC3/SLC26A1/HAAO/PFAS/AK2/IDH2/SPHK2/PDK2/TK2/NADSYN1/PARP1/DCAKD/ADCY4/ACSS1/PINK1/PANK4/AFMID/ACSL1/NME2/ATIC/CTPS1/PTGIS/ACLY/TYMS/VCP/DTYMK/PID1/ADCY7/ADCY9/AK1/ADSL/IMPDH2/QPRT/PPARGC1A/FLCN/PNP/DGUOK/DNAJC30/H19/ADA/ACSS2/MT…
GO:0014072	GO:0014072	response to isoquinoline alkaloid	34	0.630662	1.75417	0.00214786	0.026802	0.0231336	3190	tags=32%, list=10%, signal=29%	PPP1R9B/RELA/FADD/FOSB/PPP5C/PEA15/AIF1/GPI/MAP1LC3A/CXCR4/GOT2
GO:0043278	GO:0043278	response to morphine	34	0.630662	1.75417	0.00214786	0.026802	0.0231336	3190	tags=32%, list=10%, signal=29%	PPP1R9B/RELA/FADD/FOSB/PPP5C/PEA15/AIF1/GPI/MAP1LC3A/CXCR4/GOT2
GO:0002291	GO:0002291	T cell activation via T cell receptor contact with antigen bound to MHC molecule on antigen presenting cell	10	0.877742	1.75149	0.00121425	0.0168157	0.0145141	3808	tags=90%, list=12%, signal=80%	LGALS9/HLA-DMB/CD81/ITGAL/LILRB1/HAVCR2/ICAM1/APBB1IP/LGALS3
GO:0050863	GO:0050863	regulation of T cell activation	320	0.459174	1.75097	1.23698e-09	1.11218e-07	9.59953e-08	4403	tags=34%, list=13%, signal=30%	LGALS1/CD74/HLA-DQB1/HLA-DPB1/HLA-DRB1/CEBPB/HLA-DPA1/HLA-DRB5/PYCARD/HLA-DRA/HLA-DMA/LGALS9/CORO1A/LILRB4/TNFRSF1B/CCDC88B/PTPN6/ADAM8/LILRB2/CD1D/ZBTB7B/HLA-DQA1/TNFSF9/VNN1/CD4/IL12RB1/HLA-DMB/HLA-DOA/CD81/RAC2/KAT2A/SCRIB/HLA-DQB2/MIR27A/CSK/HLX/CCL5/HLA-DQA2/SIRPA/PRDX2/AKT1/ZC3H12A/PRELID1/RARA/NLRP3/SOX12/LILRB1/BAD/IL10/RIPK3/SIRPB1/ZMIZ1/CD276/CD300A/HLA-A/SOCS1/HAVCR2/ZP3/EBI3/BCL6/SRC/…
GO:0031638	GO:0031638	zymogen activation	57	0.572014	1.75059	0.000424492	0.00705255	0.00608726	3535	tags=32%, list=11%, signal=28%	PYCARD/DHCR24/F12/ENO1/CTSZ/THBS1/BAK1/GGT1/FURIN/CTSL/BAD/FADD/C1RL/KLK1/PGK1/PLAU/CIDEB/NLRC4
GO:0043372	GO:0043372	positive regulation of CD4-positive, alpha-beta T cell differentiation	32	0.640937	1.74956	0.00217371	0.0270553	0.0233522	3863	tags=44%, list=12%, signal=39%	HLA-DRB1/HLA-DRA/LGALS9/ZBTB7B/IL12RB1/HLX/RARA/NLRP3/SOCS1/CD86/SASH3/CD83/IL4R/NFKBID
GO:0060338	GO:0060338	regulation of type I interferon-mediated signaling pathway	36	0.628925	1.74921	0.00153817	0.0204812	0.0176779	3172	tags=39%, list=10%, signal=35%	PTPN6/TTLL12/ISG15/CDC37/SAMHD1/IRF7/IRF3/IKBKE/MUL1/FADD/CACTIN/OAS1/OAS3/PTPN1
GO:0071260	GO:0071260	cellular response to mechanical stimulus	81	0.539779	1.74913	0.000156873	0.00306678	0.00264703	2970	tags=36%, list=9%, signal=33%	ARHGDIA/CYBA/TNFRSF10B/BAK1/LTBR/ENG/MMP7/MAPK3/PLEC/AKT1/MYD88/BAD/TLR4/PIEZO1/SCX/TNFRSF1A/FADD/DAG1/BAG3/CASP1/CD40/SLC9A1/ATP1A1/GOT1/PTGER4/TLR5/MAP3K14/AGT/TLR8
GO:0019377	GO:0019377	glycolipid catabolic process	16	0.759534	1.74878	0.00388352	0.042354	0.036557	2486	tags=50%, list=8%, signal=46%	PRKCD/NAGA/GBA/GBA2/NEU1/NEU4/GM2A/GLA
GO:1905517	GO:1905517	macrophage migration	53	0.574365	1.74778	0.000730659	0.0108666	0.00937927	1858	tags=25%, list=6%, signal=23%	AZU1/C5AR1/MIF/C3AR1/THBS1/DDT/MAPK3/CD81/CCL5/CCL3/CSF1R/PTK2B/CX3CR1
GO:0008630	GO:0008630	intrinsic apoptotic signaling pathway in response to DNA damage	97	0.522759	1.74769	9.21462e-05	0.00194209	0.00167628	3528	tags=37%, list=11%, signal=33%	CDKN1A/CD74/CRIP1/DDIT4/PYCARD/TNFRSF1B/ZNF385A/MIF/BCL3/BAX/TMEM161A/BAK1/TMEM109/E2F1/HMOX1/SHISA5/CDIP1/BAG6/PHLDA3/AEN/BAD/IKBKE/CASP9/TNFRSF1A/BCL2A1/MCL1/BID/TRIM32/BCL2L1/MUC1/PML/NACC2/HTRA2/SNAI1/ABL1/CIDEB
GO:0006790	GO:0006790	sulfur compound metabolic process	323	0.458423	1.74768	5.87894e-10	5.70618e-08	4.92517e-08	4941	tags=32%, list=15%, signal=27%	SLC25A1/GPX1/FASN/G6PD/ABCD1/GPX4/IDUA/NUDT8/TST/GSTM1/ACOT7/NDOR1/GGT7/PTGES2/GGT1/MVD/CHST13/COMT/PMVK/AHCY/GSTP1/MRI1/DGAT1/PHGDH/NUBP2/ETHE1/PEMT/ABHD14B/TECR/OGDH/ELOVL1/GSTK1/SLC35B2/GGT5/MICAL1/GSS/MPST/ACSF2/SLC26A1/B3GALT6/ACOT8/SLC25A10/CIAPIN1/CHPF/CLIC1/OPLAH/MVK/CHPF2/PDK2/ACOT2/MGST2/IDH1/DPEP1/ACOT4/CHST7/TSTD1/AKR1A1/CTNS/NDST1/GSTO1/MTHFR/ACSS1/CHST14/ACOT9/THTPA/SLC25A19/CSAD/GS…
GO:0045638	GO:0045638	negative regulation of myeloid cell differentiation	76	0.541645	1.74692	0.00017084	0.00328185	0.00283266	3753	tags=41%, list=11%, signal=36%	HOXA9/HOXA5/MAFB/LILRB4/ZFP36/HOXA7/TRIB1/LILRB3/PRMT1/CCL3/NME1/TCTA/ZFPM1/RARA/LILRB1/GPR137/NFKBIA/HOXB8/TLR4/PTK2B/CIB1/C1QC/LDB1/MYC/TOB2/GPR55/MEIS1/NME2/PAF1/ZBTB46/KLF13
GO:0007159	GO:0007159	leukocyte cell-cell adhesion	362	0.455031	1.7451	2.617e-10	2.92497e-08	2.52462e-08	4403	tags=33%, list=13%, signal=29%	LGALS1/CD74/HLA-DQB1/PODXL2/HLA-DPB1/HLA-DRB1/CEBPB/HLA-DPA1/HLA-DRB5/ITGB2/PYCARD/HLA-DRA/HLA-DMA/LGALS9/CORO1A/LILRB4/CCDC88B/KLF4/PTPN6/ADAM8/LILRB2/CD1D/ZBTB7B/HLA-DQA1/TNFSF9/VNN1/S100A8/S100A9/ITGB7/IRAK1/FERMT3/CD4/IL12RB1/HLA-DMB/HLA-DOA/CD81/RAC2/SCRIB/HLA-DQB2/MIR27A/CSK/HLX/CCL5/HLA-DQA2/SIRPA/PRDX2/PTAFR/ITGAL/AKT1/ZC3H12A/RARA/NLRP3/SOX12/SELPLG/LILRB1/BAD/IL10/SIRPB1/ZMIZ1/CD276/FUT…
GO:0010759	GO:0010759	positive regulation of macrophage chemotaxis	19	0.709006	1.74499	0.00447578	0.0472562	0.0407882	1351	tags=32%, list=4%, signal=30%	C5AR1/C3AR1/THBS1/MAPK3/CCL5/CSF1R
GO:0044403	GO:0044403	biological process involved in symbiotic interaction	285	0.463261	1.74472	7.88563e-09	5.22482e-07	4.5097e-07	4452	tags=36%, list=13%, signal=32%	LGALS1/AZU1/CD74/GPX1/HLA-DRB1/LGALS9/CARD9/SLC52A2/LDLR/CFL1/ITGB7/ROMO1/CD4/CD81/CIITA/LY6E/JUN/CCL5/THOC6/NCAM1/GAPDH/HYAL2/GSN/CCL3/IFITM3/TRIM28/PHB2/IFITM2/ZC3H12A/CTSL/BSG/TREM1/VPS18/SELPLG/PHB/SLC1A5/MYD88/PTX3/VAMP8/SIVA1/CTSB/SIGLEC1/ALYREF/SMARCB1/HSPA1B/CHMP2A/CX3CR1/TNIP1/SCARB1/SRC/SLC3A2/CD86/IGF2R/DAG1/CAV1/SMPD1/PPIA/TUSC2/CHMP4B/TRIM11/TRIM21/TRIM32/BCL2L1/TRIM8/TRIM14/ZBED1/VP…
GO:1901568	GO:1901568	fatty acid derivative metabolic process	70	0.545374	1.74444	0.000265319	0.00468222	0.00404136	1537	tags=16%, list=5%, signal=15%	SLC25A1/ABCD1/NUDT8/ACOT7/LYPLA2/GGT7/GGT1/DGAT1/TECR/ELOVL1/GGT5
GO:0048706	GO:0048706	embryonic skeletal system development	120	0.507973	1.74353	1.24804e-05	0.000340978	0.000294308	2898	tags=22%, list=9%, signal=20%	HOXA9/HOXA5/HOXB6/HOXB5/HOXA6/HOXB3/HOXB2/HOXA3/HOXB4/HOXA7/HOXA4/PAX5/SLC39A1/HOXB7/HOXB9/HOXB8/DEAF1/MEGF8/SCX/HOXA11/MDFI/SLC39A3/NDST1/HOXA2/EIF4A3/HOXA1
GO:0032787	GO:0032787	monocarboxylic acid metabolic process	579	0.440171	1.74286	1e-10	1.24326e-08	1.07309e-08	4913	tags=30%, list=15%, signal=26%	CD74/GPX1/HK3/DDIT4/FASN/ABCD1/GPX4/GAMT/PFKL/FAAH/NUDT8/ARL2/PFKP/MIF/GSTM1/VNN1/CBR1/GALK1/ECHS1/ENO1/TPI1/ACADS/ACOT7/SLC27A4/LYPLA2/ALDOA/SLC45A3/PLA2G15/AKR1B1/HSD3B7/HSD17B10/JMJD8/MAPK3/PKM/PTGES2/GGT1/MFSD2A/POR/EIF6/ACADVL/CES1/FADS3/PNKD/GSTP1/SLC2A6/GAPDH/ILVBL/MID1IP1/CRAT/ALOX5AP/SESN2/PHGDH/AKT1/ENO3/SREBF1/DHRS9/SCPEP1/TECR/PLA2G4A/FBP1/FADS2/OGDH/ECHDC3/NR1H2/NR1D1/ELOVL1/ALKBH7/A…
GO:1902105	GO:1902105	regulation of leukocyte differentiation	276	0.464594	1.74274	9.84001e-09	6.41389e-07	5.53602e-07	4602	tags=36%, list=14%, signal=31%	CD74/HLA-DRB1/CEBPB/MAFB/HLA-DRA/LGALS9/LILRB4/PTPN6/ADAM8/LILRB2/HOXA7/ZBTB7B/TNFSF9/VNN1/ESRRA/TGFB1/TRIB1/CD4/IL12RB1/TYROBP/HLA-DOA/KAT2A/POU4F1/HLX/FES/LILRB3/JUN/IRF7/PRDX2/HSF1/CCL3/NME1/TFE3/FOS/TCTA/ZFPM1/ZC3H12A/PRELID1/RARA/NLRP3/SOX12/LILRB1/GPR137/BAD/IL10/IL15RA/TLR4/ATP6AP1/ZMIZ1/C1QC/SOCS1/HLA-B/CCR1/BCL6/IL4I1/CLPTM1/FADD/CD86/ZFP36L2/HCLS1/SART1/SASH3/AP3D1/PIK3R6/NRARP/MYC/TOB2…
GO:0006164	GO:0006164	purine nucleotide biosynthetic process	157	0.489053	1.74254	3.35017e-06	0.000111993	9.66644e-05	4530	tags=32%, list=14%, signal=28%	SLC25A1/NME3/ATP6V0C/NME4/IMPDH1/APRT/ENO1/ACOT7/TGFB1/ALDOA/GUK1/NME1/TECR/COASY/ELOVL1/VPS9D1/SLC35B2/STOML2/AMPD2/ADCY3/UQCC3/SLC26A1/PFAS/AK2/SPHK2/PDK2/PARP1/DCAKD/ADCY4/ACSS1/PINK1/PANK4/ACSL1/NME2/ATIC/ACLY/VCP/PID1/ADCY7/ADCY9/AK1/ADSL/IMPDH2/PPARGC1A/FLCN/DGUOK/DNAJC30/H19/ADA/ACSS2/MTHFD1
GO:0006734	GO:0006734	NADH metabolic process	28	0.658673	1.74034	0.00220552	0.0272773	0.0235439	4713	tags=54%, list=14%, signal=46%	HK3/PFKL/PFKP/ENO1/MDH2/OGDH/IDH3B/PCK2/HK1/VCP/MIR210/NUDT17/TP53/MDH1/FOXK2
GO:0070542	GO:0070542	response to fatty acid	63	0.556424	1.7399	0.000533763	0.00853482	0.00736665	5114	tags=43%, list=15%, signal=36%	LDLR/UCP2/E2F1/PTAFR/NME1/SREBF1/ZC3H12A/CAT/BAD/SCD/CDK4/SRC/PPP5C/CPT1A/GIPR/ACSL1/NME2/TLR2/PID1/AKR1C3/PPARGC1A/SMARCD1/CD36/TBXAS1/FFAR2/ALAD/AACS
GO:0032946	GO:0032946	positive regulation of mononuclear cell proliferation	137	0.502736	1.73931	4.92484e-06	0.000155505	0.000134221	4932	tags=39%, list=15%, signal=33%	CDKN1A/CD74/HLA-DPB1/HLA-DPA1/PYCARD/LGALS9/CORO1A/CCDC88B/LILRB2/CD1D/MIF/TNFSF9/IL12RB1/HLA-DMB/TICAM1/CD81/CCL5/MYD88/TLR4/CD276/HLA-A/HAVCR2/ZP3/EBI3/BCL6/FADD/CD86/ZNF335/CD40/HLA-E/SASH3/IL27RA/RASAL3/AIF1/NCK2/IRS2/IL2RA/DNAJA3/SLC7A1/FGF10/CLCF1/CD70/CLECL1/PNP/RPS3/ADA/IL12A/EFNB1/CSF1/CD320/ZAP70/EPHB2/NCKAP1L
GO:0042098	GO:0042098	T cell proliferation	195	0.480171	1.73914	2.53288e-07	1.16776e-05	1.00793e-05	4486	tags=36%, list=14%, signal=31%	HLA-DPB1/HLA-DRB1/CEBPB/HLA-DPA1/PYCARD/LGALS9/CORO1A/LILRB4/TNFRSF1B/CCDC88B/PTPN6/LILRB2/CD151/CD1D/ZBTB7B/SLC11A1/TNFSF9/BAX/IL12RB1/HLA-DMB/CD81/RAC2/SCRIB/CCL5/CCND3/PSMB10/PRDX2/LILRB1/IL10/ARMC5/RIPK3/CD276/HLA-A/HAVCR2/ZP3/EBI3/ELF4/IL4I1/FADD/CD86/VSIG4/HLA-E/SASH3/IL27RA/RASAL3/NDFIP1/AIF1/NCK2/NCSTN/IL2RA/CTPS1/DNAJA3/TNFRSF14/SLC7A1/ABL1/MSN/CD70/CLEC4G/LMBR1L/LGALS3/DLG5/CLECL1/TP53/…
GO:0090382	GO:0090382	phagosome maturation	25	0.673295	1.73911	0.00412324	0.0444675	0.0383812	3287	tags=40%, list=10%, signal=36%	TCIRG1/RAB34/CORO1A/MCOLN1/MYO7A/TMEM175/RAB31/RAB20/CLN3/MREG
GO:0005975	GO:0005975	carbohydrate metabolic process	571	0.441305	1.73724	1e-10	1.24326e-08	1.07309e-08	3482	tags=28%, list=11%, signal=26%	SLC25A1/HK3/DDIT4/SPATA20/GAA/YDJC/G6PD/B3GNT8/IDUA/SLC2A5/PFKL/ISYNA1/ARL2/RENBP/PFKP/DCXR/AKR7A2/HYAL3/GALK1/PGP/PPP1CA/PGLS/BCKDK/ENO1/TPI1/ITPK1/TGFB1/ALDOA/SLC45A3/AKR1B1/B3GAT3/MIDN/JMJD8/PKM/KAT2A/CHST13/IDH3G/INPPL1/BRAT1/EIF6/MDH2/DPM3/ST6GALNAC6/DGKQ/AP2A1/PTAFR/B4GALT2/SLC2A6/GAPDH/HYAL2/ST6GALNAC4/KCNQ1/FUOM/SESN2/AKT1/ENO3/G6PC3/NAGPA/NAGA/PLA2G4A/FBP1/PIGQ/CRTC2/OGDH/MAN2B1/NR1D1/GU…
GO:0006753	GO:0006753	nucleoside phosphate metabolic process	448	0.45021	1.73684	1e-10	1.24326e-08	1.07309e-08	4582	tags=31%, list=14%, signal=27%	SLC25A1/HK3/DDIT4/TYMP/FASN/NME3/ABCD1/ATP6V0C/PFKL/NUDT14/NAPRT/TK1/NUDT8/ARL2/DNPH1/PFKP/PARP10/DCTPP1/NME4/GALK1/IMPDH1/APRT/ENO1/TPI1/ACOT7/TGFB1/ALDOA/JMJD8/PKM/MVD/CDA/EIF6/GUK1/PMVK/SAMHD1/SLC2A6/GAPDH/NME1/DGAT1/NUDT18/ENO3/NTHL1/ABHD14B/TECR/FBP1/NADK/ENTPD6/COASY/FLAD1/OGDH/ELOVL1/GIT1/NUDT16/VPS9D1/SLC35B2/BAD/ITPA/CAD/PGAM1/UPP1/UCK1/STOML2/UCKL1/AMPD2/ADCY3/ALDOC/NT5C/HK1/ACSF2/UQCC3…
GO:0033598	GO:0033598	mammary gland epithelial cell proliferation	26	0.67461	1.73673	0.00312962	0.0357371	0.0308458	2227	tags=42%, list=7%, signal=39%	HOXA5/AREG/GPX1/CEBPB/BAX/PHB2/STAT6/DEAF1/IQGAP3/PYGO2/ROBO1
GO:0019693	GO:0019693	ribose phosphate metabolic process	357	0.45231	1.73632	3.6718e-10	3.83288e-08	3.30827e-08	4483	tags=31%, list=14%, signal=27%	SLC25A1/HK3/DDIT4/FASN/NME3/G6PD/ABCD1/ATP6V0C/PFKL/NUDT14/NUDT8/ARL2/PFKP/NME4/GALK1/IMPDH1/APRT/ENO1/TPI1/ACOT7/TGFB1/ALDOA/JMJD8/PKM/MVD/EIF6/GUK1/PMVK/SLC2A6/GAPDH/NME1/DGAT1/NUDT18/ENO3/ABHD14B/TECR/FBP1/COASY/OGDH/ELOVL1/GIT1/NUDT16/VPS9D1/SLC35B2/BAD/ITPA/CAD/PGAM1/UPP1/UCK1/STOML2/UCKL1/TKT/AMPD2/ADCY3/ALDOC/NT5C/HK1/ACSF2/UQCC3/PDE4A/SLC26A1/ACOT8/PFAS/AK2/MVK/SPHK2/PDK2/ACOT2/ACOT4/PARP…
GO:0060326	GO:0060326	cell chemotaxis	298	0.459204	1.73583	5.86457e-09	4.00765e-07	3.45912e-07	5029	tags=33%, list=15%, signal=28%	AZU1/CCL23/CD74/ITGB2/LGALS9/CORO1A/HSPB1/SPI1/ADAM8/RHOG/C5AR1/MIF/CORO1B/C3AR1/S100A8/S100A9/NR4A1/NINJ1/PRKCD/THBS1/DDT/HSD3B7/DUSP1/MAPK3/RAC2/PLEC/TMEM102/CCL5/GSTP1/GPSM3/CCL3/TRPM2/BSG/TREM1/PIP5K1C/TRPM4/HOXB9/RIN3/CSF1R/IL10/PDGFD/MIR34A/PTK2B/ZNF580/ARRB2/RPS19/CX3CR1/CCR1/C1QBP/PPIA/VEGFB/DPEP1/PIK3CD/NOTCH1/CXCR2/AIF1/SLC8B1/PREX1/CXCR4/CREB3/PPIB/FCER1G/CXCL2/TRPV4/CAMK1D/PGF/LGALS3/…
GO:0035914	GO:0035914	skeletal muscle cell differentiation	66	0.548415	1.73575	0.00040116	0.00671533	0.0057962	3603	tags=29%, list=11%, signal=26%	NR4A1/PAX5/HMG20B/GTF3C5/EGR2/FOS/EMD/EGR1/MEF2D/EEF2/BCL9/SCX/ATF3/ASB2/MAFF/NOTCH1/UQCC2/KLF5/SAP30
GO:0035774	GO:0035774	positive regulation of insulin secretion involved in cellular response to glucose stimulus	35	0.624302	1.73506	0.00209853	0.0264215	0.0228052	3663	tags=40%, list=11%, signal=36%	HLA-DRB1/PHPT1/GPR27/NADK/LRP1/TRPM4/BAIAP3/BAD/PLA2G6/C2CD2L/DYNLL1/STX4/PPARD/OXCT1
GO:0010942	GO:0010942	positive regulation of cell death	600	0.437861	1.73475	1e-10	1.24326e-08	1.07309e-08	4403	tags=33%, list=13%, signal=29%	HOXA5/CDKN1A/TSPO/CTSD/DDIT4/ITGB2/PYCARD/LGALS9/TNFRSF1B/PIDD1/ADAM8/ADAMTSL4/ENDOG/MYBL2/UCP2/C1QA/TRAF7/IRF5/MAP3K11/S100A8/S100A9/NR4A1/PPP1CA/BAX/DUSP6/PRKCD/KATNB1/CTSZ/TNFRSF10B/THBS1/SLC27A4/CDK5/TYROBP/BAK1/VDR/LTBR/CALHM2/DUSP1/EIF5A/SORT1/PRR7/MTCH1/POU4F1/SLC9A3R1/SCRIB/CDC34/FOSL1/JUN/CCL5/MYBBP1A/RBCK1/TNFSF12/GRN/E2F1/HMOX1/HYAL2/GSN/CCL3/TRPM2/RHOB/TRADD/ITGAM/AKT1/HTATIP2/UBE2M/F…
GO:1905039	GO:1905039	carboxylic acid transmembrane transport	146	0.4934	1.73334	5.33989e-06	0.000165044	0.000142455	5175	tags=34%, list=16%, signal=29%	SLC25A1/ABCD1/SFXN3/SLC25A22/SLC38A10/THBS1/MFSD12/SLC16A8/SLC16A3/AKT1/SLC43A2/SLC1A5/SLC5A6/SLC25A11/SLC7A5P1/SLC38A5/SLC19A1/SLC3A2/SLC25A10/SLC6A6/CLN8/LRRC8A/CPT1A/AGT/CPT2/SLC1A3/SLC27A1/SLC38A7/IRS2/SLC7A7/ACSL1/AKT2/SLC7A1/SLC16A1/SLC7A5/PRAF2/SLC25A20/RGS2/CD36/CPT1B/AQP9/ABCC1/SLC43A1/SLC7A2/SLC25A29/ABCD4/SLC2A1/ACSL5/FOLR2/PER2
GO:0050671	GO:0050671	positive regulation of lymphocyte proliferation	136	0.502637	1.73258	5.28259e-06	0.000164191	0.000141718	4486	tags=35%, list=14%, signal=31%	CDKN1A/CD74/HLA-DPB1/HLA-DPA1/PYCARD/LGALS9/CORO1A/CCDC88B/LILRB2/CD1D/MIF/TNFSF9/IL12RB1/HLA-DMB/TICAM1/CD81/CCL5/MYD88/TLR4/CD276/HLA-A/HAVCR2/ZP3/EBI3/BCL6/FADD/CD86/ZNF335/CD40/HLA-E/SASH3/IL27RA/RASAL3/AIF1/NCK2/IRS2/IL2RA/DNAJA3/SLC7A1/FGF10/CLCF1/CD70/CLECL1/PNP/RPS3/ADA/IL12A/EFNB1
GO:0061469	GO:0061469	regulation of type B pancreatic cell proliferation	12	0.822788	1.73257	0.00451318	0.0475151	0.0410116	1452	tags=33%, list=4%, signal=32%	NR4A1/MEN1/NR1D1/WDR13
GO:0019692	GO:0019692	deoxyribose phosphate metabolic process	41	0.604365	1.73197	0.00138725	0.0188343	0.0162565	4582	tags=51%, list=14%, signal=44%	TYMP/DNPH1/DCTPP1/GUK1/SAMHD1/NUDT18/NTHL1/NUDT16/UPP1/NT5C/NT5M/UNG/TYMS/DTYMK/PNP/DGUOK/NEIL1/ADA/GDA/NUDT15/DCTD
GO:0071674	GO:0071674	mononuclear cell migration	189	0.479015	1.73161	3.10105e-07	1.41206e-05	1.21879e-05	4836	tags=36%, list=15%, signal=31%	CCL23/PYCARD/LGALS9/SPI1/ADAM8/MYO1G/C5AR1/C3AR1/ITGB7/THBS1/ARTN/HSD3B7/DUSP1/MAPK3/PLEC/TMEM102/CCL5/SIRPA/ITGAL/CCL3/TRPM2/AKT1/TRPM4/CSF1R/PDGFD/PTK2B/RIPK3/GBA/FUT7/RPS19/CX3CR1/CCR1/FADD/C1QBP/ASB2/IL27RA/PIK3CD/SPNS2/CXCR2/AIF1/NLRP12/SLC8B1/GPR15/ICAM1/CXCR4/CREB3/CD99/TNFRSF14/MSN/TRPV4/RHOA/LGALS3/NBL1/PTPRO/LYN/STK10/IL12A/EPS8/GAS6/TNFRSF11A/CSF1/RET/S100A12/CXCL10/CKLF/CCL1/GREM1/ZAP…
GO:0051930	GO:0051930	regulation of sensory perception of pain	33	0.626562	1.73108	0.00312962	0.0357371	0.0308458	3507	tags=30%, list=11%, signal=27%	COMT/ADRA2C/PTAFR/CCL3/OPRL1/IL10/FABP5/SLC9A1/GRIN2D/MGLL
GO:0072521	GO:0072521	purine-containing compound metabolic process	374	0.449643	1.73051	1e-10	1.24326e-08	1.07309e-08	4545	tags=31%, list=14%, signal=27%	SLC25A1/HK3/DDIT4/FASN/NME3/ABCD1/ATP6V0C/PFKL/NUDT8/ARL2/DNPH1/PFKP/NME4/GALK1/IMPDH1/APRT/ENO1/TPI1/ACOT7/TGFB1/NUDT1/ALDOA/JMJD8/PKM/MVD/EIF6/GUK1/PMVK/AHCY/SAMHD1/MACROD1/SLC2A6/GAPDH/NME1/DGAT1/NUDT18/ENO3/PEMT/ABHD14B/TECR/FBP1/COASY/OGDH/ELOVL1/GIT1/NUDT16/VPS9D1/SLC35B2/BAD/ITPA/PGAM1/STOML2/AMPD2/ADCY3/ALDOC/NT5C/HK1/ACSF2/UQCC3/PDE4A/SHMT2/SLC26A1/ACOT8/PFAS/AK2/MVK/SPHK2/PDK2/ACOT2/URA…
GO:0044409	GO:0044409	entry into host	147	0.491507	1.72999	8.93046e-06	0.000259358	0.00022386	3871	tags=37%, list=12%, signal=33%	LGALS1/CD74/HLA-DRB1/LGALS9/SLC52A2/LDLR/ITGB7/CD4/CD81/CIITA/LY6E/NCAM1/HYAL2/GSN/IFITM3/IFITM2/CTSL/BSG/VPS18/SELPLG/PHB/SLC1A5/PTX3/VAMP8/SIVA1/CTSB/SIGLEC1/HSPA1B/SCARB1/SRC/SLC3A2/CD86/DAG1/CAV1/SMPD1/TRIM11/TRIM21/TRIM8/TRIM14/MRC1/TRIM62/LAMP1/TRIM26/GPR15/ICAM1/CXCR4/ITGA5/TNFRSF14/PVR/WWP2/RPSA/CLEC4G/CXCL8/TRIM68
GO:0045657	GO:0045657	positive regulation of monocyte differentiation	11	0.840639	1.72945	0.00447427	0.0472562	0.0407882	702	tags=45%, list=2%, signal=45%	CD74/HLA-DRB1/CD4/FES/JUN
GO:0045066	GO:0045066	regulatory T cell differentiation	30	0.6504	1.72937	0.00160663	0.021214	0.0183104	1960	tags=37%, list=6%, signal=35%	HLA-DRB1/HLA-DRA/LGALS9/LILRB4/LILRB2/KAT2A/SOX12/FUT7/SOCS1/BCL6/IL4I1
GO:0045589	GO:0045589	regulation of regulatory T cell differentiation	27	0.665531	1.72904	0.00149891	0.0200793	0.017331	1960	tags=37%, list=6%, signal=35%	HLA-DRB1/HLA-DRA/LGALS9/LILRB4/LILRB2/KAT2A/SOX12/SOCS1/BCL6/IL4I1
GO:2001198	GO:2001198	regulation of dendritic cell differentiation	13	0.797472	1.72887	0.00325969	0.0369176	0.0318647	5325	tags=77%, list=16%, signal=65%	CEBPB/LGALS9/LILRB2/LILRB1/HLA-B/ZBTB46/TMEM176B/HLA-G/TMEM176A/AGER
GO:0006096	GO:0006096	glycolytic process	79	0.531676	1.72847	0.000272967	0.00480953	0.00415125	1782	tags=27%, list=5%, signal=25%	HK3/DDIT4/PFKL/ARL2/PFKP/GALK1/ENO1/TPI1/ALDOA/JMJD8/PKM/EIF6/SLC2A6/GAPDH/ENO3/FBP1/OGDH/GIT1/PGAM1/ALDOC/HK1
GO:0006094	GO:0006094	gluconeogenesis	69	0.54228	1.72842	0.000284438	0.00497991	0.0042983	2916	tags=33%, list=9%, signal=30%	SLC25A1/PGP/TPI1/KAT2A/DGKQ/SESN2/G6PC3/FBP1/CRTC2/SLC37A4/PCK2/ZNF692/FAM3A/WDR5/SLC25A10/ATF3/PDK2/SLC39A14/SIRT7/CLK2/PGK1/ATF4/GPI
GO:0009615	GO:0009615	response to virus	352	0.451482	1.72828	5.34078e-10	5.2764e-08	4.55422e-08	4514	tags=34%, list=14%, signal=30%	AZU1/DDIT4/ITGAX/PYCARD/UNC93B1/LGALS9/FGR/HSPB1/CARD9/RNASE6/HMGA1/CFL1/ATAD3A/HYAL3/BCL3/IRF5/APOBEC3H/UNC13D/ENO1/BAX/ISG15/IL12RB1/TICAM1/EIF5A/EXOSC4/FOSL1/CCL5/SAMHD1/IRF7/HYAL2/IFITM3/PHB2/IFITM2/ZC3H12A/AP1S1/BANF1/IRF3/ARF1/AUP1/PHB/LILRB1/MYD88/EXOSC5/IFI6/BST2/NLRX1/RNASE2/VAMP8/ARMC5/RIPK3/TARBP2/POU2F2/RELA/SRC/IKBKE/RNF26/CLPB/MUL1/FADD/POLR3H/C1QBP/IKBKG/CD40/SMPD1/ODC1/RTP4/TRIM11…
GO:2001242	GO:2001242	regulation of intrinsic apoptotic signaling pathway	157	0.485017	1.72816	4.69022e-06	0.000149973	0.000129446	4877	tags=45%, list=15%, signal=39%	CD74/GPX1/PYCARD/HSPB1/ZNF385A/GRINA/MIF/VNN1/S100A8/S100A9/MAPK7/ENO1/BAX/TMEM161A/EIF5A/SLC9A3R1/PPIF/AKT1/NOC2L/TRAP1/SYVN1/BAD/RIPK3/FIS1/SRC/NDUFA13/DDIT3/CAV1/BCAP31/MCL1/PPIA/BID/TRIM32/PARP1/BBC3/NDUFS3/BCL2L1/HYOU1/MUC1/NCK2/PINK1/PTPMT1/NACC2/HTRA2/PTTG1IP/PTPN1/SNAI1/CREB3/STYXL1/PARK7/HDAC1/UBB/VDAC2/PLAUR/ARHGEF2/SOD1/TP53/ERP29/CDKN2D/ACKR3/CCAR2/RPS3/CREB3L1/PLAGL2/PLEKHF1/TRIAP1/T…
GO:0032543	GO:0032543	mitochondrial translation	72	0.538644	1.72739	0.000231575	0.00419374	0.00361974	5922	tags=53%, list=18%, signal=43%	MRPS34/TUFM/MRPL23/MRPS12/MPV17L2/MRPS2/COA3/SHMT2/C1QBP/MRPL2/MRPL43/MRPS18B/MRPS18A/MRPL57/MRPL16/CHCHD1/MTG2/MRPS16/UQCC2/SARS2/AARS2/MRPS21/MRPL51/MRPS24/TACO1/RPUSD3/TARS2/MRPS7/TRUB2/MRPL44/MRPS11/MRPS15/MALSU1/IARS2/MRPL52/MTG1/LARS2/TSFM
GO:0046165	GO:0046165	alcohol biosynthetic process	139	0.494953	1.72592	1.08235e-05	0.000303437	0.000261905	5422	tags=42%, list=16%, signal=36%	DHCR24/G6PD/CYB5R3/PCBD1/ISYNA1/PGP/AKR1B1/MVD/POR/PMVK/GFI1/CES1/DGKQ/PTAFR/SREBF1/DHCR7/LSS/PTK2B/GBA/PCK2/SCAP/EBP/ITPKC/MVK/QDPR/SPHK2/SPR/GOT1/ACAA2/LPCAT3/FDPS/ABCA2/IMPA2/ACLY/PARK7/IDI1/TM7SF2/FDFT1/NSDHL/SOD1/CLCN2/NFKB1/CYP27B1/IP6K1/SPHK1/ITPKB/GPER1/PTH1R/CYP27A1/HRH1/SPTLC2/PPIP5K1/CACNA1H/MAS1/INSIG1/CYP51A1/P2RY6/ERLIN2/APOA1
GO:0016054	GO:0016054	organic acid catabolic process	233	0.468468	1.72578	4.0411e-08	2.32889e-06	2.01014e-06	4089	tags=30%, list=12%, signal=27%	ABCD1/FAAH/NUDT8/RENBP/SDSL/TST/BCKDK/ECHS1/ACADS/SLC27A4/PLA2G15/HSD17B10/MFSD2A/AHCY/ACADVL/ILVBL/CRAT/SESN2/AKT1/ACAA1/DECR2/HNMT/BCAT2/ECH1/ETFB/ECI1/TYSND1/AMDHD2/PCK2/ALDH4A1/MPST/IL4I1/SHMT2/HAAO/GCAT/ACOT8/DDAH2/QDPR/CEL/PGD/MCAT/ACOT4/GOT1/AKR1A1/CPT1A/CPT2/GLUD1/ACAA2/HADH/IRS2/CSAD/AFMID/HAL/HPD/ADHFE1/PHYH/GOT2/AKT2/PPARD/ASRGL1/AMT/SARDH/ACAT2/GCSH/FAH/OAT/QPRT/ECHDC2/GLUL/DLST/IVD
GO:0051701	GO:0051701	biological process involved in interaction with host	199	0.478135	1.72548	4.44733e-07	1.92991e-05	1.66576e-05	3426	tags=33%, list=10%, signal=30%	LGALS1/CD74/HLA-DRB1/LGALS9/SLC52A2/LDLR/ITGB7/CD4/CD81/CIITA/LY6E/THOC6/NCAM1/HYAL2/GSN/IFITM3/TRIM28/PHB2/IFITM2/CTSL/BSG/VPS18/SELPLG/PHB/SLC1A5/PTX3/VAMP8/SIVA1/CTSB/SIGLEC1/ALYREF/HSPA1B/CHMP2A/TNIP1/SCARB1/SRC/SLC3A2/CD86/DAG1/CAV1/SMPD1/PPIA/CHMP4B/TRIM11/TRIM21/TRIM32/BCL2L1/TRIM8/TRIM14/VPS37B/PML/MRC1/TRIM62/RRAGA/TRIM35/LAMP1/TRIM26/VPS4A/GPR15/ICAM1/CXCR4/ITGA5/TNFRSF14/PVR/WWP2/RPSA
GO:1901136	GO:1901136	carbohydrate derivative catabolic process	166	0.478675	1.72544	1.52189e-06	5.63202e-05	4.86116e-05	4639	tags=37%, list=14%, signal=32%	TYMP/ABCD1/CST3/IDUA/NUDT8/RENBP/DNPH1/DCTPP1/HYAL3/APOBEC3H/ACOT7/TGFB1/PRKCD/NUDT1/CDA/AHCY/SAMHD1/HYAL2/NUDT18/NTHL1/NAGA/CTSL/GUSB/NUDT16/ITPA/UPP1/AMDHD2/GBA/MGAT1/NAGLU/GBA2/NT5C/NEU1/FBXO6/PDE4A/NEU4/GM2A/GSK3A/SGSH/FBXO44/GLA/MAN1B1/APOBEC3C/NT5M/UNG/APOBEC3B/EDEM2/GLB1/APOBEC3G/APOBEC3A/GNS/ENPP4/FUCA1/FUCA2/PNP/NEIL1/ADA/GDA/APOBEC3D/HYAL1/NUDT15/APOBEC3F
GO:0042771	GO:0042771	intrinsic apoptotic signaling pathway in response to DNA damage by p53 class mediator	42	0.598082	1.72542	0.00160598	0.021214	0.0183104	1295	tags=31%, list=4%, signal=30%	CDKN1A/CD74/DDIT4/PYCARD/ZNF385A/MIF/BCL3/TMEM109/SHISA5/CDIP1/BAG6/PHLDA3/AEN
GO:2001243	GO:2001243	negative regulation of intrinsic apoptotic signaling pathway	95	0.518219	1.72471	8.49926e-05	0.00180162	0.00155503	4345	tags=41%, list=13%, signal=36%	CD74/GPX1/HSPB1/ZNF385A/GRINA/MIF/VNN1/MAPK7/ENO1/TMEM161A/PPIF/AKT1/NOC2L/TRAP1/SYVN1/SRC/NDUFA13/MCL1/PPIA/BID/TRIM32/NDUFS3/BCL2L1/HYOU1/MUC1/PINK1/HTRA2/PTTG1IP/PTPN1/SNAI1/CREB3/PARK7/HDAC1/VDAC2/PLAUR/ARHGEF2/CDKN2D/ACKR3/CCAR2
GO:1903557	GO:1903557	positive regulation of tumor necrosis factor superfamily cytokine production	105	0.510647	1.72427	9.3824e-05	0.00196995	0.00170032	4198	tags=36%, list=13%, signal=32%	AZU1/C1QTNF4/PYCARD/CD14/LGALS9/HSPB1/CARD9/ADAM8/LILRA2/CYBA/MIF/FRMD8/THBS1/TYROBP/TICAM1/DDT/PTAFR/CCL3/MAPKAPK2/MYD88/TLR4/LILRA5/HAVCR2/FADD/CD86/HLA-E/SASH3/SPHK2/OAS2/OAS1/OAS3/TLR2/HDAC1/SPON2/ARHGEF2/CLEC7A/NOD2/IFNGR1
GO:0006122	GO:0006122	mitochondrial electron transport, ubiquinol to cytochrome c	10	0.864069	1.72421	0.0018207	0.0233984	0.0201958	1855	tags=60%, list=6%, signal=57%	UQCRC1/CYC1/UQCR11/UQCR10/UQCRQ/UQCC3
GO:0002285	GO:0002285	lymphocyte activation involved in immune response	188	0.475603	1.72379	1.20875e-06	4.61199e-05	3.98075e-05	4068	tags=31%, list=12%, signal=28%	LGALS1/CD74/NKX2-3/HLA-DRB1/MFNG/HLA-DRA/LGALS9/CORO1A/SPI1/ZBTB7B/SLC11A1/PARP3/CD19/BCL3/UNC13D/TNFSF13/TGFB1/IL12RB1/HLA-DMB/CD180/CD81/BATF/HLX/RELB/ITGAL/IRF8/ZFPM1/ZC3H12A/STAT6/RARA/LFNG/NLRP3/MAD2L2/LILRB1/IL10/TLR4/PTK2B/HAVCR2/ERCC1/BCL6/CD86/CD40/IL27RA/SEMA4A/PTGER4/UNG/NDFIP1/LAMP1/ICAM1/FCER1G/LOXL3/ABL1/CLCF1/IL4R/APBB1IP/LGALS3/NFKBID/TP53/HLA-F
GO:0046638	GO:0046638	positive regulation of alpha-beta T cell differentiation	50	0.572405	1.72313	0.000946271	0.0134582	0.0116162	4932	tags=46%, list=15%, signal=39%	HLA-DRB1/HLA-DRA/LGALS9/LILRB4/ZBTB7B/IL12RB1/HLX/RARA/NLRP3/SOCS1/CD86/SASH3/AP3D1/CD83/RHOA/IL4R/NFKBID/PNP/ITPKB/ADA/PRKCZ/ZAP70/NCKAP1L
GO:0043113	GO:0043113	receptor clustering	52	0.567559	1.72275	0.000529022	0.00847124	0.00731178	1457	tags=27%, list=4%, signal=26%	ITGB2/DVL1/SSNA1/ITGB7/NRXN2/PICK1/CDK5/CD81/SCRIB/FLNA/GSN/ITGAL/SYNGAP1/DLG4
GO:0002694	GO:0002694	regulation of leukocyte activation	571	0.437113	1.72074	1e-10	1.24326e-08	1.07309e-08	4486	tags=33%, list=14%, signal=29%	LGALS1/CDKN1A/CD74/HLA-DQB1/HLA-DPB1/HLA-DRB1/CEBPB/HLA-DPA1/HLA-DRB5/ITGB2/PYCARD/HLA-DRA/HLA-DMA/LGALS9/FGR/CORO1A/LILRB4/TNFRSF1B/CCDC88B/PTPN6/SPI1/ADAM8/LILRB2/LDLR/CD1D/ZBTB7B/MIF/PARP3/IGLL1/HLA-DQA1/TNFSF9/VNN1/CD19/UNC13D/JUND/TNFSF13/PKN1/TGFB1/CD4/THBS1/IL12RB1/TYROBP/HLA-DMB/TICAM1/HLA-DOA/CD81/RAC2/KAT2A/SCRIB/HLA-DQB2/MIR27A/CSK/HLX/THEMIS2/CD300LF/FES/STXBP2/CCL5/HLA-DQA2/SIRPA/PRD…
GO:0009117	GO:0009117	nucleotide metabolic process	440	0.443812	1.71921	1e-10	1.24326e-08	1.07309e-08	4582	tags=31%, list=14%, signal=27%	SLC25A1/HK3/DDIT4/TYMP/FASN/NME3/ABCD1/ATP6V0C/PFKL/NAPRT/NUDT8/ARL2/DNPH1/PFKP/PARP10/DCTPP1/NME4/GALK1/IMPDH1/APRT/ENO1/TPI1/ACOT7/TGFB1/ALDOA/JMJD8/PKM/MVD/CDA/EIF6/GUK1/PMVK/SAMHD1/SLC2A6/GAPDH/NME1/DGAT1/NUDT18/ENO3/NTHL1/ABHD14B/TECR/FBP1/NADK/COASY/FLAD1/OGDH/ELOVL1/GIT1/NUDT16/VPS9D1/SLC35B2/BAD/ITPA/CAD/PGAM1/UPP1/UCK1/STOML2/UCKL1/AMPD2/ADCY3/ALDOC/NT5C/HK1/ACSF2/UQCC3/PDE4A/SLC26A1/HAA…
GO:0033559	GO:0033559	unsaturated fatty acid metabolic process	114	0.500758	1.71886	5.59706e-05	0.00125877	0.00108648	2858	tags=24%, list=9%, signal=22%	CD74/GPX1/ABCD1/GPX4/FAAH/MIF/GSTM1/CBR1/AKR1B1/MAPK3/PTGES2/FADS3/GSTP1/PLA2G4A/FADS2/ELOVL1/ACAA1/DECR2/SCD/ABHD12/FABP5/TNFRSF1A/ACOT8/PTGS1/CES2/SCD5/ABHD6
GO:0009205	GO:0009205	purine ribonucleoside triphosphate metabolic process	55	0.562656	1.71854	0.00122809	0.0169292	0.0146121	4289	tags=49%, list=13%, signal=43%	NME3/ATP6V0C/NME4/IMPDH1/ENO1/TGFB1/ALDOA/NME1/VPS9D1/ITPA/STOML2/UQCC3/SPHK2/PARP1/RAN/PINK1/NME2/VCP/PID1/GTPBP1/RHOA/IMPDH2/PPARGC1A/FLCN/DGUOK/DNAJC30/H19
GO:0009150	GO:0009150	purine ribonucleotide metabolic process	329	0.448852	1.71806	5.82186e-10	5.70079e-08	4.92052e-08	4483	tags=31%, list=14%, signal=27%	SLC25A1/HK3/DDIT4/FASN/NME3/ABCD1/ATP6V0C/PFKL/NUDT8/ARL2/PFKP/NME4/GALK1/IMPDH1/APRT/ENO1/TPI1/ACOT7/TGFB1/ALDOA/JMJD8/PKM/MVD/EIF6/GUK1/PMVK/SLC2A6/GAPDH/NME1/DGAT1/NUDT18/ENO3/ABHD14B/TECR/FBP1/COASY/OGDH/ELOVL1/GIT1/NUDT16/VPS9D1/SLC35B2/BAD/ITPA/PGAM1/STOML2/AMPD2/ADCY3/ALDOC/NT5C/HK1/ACSF2/UQCC3/PDE4A/SLC26A1/ACOT8/PFAS/AK2/MVK/SPHK2/PDK2/ACOT2/ACOT4/PARP1/DCAKD/RAN/PGK1/ADCY4/ACSS1/PINK1/G…
GO:0046649	GO:0046649	lymphocyte activation	740	0.426711	1.71799	1e-10	1.24326e-08	1.07309e-08	4486	tags=33%, list=14%, signal=29%	LGALS1/CDKN1A/TCIRG1/CD74/HLA-DQB1/NKX2-3/HLA-DPB1/HLA-DRB1/CEBPB/MAFB/HLA-DPA1/HLA-DRB5/MFNG/PYCARD/HLA-DRA/HLA-DMA/LGALS9/FGR/CORO1A/LILRB4/TNFRSF1B/CCDC88B/PTPN6/SPI1/ADAM8/LILRB2/CD151/CD79B/CD1D/ZBTB7B/SLC11A1/MIF/PARP3/IGLL1/HLA-DQA1/TNFSF9/VNN1/CD19/BCL3/WAS/FLT3/STK11/UNC13D/TNFSF13/BAX/PKN1/TGFB1/PRKCD/CD4/IL12RB1/TYROBP/HLA-DMB/BAK1/TICAM1/HLA-DOA/CD180/CD81/RAC2/BATF/PRR7/KAT2A/SCRIB/H…
GO:1903825	GO:1903825	organic acid transmembrane transport	147	0.487885	1.71724	1.16513e-05	0.000323111	0.000278887	5175	tags=34%, list=16%, signal=29%	SLC25A1/ABCD1/SFXN3/SLC25A22/SLC38A10/THBS1/MFSD12/SLC16A8/SLC16A3/AKT1/SLC43A2/SLC1A5/SLC5A6/SLC25A11/SLC7A5P1/SLC38A5/SLC19A1/SLC3A2/SLC25A10/SLC6A6/CLN8/LRRC8A/CPT1A/AGT/CPT2/SLC1A3/SLC27A1/SLC38A7/IRS2/SLC7A7/ACSL1/AKT2/SLC7A1/SLC16A1/SLC7A5/PRAF2/SLC25A20/RGS2/CD36/CPT1B/AQP9/ABCC1/SLC43A1/SLC7A2/SLC25A29/ABCD4/SLC2A1/ACSL5/FOLR2/PER2
GO:0009394	GO:0009394	2'-deoxyribonucleotide metabolic process	39	0.611124	1.71693	0.00253076	0.0303061	0.0261581	4582	tags=54%, list=14%, signal=46%	TYMP/DNPH1/DCTPP1/GUK1/SAMHD1/NUDT18/NTHL1/NUDT16/UPP1/NT5C/NT5M/UNG/TYMS/DTYMK/PNP/DGUOK/NEIL1/ADA/GDA/NUDT15/DCTD
GO:0002313	GO:0002313	mature B cell differentiation involved in immune response	28	0.649609	1.71639	0.00292627	0.0340117	0.0293565	1528	tags=32%, list=5%, signal=31%	LGALS1/NKX2-3/MFNG/SPI1/BCL3/IRF8/LFNG/IL10/PTK2B
GO:0002822	GO:0002822	regulation of adaptive immune response based on somatic recombination of immune receptors built from immunoglobulin superfamily domains	159	0.478728	1.71588	1.12221e-05	0.000311992	0.00026929	2341	tags=27%, list=7%, signal=25%	HLA-DRB1/HLA-DRA/LILRB4/TNFRSF1B/PTPN6/CARD9/CD1D/ZBTB7B/SLC11A1/PARP3/WAS/TNFSF13/PKN1/TGFB1/CD4/IL12RB1/CD81/HLX/ZC3H12A/STAT6/FCER2/PLA2G4A/NLRP3/MAD2L2/LILRB1/TRPM4/HLA-H/IL10/RIPK3/FUT7/HLA-A/HAVCR2/ZP3/HLA-B/BCL6/IL4I1/FADD/AHR/CD40/HLA-E/TRAF2/SASH3/IL27RA
GO:0000027	GO:0000027	ribosomal large subunit assembly	26	0.666342	1.71544	0.00371458	0.0410608	0.0354408	5213	tags=62%, list=16%, signal=52%	TRAF7/BOP1/DDX28/RPL10/RRS1/DHX30/MRTO4/RPLP0/RPL3/MRPL20/NLE1/NOP2/PPAN/RPL6/RPL11/RPL23A
GO:0034383	GO:0034383	low-density lipoprotein particle clearance	34	0.61669	1.7153	0.0031001	0.0354732	0.030618	1947	tags=24%, list=6%, signal=22%	LDLR/MIR27A/CSK/ANXA2/HMOX1/KHSRP/EHD1/SCARB1
GO:0032609	GO:0032609	interferon-gamma production	109	0.503504	1.71526	6.65869e-05	0.00145036	0.00125185	2341	tags=29%, list=7%, signal=27%	HLA-DPB1/HLA-DRB1/HLA-DPA1/PYCARD/CD14/LGALS9/LILRB4/SLC11A1/BCL3/ISG15/IL12RB1/SCRIB/SIRPA/HRAS/IRF8/ZFPM1/ZC3H12A/RARA/LILRB1/IL10/TLR4/RIPK3/CD276/HLA-A/HAVCR2/ZP3/EBI3/FADD/DDIT3/C1QBP/SASH3/IL27RA
GO:0032649	GO:0032649	regulation of interferon-gamma production	109	0.503504	1.71526	6.65869e-05	0.00145036	0.00125185	2341	tags=29%, list=7%, signal=27%	HLA-DPB1/HLA-DRB1/HLA-DPA1/PYCARD/CD14/LGALS9/LILRB4/SLC11A1/BCL3/ISG15/IL12RB1/SCRIB/SIRPA/HRAS/IRF8/ZFPM1/ZC3H12A/RARA/LILRB1/IL10/TLR4/RIPK3/CD276/HLA-A/HAVCR2/ZP3/EBI3/FADD/DDIT3/C1QBP/SASH3/IL27RA
GO:0097028	GO:0097028	dendritic cell differentiation	47	0.584557	1.71471	0.00147962	0.0198689	0.0171495	4792	tags=47%, list=15%, signal=40%	PRTN3/CEBPB/LGALS9/SPI1/LILRB2/FLT3/LTBR/BATF/RELB/IRF8/TRPM2/LILRB1/HLA-B/BATF2/ZBTB46/BATF3/GATA1/LYN/TMEM176B/GAS6/HLA-G/TREM2
GO:0006954	GO:0006954	inflammatory response	779	0.423855	1.714	1e-10	1.24326e-08	1.07309e-08	4608	tags=30%, list=14%, signal=26%	AZU1/TCIRG1/CCL23/GPX1/HLA-DRB1/CEBPB/PLD3/ITGB2/PYCARD/CD14/LGALS9/LY86/FGR/LILRB4/RPS6KA4/TNFRSF1B/PLD4/ABCD1/KLF4/CARD9/ADAM8/ZFP36/LYZ/GPX4/LDLR/RHBDF2/C5AR1/CYBA/SLC11A1/ZYX/MIF/SBNO2/VNN1/PRDX5/HYAL3/IRF5/C3AR1/S100A8/S100A9/NCF1/UNC13D/F12/MAPK7/LTB4R/NINJ1/TGFB1/PRKCD/THBS1/TBXA2R/TICAM1/DDT/CD180/CD81/SERPINA1/GGT1/CIITA/HCK/SHARPIN/THEMIS2/SCUBE1/AHCY/GSDMD/CCL5/PER1/SIRPA/SIGIRR/CUEDC2…
GO:0006695	GO:0006695	cholesterol biosynthetic process	56	0.561104	1.713	0.00218207	0.0270679	0.0233631	3958	tags=39%, list=12%, signal=35%	DHCR24/G6PD/CYB5R3/MVD/POR/PMVK/CES1/SREBF1/DHCR7/LSS/SCAP/EBP/MVK/ACAA2/LPCAT3/FDPS/ACLY/IDI1/TM7SF2/FDFT1/NSDHL/SOD1
GO:1902653	GO:1902653	secondary alcohol biosynthetic process	56	0.561104	1.713	0.00218207	0.0270679	0.0233631	3958	tags=39%, list=12%, signal=35%	DHCR24/G6PD/CYB5R3/MVD/POR/PMVK/CES1/SREBF1/DHCR7/LSS/SCAP/EBP/MVK/ACAA2/LPCAT3/FDPS/ACLY/IDI1/TM7SF2/FDFT1/NSDHL/SOD1
GO:0071398	GO:0071398	cellular response to fatty acid	38	0.610919	1.71268	0.00119505	0.0165704	0.0143024	4146	tags=37%, list=13%, signal=32%	LDLR/E2F1/PTAFR/NME1/SREBF1/ZC3H12A/CDK4/SRC/CPT1A/NME2/PID1/AKR1C3/PPARGC1A/SMARCD1
GO:0016051	GO:0016051	carbohydrate biosynthetic process	196	0.474499	1.71267	1.99076e-06	7.08288e-05	6.11344e-05	5244	tags=40%, list=16%, signal=34%	SLC25A1/G6PD/B3GNT8/ISYNA1/PGP/PPP1CA/TPI1/TGFB1/AKR1B1/KAT2A/CHST13/ST6GALNAC6/DGKQ/AP2A1/PTAFR/SESN2/AKT1/G6PC3/FBP1/CRTC2/NR1D1/MPDU1/PTK2B/SLC37A4/PCK2/FUT7/ZNF692/ST8SIA6/FAM3A/WDR5/SLC25A10/GSK3A/ATF3/PDK2/PGD/GYS1/FUT4/SLC39A14/GOT1/SIRT7/AKR1A1/MGAT2/CLK2/PGK1/NDST1/ATF4/GPI/CHST14/IRS2/B4GALT1/IMPA2/B3GALT4/AKT2/PHKG2/INPP5K/SORD/GNMT/NFKB1/PPARGC1A/CHST10/GYG1/GPER1/PPP1R3F/ST3GAL2/PTH1…
GO:1901748	GO:1901748	leukotriene D4 metabolic process	9	0.884919	1.71263	0.000825355	0.011985	0.0103446	1537	tags=33%, list=5%, signal=32%	GGT7/GGT1/GGT5
GO:1901750	GO:1901750	leukotriene D4 biosynthetic process	9	0.884919	1.71263	0.000825355	0.011985	0.0103446	1537	tags=33%, list=5%, signal=32%	GGT7/GGT1/GGT5
GO:0042116	GO:0042116	macrophage activation	102	0.509789	1.71261	0.000110935	0.00226893	0.00195838	3794	tags=35%, list=11%, signal=31%	AZU1/CD74/ITGB2/LDLR/C5AR1/C1QA/SLC11A1/MIF/SBNO2/JUND/CD93/THBS1/TYROBP/TICAM1/GRN/CCL3/ITGAM/TNIP2/ZC3H12A/CEBPA/PLA2G4A/NR1D1/IL10/TLR4/HAVCR2/CX3CR1/VSIG4/IFI35/AIF1/TLR2/MYO18A/IFNGR2/DYSF/IL31RA/MFHAS1/IL4R
GO:0036230	GO:0036230	granulocyte activation	42	0.593535	1.7123	0.00176189	0.0227484	0.0196348	3303	tags=45%, list=10%, signal=41%	ITGB2/SPI1/LILRA2/PRKCD/TYROBP/STXBP2/CCL5/GRN/PTAFR/CCL3/ITGAM/PRAM1/MYD88/CD300A/CXCR2/STX4/PREX1/PI4K2A/FCER1G
GO:0042063	GO:0042063	gliogenesis	296	0.45324	1.71221	9.85415e-09	6.41389e-07	5.53602e-07	4260	tags=29%, list=13%, signal=26%	AREG/AZU1/TSPO/TNFRSF1B/LDLR/C5AR1/C1QA/S100A8/S100A9/HDAC10/PICK1/SPINT1/MBOAT7/TGFB1/CDK5/SLC45A3/MAPK3/PLEC/SCRIB/CSK/GSTP1/GRN/E2F1/CCL3/PHGDH/EGR2/CDKN2C/AKT1/ERCC2/LRP1/NSUN5/NR1D1/PRPF19/SRGAP2/TLR4/PTK2B/ZMIZ1/GBA/CSPG4/EEF2/ASCL2/SIRT2/SUN2/SKI/CX3CR1/RELA/DAG1/NDUFS2/HDAC11/IDH2/VIM/WDR1/NOTCH1/LRP8/ILK/NAB2/NCSTN/ABCA2/PRMT5/CXCR4/LAMB2/MXRA8/NRROS/MYRF/MBD1/AKT2/TPPP/PRDM8/TLR2/HDAC1/…
GO:1901605	GO:1901605	alpha-amino acid metabolic process	184	0.472399	1.712	6.43494e-07	2.69707e-05	2.32792e-05	4084	tags=32%, list=12%, signal=28%	PCBD1/SDSL/TST/BCKDK/HSD17B10/GGT1/FPGS/PLOD3/COMT/AHCY/ILVBL/ASL/MRI1/PHGDH/PEMT/THAP4/CAD/BCAT2/PYCR2/ALDH4A1/MPST/IL4I1/SHMT2/HAAO/GCAT/PFAS/DDAH2/PSAT1/QDPR/ODC1/DPEP1/GOT1/CLN3/GLUD1/MTHFR/ATF4/CSAD/SLC7A7/AFMID/HAL/HPD/ADHFE1/CTPS1/GOT2/PARK7/ASRGL1/PSPH/AMT/SARDH/GNMT/PYCR1/GCSH/FAH/AGMAT/OAT/SEPHS2/GLUL/DLST/ADI1
GO:0050766	GO:0050766	positive regulation of phagocytosis	66	0.540906	1.71199	0.00054179	0.00865019	0.00746623	5132	tags=45%, list=16%, signal=38%	AZU1/PYCARD/CYBA/SLC11A1/ABCA7/CD300LF/SIRPA/C2/LRP1/PTX3/RAB31/IL15RA/SIRPB1/MFGE8/LMAN2/FCER1G/MYO18A/CAMK1D/DNM2/SOD1/CLEC7A/MERTK/NOD2/CD36/GAS6/TREM2/NCKAP1L/APOA2/SFTPD/LYAR
GO:0001836	GO:0001836	release of cytochrome c from mitochondria	57	0.559136	1.71118	0.00071028	0.0106494	0.0091918	5068	tags=53%, list=15%, signal=45%	LMNA/GPX1/PYCARD/BAX/BAK1/PPIF/JUN/AKT1/PRELID1/IFI6/BAD/ARRB2/FIS1/PLA2G6/BID/BMF/BBC3/BCL2L1/TIMM50/PINK1/CIDEB/PLAUR/TP53/PAM16/WDR35/GPER1/GHITM/TRIAP1/FAM162A/BCL2L11
GO:0009259	GO:0009259	ribonucleotide metabolic process	346	0.444606	1.71085	3.11871e-09	2.30057e-07	1.98569e-07	4483	tags=31%, list=14%, signal=27%	SLC25A1/HK3/DDIT4/FASN/NME3/ABCD1/ATP6V0C/PFKL/NUDT8/ARL2/PFKP/NME4/GALK1/IMPDH1/APRT/ENO1/TPI1/ACOT7/TGFB1/ALDOA/JMJD8/PKM/MVD/EIF6/GUK1/PMVK/SLC2A6/GAPDH/NME1/DGAT1/NUDT18/ENO3/ABHD14B/TECR/FBP1/COASY/OGDH/ELOVL1/GIT1/NUDT16/VPS9D1/SLC35B2/BAD/ITPA/CAD/PGAM1/UPP1/UCK1/STOML2/UCKL1/AMPD2/ADCY3/ALDOC/NT5C/HK1/ACSF2/UQCC3/PDE4A/SLC26A1/ACOT8/PFAS/AK2/MVK/SPHK2/PDK2/ACOT2/ACOT4/PARP1/DCAKD/RAN/PGK1…
GO:0032091	GO:0032091	negative regulation of protein binding	91	0.519373	1.71083	0.000210683	0.00389415	0.00336115	3665	tags=33%, list=11%, signal=29%	CDKN1A/CCL23/ADAM15/STUB1/DVL1/PPP1CA/BAX/PRKCD/CTSZ/MAPK3/DDX11/TMC8/AKT1/ZFPM1/LRPAP1/ATP2A3/ACTB/IL10/CSNK1E/ARRB2/DNAJB2/CAV1/PIN1/PEX14/ID1/GTF2F1/SYMPK/PARK7/CARD16/AURKB
GO:0002312	GO:0002312	B cell activation involved in immune response	76	0.530449	1.71081	0.000265016	0.00468222	0.00404136	2759	tags=32%, list=8%, signal=29%	LGALS1/NKX2-3/MFNG/SPI1/PARP3/CD19/BCL3/TNFSF13/TGFB1/CD180/BATF/IRF8/STAT6/LFNG/MAD2L2/IL10/TLR4/PTK2B/ERCC1/BCL6/CD40/IL27RA/UNG/NDFIP1
GO:0002449	GO:0002449	lymphocyte mediated immunity	325	0.449074	1.71011	1.33417e-09	1.17163e-07	1.01127e-07	3831	tags=29%, list=12%, signal=26%	TCIRG1/CD74/HLA-DQB1/HLA-DPB1/HLA-DRB1/HLA-DPA1/HLA-DRB5/HLA-DRA/HLA-DMA/LGALS9/CORO1A/LILRB4/TNFRSF1B/PTPN6/CARD9/MYO1G/CD1D/C1QA/PARP3/IGLL1/HLA-DQA1/CD19/BCL3/WAS/UNC13D/TNFSF13/TGFB1/PRKCD/IL12RB1/HLA-DMB/TUBB4B/HLA-DOA/PLEKHM2/CD81/BATF/HLA-DQB2/HLA-DQA2/IRF7/C2/STAT6/FCER2/NLRP3/MAD2L2/LILRB1/TRPM4/MYD88/HLA-H/IL10/IGHG4/RIPK3/FUT7/ARRB2/C1QC/HLA-A/HAVCR2/ZP3/HLA-B/ERCC1/BCL6/IL4I1/FADD/AHR…
GO:0072522	GO:0072522	purine-containing compound biosynthetic process	165	0.47468	1.70875	8.4043e-06	0.000245366	0.000211782	4539	tags=33%, list=14%, signal=28%	SLC25A1/NME3/ATP6V0C/NME4/IMPDH1/APRT/ENO1/ACOT7/TGFB1/ALDOA/GUK1/NME1/TECR/COASY/ELOVL1/VPS9D1/SLC35B2/STOML2/AMPD2/ADCY3/UQCC3/SHMT2/SLC26A1/PFAS/AK2/SPHK2/PDK2/PARP1/DCAKD/ADCY4/ACSS1/PINK1/PANK4/ACSL1/NME2/ATIC/ACLY/VCP/PID1/ADCY7/ADCY9/AK1/ADSL/IMPDH2/PPARGC1A/FLCN/PNP/DGUOK/DNAJC30/H19/ADA/ACSS2/MTHFD1/SHMT1
GO:0045582	GO:0045582	positive regulation of T cell differentiation	90	0.52148	1.7079	0.000173773	0.00331499	0.00286126	4602	tags=39%, list=14%, signal=34%	CD74/HLA-DRB1/HLA-DRA/LGALS9/LILRB4/ADAM8/LILRB2/ZBTB7B/TNFSF9/VNN1/IL12RB1/HLX/RARA/NLRP3/SOX12/BAD/ZMIZ1/SOCS1/BCL6/IL4I1/CD86/SART1/SASH3/AP3D1/PIK3R6/IL2RA/CD83/RHOA/IL4R/NFKBID/PNP/ITPKB/ADA/PRKCZ/HLA-G
GO:0002684	GO:0002684	positive regulation of immune system process	857	0.414312	1.70783	1e-10	1.24326e-08	1.07309e-08	4403	tags=30%, list=13%, signal=27%	LGALS1/CDKN1A/CD74/HLA-DQB1/HLA-DPB1/CFD/HLA-DRB1/HLA-DPA1/HLA-DRB5/ITGB2/PYCARD/HLA-DRA/HLA-DMA/LGALS9/FGR/CORO1A/LILRB4/CCDC88B/PTPN6/SPI1/CARD9/ADAM8/LILRB2/LILRA2/MYO1G/PHPT1/C5AR1/CD79B/CD1D/ZBTB7B/CYBA/C1QA/SLC11A1/MIF/IGLL1/HLA-DQA1/TNFSF9/VNN1/CD19/C3AR1/STK11/UNC13D/JUND/TNFSF13/BAX/TGFB1/PRKCD/LIMK1/TRIB1/CD4/THBS1/IL12RB1/TYROBP/HLA-DMB/SH2B2/TICAM1/HLA-DOA/MAPK3/CD81/RAC2/POU4F1/HLA-D…
GO:0072593	GO:0072593	reactive oxygen species metabolic process	223	0.46251	1.70753	2.08925e-07	9.92171e-06	8.56372e-06	4416	tags=34%, list=13%, signal=30%	CDKN1A/TSPO/GPX1/DDIT4/ITGB2/G6PD/ABCD1/NCF1C/CYBA/DCXR/CBR1/PRDX5/NCF4/NOXA1/ROMO1/NCF1/TGFB1/PRKCD/THBS1/TYROBP/RAC2/GNAI2/EIF6/GSTP1/PRDX4/PRDX2/NCF1B/ITGAM/SESN2/AKT1/ZC3H12A/CAT/TRAP1/NCF2/IFI6/CCS/TLR4/PTK2B/RIPK3/SIRT2/NDUFA13/MPO/TUSC2/SPHK2/DHRS4/NDUFS3/ZNF205/CTNS/AGT/PINK1/PRDX3/PREX1/NRROS/SH3PXD2B/PARK7/SESN1/TPO/MPV17/PRDX1/PID1/HDAC6/FOXM1/RHOA/AKR1C3/HBQ1/MPV17L/SOD1/CLEC7A/TP53/H…
GO:0021782	GO:0021782	glial cell development	113	0.499483	1.70708	5.39353e-05	0.00121919	0.00105232	4260	tags=35%, list=13%, signal=30%	LDLR/C5AR1/C1QA/S100A8/S100A9/HDAC10/PICK1/CDK5/PLEC/GSTP1/GRN/PHGDH/AKT1/ERCC2/LRP1/NSUN5/NR1D1/TLR4/SIRT2/SKI/DAG1/HDAC11/VIM/ILK/NCSTN/ABCA2/LAMB2/MXRA8/NRROS/MYRF/AKT2/TPPP/PRDM8/TLR2/EIF2B5/SOD1/EIF2B1/IFNGR1/LYN
GO:0046470	GO:0046470	phosphatidylcholine metabolic process	69	0.535272	1.70608	0.000382813	0.00642765	0.0055479	4360	tags=38%, list=13%, signal=33%	PNPLA6/LDLR/MBOAT7/PLA2G15/MFSD2A/PEMT/PLA2G4A/NR1H2/LPCAT4/PLB1/LPCAT1/FABP5/ENPP2/PLA2G6/SCARB1/DBI/GDPD3/PNPLA7/SLC27A1/LPCAT3/LCAT/TMEM86B/CHKB/ABCA3/CAPN2/NR1H3
GO:0055086	GO:0055086	nucleobase-containing small molecule metabolic process	513	0.439182	1.70592	1e-10	1.24326e-08	1.07309e-08	4582	tags=32%, list=14%, signal=28%	SLC25A1/HK3/DDIT4/TYMP/FASN/NME3/ABCD1/ATP6V0C/PFKL/NUDT14/NAPRT/TK1/NUDT8/ARL2/DNPH1/PFKP/PARP10/DCTPP1/APOBEC3H/NME4/GALK1/IMPDH1/APRT/ENO1/TPI1/ACOT7/TGFB1/NUDT1/ALDOA/UAP1L1/JMJD8/PKM/MVD/CDA/EIF6/GUK1/PMVK/AHCY/SAMHD1/MACROD1/SLC2A6/GAPDH/NME1/DGAT1/NUDT18/ENO3/NTHL1/PEMT/ABHD14B/TECR/FBP1/NADK/ENTPD6/COASY/FLAD1/OGDH/ELOVL1/GIT1/NUDT16/VPS9D1/SLC35B2/BAD/ITPA/CAD/PGAM1/UPP1/UCK1/STOML2/UCKL…
GO:0097305	GO:0097305	response to alcohol	251	0.462321	1.70582	9.78575e-08	5.03671e-06	4.34733e-06	4273	tags=30%, list=13%, signal=26%	CDKN1A/TSPO/CD14/ADAM15/KLF2/G6PD/KLF4/SPI1/CYBA/EIF4EBP1/TUFM/S100A8/TGFB1/BAK1/TBXA2R/PMVK/FOSL1/CES1/GSTP1/RGS19/CCL3/AKT1/FOS/SREBF1/MAP4K1/SDF4/CAT/PEMT/RARA/NLRP3/BAD/CAD/PPP1R9B/CALM3/PTK2B/PTGER2/ADCY3/OSBPL7/CDK4/EEF2/SETD7/DAG1/AHR/KCNMB1/EHMT2/SPHK2/FOSB/PARP1/GRAMD1A/PTGER4/BCL2L1/LRP8/CPT1A/RPL10A/ABCA2/GLB1/PTGFR/ICAM1/GOT2/GNB1/TYMS/AIFM1/ADCY7/RHOA/OXCT1/AKR1C3/KLF9/CTNNA1/SOD1/JU…
GO:0006735	GO:0006735	NADH regeneration	10	0.854828	1.70577	0.00249215	0.0299053	0.0258121	1782	tags=50%, list=5%, signal=47%	HK3/PFKL/PFKP/ENO1/HK1
GO:0061621	GO:0061621	canonical glycolysis	10	0.854828	1.70577	0.00249215	0.0299053	0.0258121	1782	tags=50%, list=5%, signal=47%	HK3/PFKL/PFKP/ENO1/HK1
GO:0061718	GO:0061718	glucose catabolic process to pyruvate	10	0.854828	1.70577	0.00249215	0.0299053	0.0258121	1782	tags=50%, list=5%, signal=47%	HK3/PFKL/PFKP/ENO1/HK1
GO:1903706	GO:1903706	regulation of hemopoiesis	349	0.444403	1.7053	2.12477e-09	1.75452e-07	1.51438e-07	4602	tags=34%, list=14%, signal=30%	HOXA9/HOXA5/CD74/HLA-DRB1/CEBPB/MAFB/HLA-DRA/LGALS9/LILRB4/PTPN6/SPI1/ADAM8/ZFP36/LILRB2/HOXA7/ZBTB7B/TNFSF9/VNN1/ESRRA/ISG15/TGFB1/TRIB1/CD4/IL12RB1/TYROBP/HLA-DOA/KAT2A/POU4F1/HLX/EIF6/FES/LILRB3/JUN/IRF7/PRDX2/PRMT1/HSF1/CCL3/NME1/TFE3/FOS/TCTA/ZFPM1/ZC3H12A/PRELID1/RARA/NLRP3/SOX12/LILRB1/GPR137/BAD/IL10/NFKBIA/HOXB8/IL15RA/TLR4/PTK2B/CIB1/ATP6AP1/ZMIZ1/C1QC/SOCS1/HLA-B/HSPA1B/CCR1/BCL6/LDB1/…
GO:0050921	GO:0050921	positive regulation of chemotaxis	139	0.488944	1.70496	1.76267e-05	0.000461086	0.000397977	4792	tags=32%, list=15%, signal=28%	AZU1/CD74/LGALS9/HSPB1/SPI1/C5AR1/C3AR1/TGFB1/THBS1/ARTN/MAPK3/RAC2/TMEM102/CCL5/GPSM3/CCL3/PPM1F/CSF1R/PDGFD/PTK2B/ZNF580/MEGF8/CX3CR1/CCR1/C1QBP/VEGFB/STX3/CXCR2/STX4/AIF1/CXCR4/CREB3/FGF10/TRPV4/CAMK1D/PGF/CXCL8/PRKD2/P2RX4/IL12A/GAS6/CSF1/CXCL10/CCL1/TREM2
GO:0097345	GO:0097345	mitochondrial outer membrane permeabilization	30	0.640889	1.70408	0.00254995	0.0304413	0.0262747	3934	tags=50%, list=12%, signal=44%	CHCHD10/RHOT2/BAX/TMEM102/TMEM14A/MUL1/GSK3A/SLC25A5/BID/BBC3/ZNF205/ACAA2/VDAC2/NMT1/MPV17L
GO:1901214	GO:1901214	regulation of neuron death	312	0.449915	1.70397	6.45413e-09	4.38129e-07	3.78162e-07	4076	tags=29%, list=12%, signal=26%	DDIT4/CEBPB/ITGB2/CORO1A/TNFRSF1B/DHCR24/G6PD/ADAM8/NSMF/MYBL2/SIGMAR1/C5AR1/C1QA/TMEM259/MAP3K11/BAX/CTSZ/CDK5/TYROBP/NRBP2/POU4F1/ATP13A2/CDC34/JUN/CCL5/HRAS/GRN/HSF1/HMOX1/CCL3/TRPM2/ITGAM/AKT1/UBE2M/FOS/EGR1/NENF/AKT1S1/SYNGAP1/LRP1/BAD/IL10/TLR4/PTK2B/GBA/ARRB2/UCN/FIS1/CX3CR1/CASP9/DDIT3/GSK3A/IKBKG/PIN1/AIMP2/MCL1/TRAF2/ELK1/EIF4G1/CHMP4B/PPP5C/DNAJC5/PARP1/DAXX/BCL2L1/HYOU1/GRIK5/CLN3/ILK…
GO:0045862	GO:0045862	positive regulation of proteolysis	358	0.445579	1.70376	1.67216e-09	1.4124e-07	1.21909e-07	4426	tags=34%, list=13%, signal=30%	CTSD/PYCARD/LGALS9/TNFRSF1B/PIDD1/CARD9/ADAM8/ADRM1/STUB1/TMEM259/AURKAIP1/DVL1/S100A8/S100A9/F12/ENO1/BAX/TRIB1/HSPBP1/SIRT6/BAK1/PLK3/PRR7/MTCH1/HIP1/GRN/P2RX1/HSF1/GSN/SGTA/FURIN/AKT1/USP5/ZC3H12A/PPM1F/PRELID1/BAG6/CEBPA/CCDC22/NLRP3/RAD23A/MAPK12/ATP2A3/BAD/KEAP1/PTK2B/CSNK1E/APH1A/GBA/MEFV/PSMC4/OSBPL7/AXIN1/NKD2/FIS1/SIRT2/HSPA1B/DAP/DDA1/DDRGK1/TNIP1/PLK2/SRC/NDUFA13/CASP9/DNAJB2/MUL1/FAD…
GO:0035794	GO:0035794	positive regulation of mitochondrial membrane permeability	40	0.603197	1.70369	0.00129534	0.0177387	0.0153108	5518	tags=60%, list=17%, signal=50%	CHCHD10/RHOT2/BAX/PPIF/TMEM102/TMEM14A/MUL1/GSK3A/SLC25A5/SLC9A1/BID/BBC3/ZNF205/ACAA2/VDAC2/NMT1/MPV17L/TP53/SPG7/HEBP2/HSPA1A/BCL2L11/MOAP1/BLOC1S2
GO:0045637	GO:0045637	regulation of myeloid cell differentiation	194	0.468036	1.70289	7.4165e-07	3.03939e-05	2.62339e-05	3835	tags=31%, list=12%, signal=28%	HOXA9/HOXA5/CD74/HLA-DRB1/CEBPB/MAFB/LILRB4/SPI1/ZFP36/HOXA7/ESRRA/ISG15/TGFB1/TRIB1/CD4/TYROBP/POU4F1/EIF6/FES/LILRB3/JUN/IRF7/PRMT1/HSF1/CCL3/NME1/TFE3/FOS/TCTA/ZFPM1/RARA/LILRB1/GPR137/NFKBIA/HOXB8/TLR4/PTK2B/CIB1/ATP6AP1/C1QC/HSPA1B/CCR1/LDB1/FADD/HCLS1/RARG/MYC/TOB2/NDFIP1/GPR55/HAX1/MEIS1/NME2/ANKRD54/P4HTM/PAF1/KLF10/ID2/ZBTB46/KLF13/RBFOX2
GO:0007007	GO:0007007	inner mitochondrial membrane organization	31	0.62908	1.70181	0.00294479	0.034191	0.0295113	4717	tags=52%, list=14%, signal=44%	CHCHD10/ROMO1/TIMM13/TIMM8B/MTX1/TMEM11/UQCC3/NDUFA13/TIMM10/LETM1/ADCK1/PINK1/TIMM22/CHCHD6/SAMM50/GHITM
GO:0043280	GO:0043280	positive regulation of cysteine-type endopeptidase activity involved in apoptotic process	125	0.498217	1.70139	2.96288e-05	0.000735073	0.000634463	4372	tags=37%, list=13%, signal=32%	CTSD/PYCARD/LGALS9/PIDD1/CARD9/S100A8/S100A9/BAX/BAK1/PRR7/MTCH1/HIP1/P2RX1/HSF1/GSN/PPM1F/NLRP3/ATP2A3/BAD/FIS1/DAP/NDUFA13/CASP9/MUL1/BCAP31/CASP1/ROBO1/BID/MYC/BBC3/NLRP12/PML/HTRA2/ARRB1/VCP/AIFM1/NLRC4/RHOA/PDCD6/DAPK1/CLEC7A/HSPE1/WDR35/TFAP4/RPS3/GPER1
GO:0010950	GO:0010950	positive regulation of endopeptidase activity	174	0.468218	1.70055	8.03944e-06	0.00023647	0.000204104	4413	tags=34%, list=13%, signal=30%	CTSD/PYCARD/LGALS9/PIDD1/CARD9/ADRM1/S100A8/S100A9/BAX/BAK1/PRR7/MTCH1/HIP1/P2RX1/HSF1/GSN/PPM1F/PRELID1/NLRP3/ATP2A3/BAD/APH1A/MEFV/FIS1/DAP/NDUFA13/CASP9/MUL1/FADD/BCAP31/CASP1/PSENEN/PSME2/ROBO1/BID/PSME1/MYC/BBC3/NLRP12/PML/NCSTN/HTRA2/ARRB1/VCP/AIFM1/CIDEB/NLRC4/PSME3/RHOA/PDCD6/AKIRIN2/DAPK1/CLEC7A/HSPE1/WDR35/LYN/TFAP4/RPS3/GPER1/NLRP6
GO:0043304	GO:0043304	regulation of mast cell degranulation	29	0.641431	1.70041	0.00308091	0.0352901	0.0304599	2311	tags=34%, list=7%, signal=32%	LGALS9/FGR/UNC13D/RAC2/FES/STXBP2/HMOX1/VAMP8/CD300A/SPHK2
GO:0001916	GO:0001916	positive regulation of T cell mediated cytotoxicity	27	0.653865	1.69873	0.00190637	0.0243299	0.0209999	4602	tags=48%, list=14%, signal=41%	HLA-DRB1/HLA-DRA/CD1D/IL12RB1/HLA-H/HLA-A/HLA-B/FADD/HLA-E/PVR/HLA-F/IL12A/HLA-G
GO:0031529	GO:0031529	ruffle organization	53	0.558163	1.69847	0.0014029	0.0189993	0.0163989	3699	tags=38%, list=11%, signal=34%	TCIRG1/RHOG/PFN1/CORO1B/INPPL1/HRAS/ABI3/CSF1R/DEF8/CSPG4/CAV1/DBNL/EPS8L1/EPS8L2/ARFIP2/AIF1/ICAM1/INPP5K/CYFIP1/PLEKHM1
GO:0043065	GO:0043065	positive regulation of apoptotic process	524	0.433578	1.69794	1e-10	1.24326e-08	1.07309e-08	4466	tags=33%, list=14%, signal=29%	HOXA5/TSPO/CTSD/PYCARD/LGALS9/TNFRSF1B/PIDD1/ADAM8/ADAMTSL4/ENDOG/MYBL2/TRAF7/IRF5/MAP3K11/S100A8/S100A9/NR4A1/PPP1CA/BAX/DUSP6/PRKCD/CTSZ/TNFRSF10B/THBS1/SLC27A4/CDK5/TYROBP/BAK1/VDR/LTBR/CALHM2/DUSP1/EIF5A/SORT1/PRR7/MTCH1/POU4F1/SLC9A3R1/SCRIB/CDC34/FOSL1/JUN/CCL5/MYBBP1A/RBCK1/TNFSF12/GRN/E2F1/HMOX1/HYAL2/GSN/CCL3/RHOB/TRADD/ITGAM/AKT1/UBE2M/ZC3H12A/PRELID1/PHLDA3/LILRB1/GADD45B/BAD/IL10/MIR3…
GO:0046395	GO:0046395	carboxylic acid catabolic process	229	0.461176	1.69775	3.69581e-07	1.64896e-05	1.42326e-05	4089	tags=30%, list=12%, signal=27%	ABCD1/FAAH/NUDT8/RENBP/SDSL/BCKDK/ECHS1/ACADS/SLC27A4/PLA2G15/HSD17B10/MFSD2A/AHCY/ACADVL/ILVBL/CRAT/SESN2/AKT1/ACAA1/DECR2/HNMT/BCAT2/ECH1/ETFB/ECI1/TYSND1/AMDHD2/PCK2/ALDH4A1/IL4I1/SHMT2/HAAO/GCAT/ACOT8/DDAH2/QDPR/CEL/PGD/MCAT/ACOT4/GOT1/AKR1A1/CPT1A/CPT2/GLUD1/ACAA2/HADH/IRS2/CSAD/AFMID/HAL/HPD/ADHFE1/PHYH/GOT2/AKT2/PPARD/ASRGL1/AMT/SARDH/ACAT2/GCSH/FAH/OAT/QPRT/ECHDC2/GLUL/DLST/IVD
GO:0050830	GO:0050830	defense response to Gram-positive bacterium	92	0.514972	1.69774	0.000222441	0.00406156	0.00350565	4413	tags=25%, list=13%, signal=22%	PYCARD/FGR/CARD9/LYZ/RNASE6/C5AR1/ROMO1/MPEG1/GSDMD/MYD88/HLA-A/HAVCR2/DEFB1/HLA-E/IL27RA/RNASE3/CTSG/TLR2/TNFRSF14/NOD2/CD36/IL12A/NLRP6
GO:0043281	GO:0043281	regulation of cysteine-type endopeptidase activity involved in apoptotic process	204	0.465012	1.69772	2.15074e-06	7.60318e-05	6.56253e-05	4452	tags=36%, list=13%, signal=31%	GPX1/CTSD/PYCARD/LGALS9/PIDD1/DHCR24/KLF4/CARD9/PRDX5/S100A8/S100A9/NR4A1/BAX/THBS1/BAK1/PRR7/MTCH1/POR/HIP1/P2RX1/HSF1/GSN/AKT1/PPM1F/NLRP3/ATP2A3/IFI6/BAD/MICAL1/ARRB2/FIS1/BCL2L12/DAP/SRC/NDUFA13/CASP9/MUL1/BCAP31/CASP1/ROBO1/PIH1D1/BID/DPEP1/MYC/BBC3/SIAH2/RPS6KA1/PRDX3/NLRP12/PML/GPI/HTRA2/ARRB1/NLE1/PARK7/VCP/LAMTOR5/AIFM1/CARD16/NLRC4/RHOA/PLAUR/PDCD6/DAPK1/CLEC7A/HSPE1/WDR35/CDKN2D/MGMT/T…
GO:0002578	GO:0002578	negative regulation of antigen processing and presentation	9	0.877047	1.69739	0.00122857	0.0169292	0.0146121	2560	tags=56%, list=8%, signal=51%	LILRB2/THBS1/HLA-DOA/TAPBPL/CD68
GO:0051924	GO:0051924	regulation of calcium ion transport	247	0.460965	1.69718	1.88215e-07	9.09432e-06	7.84957e-06	4624	tags=30%, list=14%, signal=26%	TSPO/CORO1A/G6PD/PTPN6/LILRB2/LILRA2/CYBA/HOMER3/CD19/BAX/CD4/CDK5/BAK1/GNAI2/STAC3/CCL5/P2RX1/CCL3/GPR35/AKT1/OPRL1/LILRB1/CALM3/MIR34A/PTK2B/LILRA5/ARRB2/UCN/CCR1/PLA2G6/TRPV2/CACNB1/CAV1/CACNB3/CRACR2B/SLC9A1/SPHK2/PRKACA/LIME1/FKBP1A/TMEM38B/AGT/ORAI1/GSTO1/PML/YWHAE/SLC8B1/ICAM1/CXCR4/JPH4/PSEN2/INPP5K/RRAD/ABL1/RHOA/BEST1/P2RX5/CD33/ATP2A1/LGALS3/GRIN3B/STIM1/EHD3/DRD4/AHNAK/PRNP/GJC2/LYN/G…
GO:0031579	GO:0031579	membrane raft organization	24	0.66107	1.69679	0.00471832	0.0491506	0.0424234	2784	tags=42%, list=8%, signal=38%	S100A10/MYADM/ABCA7/ANXA2/FLOT1/GSN/FLOT2/CAV1/PACSIN2/CLN3
GO:0007519	GO:0007519	skeletal muscle tissue development	150	0.479531	1.69595	4.93289e-06	0.000155505	0.000134221	4219	tags=29%, list=13%, signal=26%	GPX1/FLNB/NR4A1/TGFB1/CDK5/IGSF8/PLEC/PAX5/HLX/STAC3/HMG20B/FLOT1/GTF3C5/EGR2/FOS/EMD/EGR1/VAMP5/MEF2D/EEF2/BCL9/SCX/SKI/CAV1/ATF3/USP19/PITX1/ASB2/ELN/RCAN1/MAFF/NOTCH1/MYL6B/MYL6/NEURL1/UQCC2/KLF5/SRPK3/SAP30/RHOA/BVES/HDAC4/LEMD2/WNT10B
GO:0032479	GO:0032479	regulation of type I interferon production	89	0.516889	1.69582	0.000165315	0.00320688	0.00276796	3325	tags=38%, list=10%, signal=34%	PYCARD/CD14/IRF5/IRAK1/ISG15/TICAM1/SIRPA/IRF7/RELB/FLOT1/GAPDH/IRF8/IRF3/LILRB1/MYD88/NLRX1/IL10/TLR4/HAVCR2/RNF26/OTUD5/CACTIN/OAS2/TRIM21/OAS1/PQBP1/DTX4/TLR8/DHX58/TRAF3/OAS3/TRAIP/NPLOC4/TLR2
GO:0032606	GO:0032606	type I interferon production	89	0.516889	1.69582	0.000165315	0.00320688	0.00276796	3325	tags=38%, list=10%, signal=34%	PYCARD/CD14/IRF5/IRAK1/ISG15/TICAM1/SIRPA/IRF7/RELB/FLOT1/GAPDH/IRF8/IRF3/LILRB1/MYD88/NLRX1/IL10/TLR4/HAVCR2/RNF26/OTUD5/CACTIN/OAS2/TRIM21/OAS1/PQBP1/DTX4/TLR8/DHX58/TRAF3/OAS3/TRAIP/NPLOC4/TLR2
GO:0006066	GO:0006066	alcohol metabolic process	343	0.441514	1.6952	4.42215e-09	3.09754e-07	2.67358e-07	5032	tags=34%, list=15%, signal=29%	DHCR24/G6PD/CYB5R3/PCBD1/LDLR/ISYNA1/ALDH3B1/AKR7A2/GALK1/PGP/PNPLA2/TPI1/ITPK1/AKR1B1/SREBF2/MVD/IDH3G/POR/PMVK/GFI1/ACADVL/CES1/FDXR/DGKQ/PTAFR/DGAT1/SREBF1/VLDLR/ACO2/CAT/CEBPA/DHRS9/PLA2G4A/DHCR7/LSS/PLB1/INPP5E/PTK2B/IDH3B/GBA/PCK2/GBA2/DPM2/APOBR/SCAP/SCARB1/ALDH1B1/SNX17/NFE2L1/EBP/ITPKC/INPP5J/SMPD1/MVK/IDH2/QDPR/SPHK2/CEL/CLN8/GDPD3/IDH1/DHRS4/DPAGT1/SPR/GOT1/NPC2/STARD3/AKR1A1/CLN6/ACAA…
GO:0002690	GO:0002690	positive regulation of leukocyte chemotaxis	92	0.514051	1.6947	0.000240236	0.0043013	0.00371258	4932	tags=35%, list=15%, signal=30%	CD74/LGALS9/SPI1/C5AR1/C3AR1/THBS1/MAPK3/RAC2/TMEM102/CCL5/GPSM3/CCL3/CSF1R/PTK2B/ZNF580/CX3CR1/CCR1/C1QBP/VEGFB/CXCR2/AIF1/CREB3/TRPV4/CAMK1D/PGF/CXCL8/IL12A/GAS6/CSF1/CXCL10/CCL1/NCKAP1L
GO:0002347	GO:0002347	response to tumor cell	35	0.609487	1.69389	0.00361953	0.0403324	0.0348121	4403	tags=43%, list=13%, signal=37%	HLA-DRB1/ADAM15/KLF4/SPI1/PRDX2/ABI3/HNMT/HLA-A/HAVCR2/IL4I1/AHR/MICA/PVR/DAPK1/IL12A
GO:0072329	GO:0072329	monocarboxylic acid catabolic process	120	0.49337	1.6934	3.85945e-05	0.000914803	0.000789593	5118	tags=39%, list=15%, signal=33%	ABCD1/FAAH/NUDT8/ECHS1/ACADS/SLC27A4/PLA2G15/HSD17B10/MFSD2A/ACADVL/ILVBL/CRAT/SESN2/AKT1/ACAA1/DECR2/ECH1/ETFB/ECI1/TYSND1/PCK2/ACOT8/CEL/PGD/MCAT/AKR1A1/CPT1A/CPT2/ACAA2/HADH/IRS2/PHYH/AKT2/PPARD/ACAT2/FAH/ECHDC2/IVD/CPT1B/LPIN3/LPIN1/PCCB/ABCD4/XYLB/GCDH/MTOR/ACOX3
GO:0042088	GO:0042088	T-helper 1 type immune response	43	0.588716	1.6933	0.00232407	0.0283504	0.02447	2510	tags=33%, list=8%, signal=30%	HLA-DRB1/SLC11A1/BCL3/IL12RB1/HLX/RELB/HRAS/STAT6/PLA2G4A/TLR4/HAVCR2/EBI3/IL27RA/SEMA4A
GO:0043068	GO:0043068	positive regulation of programmed cell death	540	0.433482	1.69282	1e-10	1.24326e-08	1.07309e-08	4466	tags=33%, list=14%, signal=29%	HOXA5/CDKN1A/TSPO/CTSD/PYCARD/LGALS9/TNFRSF1B/PIDD1/ADAM8/ADAMTSL4/ENDOG/MYBL2/TRAF7/IRF5/MAP3K11/S100A8/S100A9/NR4A1/PPP1CA/BAX/DUSP6/PRKCD/CTSZ/TNFRSF10B/THBS1/SLC27A4/CDK5/TYROBP/BAK1/VDR/LTBR/CALHM2/DUSP1/EIF5A/SORT1/PRR7/MTCH1/POU4F1/SLC9A3R1/SCRIB/CDC34/FOSL1/JUN/CCL5/MYBBP1A/RBCK1/TNFSF12/GRN/E2F1/HMOX1/HYAL2/GSN/CCL3/RHOB/TRADD/ITGAM/AKT1/HTATIP2/UBE2M/ZC3H12A/PRELID1/FCER2/PHLDA3/LILRB1/…
GO:1901654	GO:1901654	response to ketone	193	0.46619	1.69274	1.50591e-06	5.63202e-05	4.86116e-05	3693	tags=31%, list=11%, signal=27%	CDKN1A/TSPO/DDIT4/ADAM15/KLF2/KLF4/CYBA/TGFB1/THBS1/NDOR1/AKR1B1/TBXA2R/DUSP1/FOSL1/PTAFR/HSF1/NME1/AKT1/FOS/SREBF1/MAP4K1/BAD/CAD/PPP1R9B/CALM3/WBP2/PTGER2/GBA/PCK2/ADCY3/CDK4/RELA/SRC/CASP9/AHR/CAV1/ELK1/SPHK2/FOSB/PARP1/PTGER4/PCNA/BCL2L1/DCPS/CSNK2B/GPI/GLB1/PTGFR/ICAM1/GNB1/TYMS/PARK7/TLR2/PSPH/AIFM1/MSN/DNMT3B/AKR1C3/KLF9
GO:0042219	GO:0042219	cellular modified amino acid catabolic process	32	0.619957	1.6923	0.00466609	0.0488459	0.0421604	3411	tags=31%, list=10%, signal=28%	GGT7/GGT1/AHCY/PCYOX1L/GGT5/ALDH4A1/ABHD12/DPEP1/GOT2/SARDH
GO:0006163	GO:0006163	purine nucleotide metabolic process	356	0.440864	1.68988	2.65331e-09	2.0136e-07	1.738e-07	4545	tags=30%, list=14%, signal=26%	SLC25A1/HK3/DDIT4/FASN/NME3/ABCD1/ATP6V0C/PFKL/NUDT8/ARL2/DNPH1/PFKP/NME4/GALK1/IMPDH1/APRT/ENO1/TPI1/ACOT7/TGFB1/ALDOA/JMJD8/PKM/MVD/EIF6/GUK1/PMVK/SAMHD1/SLC2A6/GAPDH/NME1/DGAT1/NUDT18/ENO3/ABHD14B/TECR/FBP1/COASY/OGDH/ELOVL1/GIT1/NUDT16/VPS9D1/SLC35B2/BAD/ITPA/PGAM1/STOML2/AMPD2/ADCY3/ALDOC/NT5C/HK1/ACSF2/UQCC3/PDE4A/SLC26A1/ACOT8/PFAS/AK2/MVK/SPHK2/PDK2/ACOT2/ACOT4/PARP1/DCAKD/RAN/PGK1/ADCY4/…
GO:0007589	GO:0007589	body fluid secretion	90	0.515976	1.68988	0.000241714	0.00432078	0.00372939	4413	tags=33%, list=13%, signal=29%	ZBTB7B/CYBA/APRT/VDR/SLC29A1/NCOR2/ANXA2/NME1/NR1H2/CAD/VAMP8/USF2/TIFAB/KCNN4/MTX1/UCN/CAV1/CEL/PRL/SOCS2/OAS2/P2RY2/NEURL1/GOT2/FGF10/CELSR2/PRLR/NR1H3/ADA/NLRP6
GO:0002688	GO:0002688	regulation of leukocyte chemotaxis	118	0.495522	1.68899	4.25976e-05	0.00100286	0.000865594	4785	tags=35%, list=14%, signal=30%	CD74/LGALS9/SPI1/C5AR1/MIF/C3AR1/THBS1/DDT/DUSP1/MAPK3/RAC2/TMEM102/CCL5/GPSM3/CCL3/RIN3/CSF1R/PTK2B/ZNF580/CX3CR1/CCR1/C1QBP/VEGFB/CXCR2/AIF1/SLC8B1/CREB3/TRPV4/CAMK1D/PGF/CXCL8/NBL1/MMP28/NOD2/LYN/IL12A/GAS6/CSF1/CXCL10/CCL1/GREM1
GO:0016126	GO:0016126	sterol biosynthetic process	62	0.538997	1.68868	0.00119106	0.0165358	0.0142726	4057	tags=39%, list=12%, signal=34%	DHCR24/G6PD/CYB5R3/MVD/POR/PMVK/CES1/SREBF1/DHCR7/LSS/SCAP/EBP/MVK/CYB5R1/ACAA2/LPCAT3/FDPS/ACLY/IDI1/TM7SF2/FDFT1/NSDHL/SOD1/CYB5R2
GO:0042110	GO:0042110	T cell activation	477	0.438991	1.68795	1e-10	1.24326e-08	1.07309e-08	4486	tags=35%, list=14%, signal=30%	LGALS1/TCIRG1/CD74/HLA-DQB1/NKX2-3/HLA-DPB1/HLA-DRB1/CEBPB/MAFB/HLA-DPA1/HLA-DRB5/PYCARD/HLA-DRA/HLA-DMA/LGALS9/CORO1A/LILRB4/TNFRSF1B/CCDC88B/PTPN6/SPI1/ADAM8/LILRB2/CD151/CD1D/ZBTB7B/SLC11A1/HLA-DQA1/TNFSF9/VNN1/BCL3/WAS/STK11/BAX/CD4/IL12RB1/HLA-DMB/HLA-DOA/CD81/RAC2/BATF/PRR7/KAT2A/SCRIB/HLA-DQB2/MIR27A/CSK/HLX/CCL5/HLA-DQA2/CCND3/SIRPA/RELB/PSMB10/PRDX2/GSN/ITGAL/AKT1/EGR1/ZFPM1/ZC3H12A/STAT…
GO:0001961	GO:0001961	positive regulation of cytokine-mediated signaling pathway	49	0.563369	1.68707	0.00149125	0.0200009	0.0172633	2542	tags=31%, list=8%, signal=28%	CD74/C1QTNF4/AGPAT2/CD300LF/GFI1/IRF7/IRF3/AGPAT1/HSPA1B/IKBKE/CPNE1/FADD/CASP1/TRAF2/TRIM32
GO:0042129	GO:0042129	regulation of T cell proliferation	167	0.467471	1.68643	1.35791e-05	0.000365883	0.000315804	4233	tags=32%, list=13%, signal=28%	HLA-DPB1/HLA-DRB1/CEBPB/HLA-DPA1/PYCARD/LGALS9/CORO1A/LILRB4/TNFRSF1B/CCDC88B/PTPN6/LILRB2/CD1D/ZBTB7B/TNFSF9/IL12RB1/HLA-DMB/CD81/RAC2/SCRIB/CCL5/LILRB1/IL10/RIPK3/CD276/HLA-A/HAVCR2/ZP3/EBI3/IL4I1/FADD/CD86/VSIG4/HLA-E/SASH3/IL27RA/RASAL3/NDFIP1/AIF1/NCK2/IL2RA/DNAJA3/TNFRSF14/SLC7A1/CD70/CLEC4G/LGALS3/DLG5/CLECL1/SDC4/TNFRSF21/PRNP/PNP
GO:0002695	GO:0002695	negative regulation of leukocyte activation	181	0.467509	1.68618	7.11815e-06	0.000214611	0.000185237	4602	tags=35%, list=14%, signal=30%	CD74/HLA-DRB1/CEBPB/LGALS9/FGR/LILRB4/PTPN6/SPI1/LILRB2/LDLR/ZBTB7B/PARP3/PKN1/TYROBP/SCRIB/MIR27A/HLX/CD300LF/PRDX2/GRN/HMOX1/ZC3H12A/LST1/LILRB1/NR1D1/IL10/CD300A/SOCS1/HAVCR2/RHBDD3/BCL6/IL4I1/CD86/VSIG4/TBC1D10C/NRARP/MILR1/NDFIP1/TSPAN32/MICA/IL2RA/TNFRSF14/LOXL3/IL31RA/ID2/CLEC4G/IL4R/LGALS3/DLG5/GAL/SDC4/HLA-F/MERTK/TNFRSF21/DTX1/PRNP/LYN/NR1H3/TNFAIP8L2/GPER1/INHBA/LAG3/HLA-G
GO:1903037	GO:1903037	regulation of leukocyte cell-cell adhesion	328	0.442097	1.68604	2.19804e-09	1.77528e-07	1.53229e-07	4403	tags=33%, list=13%, signal=29%	LGALS1/CD74/HLA-DQB1/HLA-DPB1/HLA-DRB1/CEBPB/HLA-DPA1/HLA-DRB5/ITGB2/PYCARD/HLA-DRA/HLA-DMA/LGALS9/CORO1A/LILRB4/CCDC88B/KLF4/PTPN6/ADAM8/LILRB2/CD1D/ZBTB7B/HLA-DQA1/TNFSF9/VNN1/IRAK1/CD4/IL12RB1/HLA-DMB/HLA-DOA/CD81/SCRIB/HLA-DQB2/MIR27A/CSK/HLX/CCL5/HLA-DQA2/SIRPA/PRDX2/PTAFR/AKT1/ZC3H12A/RARA/NLRP3/SOX12/LILRB1/BAD/IL10/SIRPB1/ZMIZ1/CD276/FUT7/CD300A/HLA-A/SOCS1/HAVCR2/ZP3/EBI3/RELA/BCL6/SRC/I…
GO:0006690	GO:0006690	icosanoid metabolic process	121	0.49161	1.68393	3.56524e-05	0.000855736	0.000738611	3691	tags=26%, list=11%, signal=23%	CD74/GPX1/GPX4/FAAH/MIF/GSTM1/CBR1/AKR1B1/MAPK3/GGT7/PTGES2/GGT1/GSTP1/ALOX5AP/MAPKAPK2/PLA2G4A/DPEP2/GGT5/ABHD12/FABP5/TNFRSF1A/MGST2/PTGS1/CES2/DPEP1/ABHD6/PTGIS/TLR2/MGLL/ABCC10/AKR1C3
GO:0045087	GO:0045087	innate immune response	823	0.412682	1.6838	1e-10	1.24326e-08	1.07309e-08	4608	tags=30%, list=14%, signal=26%	CCL23/CD74/CFD/HLA-DPA1/PYCARD/CD14/UNC93B1/LGALS9/LY86/ADAM15/FGR/CORO1A/PLD4/PTPN6/SPI1/CARD9/ADAM8/PPP1R14B/RNASE6/LILRA2/FLNB/CD1D/CYBA/C1QA/SLC11A1/ZYX/MIF/IGLL1/VNN1/ATAD3A/IRF5/APOBEC3H/TTLL12/WAS/S100A8/S100A9/IRAK1/NCF1/UNC13D/F12/ISG15/CDC37/IL12RB1/TYROBP/TUBB4B/TICAM1/CD180/PLEKHM2/CIITA/MPEG1/RNF187/HCK/CFP/FES/FCGR1A/GSDMD/CCL5/SAMHD1/SIRPA/IRF7/RELB/GRN/MAP4K2/GAPDH/CCL3/IRF8/SLC26…
GO:0019233	GO:0019233	sensory perception of pain	96	0.503806	1.68374	0.000200118	0.00374671	0.00323389	3507	tags=23%, list=11%, signal=21%	NR2F6/CDK5/MAPK3/COMT/ADRA2C/PTAFR/CCL3/TMEM120A/OPRL1/IL10/HOXB8/ARRB2/FABP5/NIPSNAP1/ASIC3/CACNB3/SLC9A1/PROK2/NLGN2/CXCR4/GRIN2D/MGLL
GO:0045055	GO:0045055	regulated exocytosis	225	0.458205	1.68367	7.85122e-07	3.18219e-05	2.74664e-05	4260	tags=32%, list=13%, signal=28%	ITGB2/LGALS9/FGR/CORO1A/SPI1/HYAL3/DVL1/UNC13D/CDK5/RAC2/SCRIB/GNAI2/HCK/FES/STXBP2/P2RX1/PTAFR/HMOX1/RAB11B/CCL3/ITGAM/SYNGR2/SDF4/ARF1/PIP5K1C/PRAM1/VPS18/BAIAP3/GIT1/RAB31/GIPC1/VAMP8/CALM3/MICAL1/RAB3D/CD300A/ZP3/SYNGR1/SV2A/RAB3A/STX11/SNAPIN/SPHK2/TMEM79/MYH9/S100A13/MILR1/DNAJC5/PIK3CD/LAT2/NOTCH1/STX3/STX4/GRIK5/NAPA/RAB11FIP5/UNC13B/LAMP1/SYT17/PI4K2A/STX1B/RAB26/IL4R/STX2/SYN2/SCAMP5/SN…
GO:0070997	GO:0070997	neuron death	353	0.43905	1.68336	2.25425e-09	1.77935e-07	1.53581e-07	4192	tags=30%, list=13%, signal=26%	GPX1/DDIT4/CEBPB/ITGB2/CORO1A/TNFRSF1B/DHCR24/G6PD/ADAM8/NSMF/ENDOG/MYBL2/SIGMAR1/C5AR1/C1QA/TMEM259/MAP3K11/BAX/CTSZ/CDK5/TYROBP/NRBP2/POU4F1/ATP13A2/CDC34/JUN/CCL5/HRAS/GRN/HSF1/HMOX1/GAPDH/CCL3/TRPM2/ITGAM/AKT1/UBE2M/FOS/EGR1/NENF/AKT1S1/SYNGAP1/LRP1/BAD/PIGT/IL10/TLR4/PTK2B/GBA/ARRB2/UCN/FIS1/CX3CR1/CASP9/FADD/DDIT3/GSK3A/IKBKG/PIN1/SLC9A1/AIMP2/MCL1/TRAF2/ELK1/EIF4G1/BID/CHMP4B/PPP5C/DNAJC5/…
GO:0033993	GO:0033993	response to lipid	887	0.412132	1.68258	1e-10	1.24326e-08	1.07309e-08	4412	tags=29%, list=13%, signal=25%	AREG/CDKN1A/TSPO/DDIT4/CEBPB/PYCARD/CD14/LGALS9/LY86/ADAM15/TNFRSF1B/KLF4/SPI1/ZFP36/GPX4/LILRB2/LILRA2/ENDOG/LDLR/C5AR1/CYBA/TWF2/UCP2/SLC11A1/SBNO2/PIM1/ARPC1B/ESRRA/S100A8/S100A9/IRAK1/NR4A1/FLT3/JUND/PKN1/TGFB1/TRIB1/TMEM161A/THBS1/SLC10A3/TBXA2R/VDR/TICAM1/ENG/CD180/DUSP1/MAPK3/GGT7/GGT1/POU4F1/HCK/COMT/PMVK/FES/GFI1/FOSL1/JUN/NFKB2/CCL5/PER1/CES1/SIRPA/SIGIRR/GSTP1/NCOR2/PRDX2/GPBAR1/E2F1/P…
GO:0006631	GO:0006631	fatty acid metabolic process	377	0.435813	1.68229	1.36499e-09	1.17997e-07	1.01847e-07	5175	tags=33%, list=16%, signal=28%	CD74/GPX1/FASN/ABCD1/GPX4/FAAH/NUDT8/MIF/GSTM1/CBR1/ECHS1/ACADS/ACOT7/SLC27A4/LYPLA2/SLC45A3/PLA2G15/AKR1B1/HSD17B10/MAPK3/PTGES2/GGT1/MFSD2A/POR/EIF6/ACADVL/CES1/FADS3/GSTP1/ILVBL/MID1IP1/CRAT/ALOX5AP/SESN2/AKT1/SREBF1/TECR/PLA2G4A/FADS2/ECHDC3/NR1H2/ELOVL1/ALKBH7/ACAA1/DECR2/ECH1/ETFB/ECI1/TYSND1/GGT5/SCD/PCK2/ABHD12/FABP5/ACSF2/SCAP/TNFRSF1A/ACOT8/CAV1/TRIB3/PDK2/CEL/ACOT2/MCAT/PTGS1/CES2/CRYL…
GO:0060759	GO:0060759	regulation of response to cytokine stimulus	157	0.471774	1.68097	1.33168e-05	0.000360271	0.00031096	3455	tags=32%, list=10%, signal=29%	CD74/C1QTNF4/PYCARD/AGPAT2/KLF4/PTPN6/TTLL12/IRAK1/MAPK7/ISG15/CDC37/MIR27A/SHARPIN/CD300LF/GFI1/CCL5/SAMHD1/SIGIRR/GSTP1/IRF7/IRF3/IL1RN/NR1H2/SPPL2B/TLR4/SOCS1/AGPAT1/HSPA1B/PELI3/IKBKE/CPNE1/MUL1/FADD/CAV1/CASP1/ROBO1/TRAF2/CACTIN/RNF113A/IL1R2/TRIM32/CCDC3/OAS1/OAS3/PTPN1/CXCR4/SPATA2/TRAIP/TLR2/CARD16
GO:0051249	GO:0051249	regulation of lymphocyte activation	486	0.433383	1.6795	1e-10	1.24326e-08	1.07309e-08	4602	tags=33%, list=14%, signal=29%	LGALS1/CDKN1A/CD74/HLA-DQB1/HLA-DPB1/HLA-DRB1/CEBPB/HLA-DPA1/HLA-DRB5/PYCARD/HLA-DRA/HLA-DMA/LGALS9/FGR/CORO1A/LILRB4/TNFRSF1B/CCDC88B/PTPN6/ADAM8/LILRB2/CD1D/ZBTB7B/MIF/PARP3/IGLL1/HLA-DQA1/TNFSF9/VNN1/CD19/TNFSF13/PKN1/TGFB1/CD4/IL12RB1/TYROBP/HLA-DMB/TICAM1/HLA-DOA/CD81/RAC2/KAT2A/SCRIB/HLA-DQB2/MIR27A/CSK/HLX/THEMIS2/CCL5/HLA-DQA2/SIRPA/PRDX2/DCAF15/AKT1/TNIP2/ZC3H12A/STAT6/PRELID1/RARA/NLRP3…
GO:0006757	GO:0006757	ATP generation from ADP	80	0.518023	1.67932	0.000291951	0.00509532	0.00439792	1782	tags=26%, list=5%, signal=25%	HK3/DDIT4/PFKL/ARL2/PFKP/GALK1/ENO1/TPI1/ALDOA/JMJD8/PKM/EIF6/SLC2A6/GAPDH/ENO3/FBP1/OGDH/GIT1/PGAM1/ALDOC/HK1
GO:0070664	GO:0070664	negative regulation of leukocyte proliferation	87	0.511053	1.67875	0.00013725	0.00273142	0.00235757	5535	tags=45%, list=17%, signal=37%	HLA-DRB1/CEBPB/LGALS9/LILRB4/PTPN6/LILRB2/ZBTB7B/PKN1/TYROBP/SCRIB/GSTP1/LST1/LILRB1/IL10/CD300A/HAVCR2/IL4I1/CD86/VSIG4/NDFIP1/IL2RA/TNFRSF14/CLEC4G/DLG5/GAL/SDC4/TNFRSF21/PRNP/LYN/HLA-G/SCGB1A1/GREM1/BTN2A2/SFTPD/TNFAIP3/PAWR/INPP5D/MAD1L1/PELI1
GO:0002521	GO:0002521	leukocyte differentiation	536	0.429484	1.67839	1e-10	1.24326e-08	1.07309e-08	4602	tags=34%, list=14%, signal=30%	LGALS1/TCIRG1/CD74/PRTN3/NKX2-3/HLA-DRB1/CEBPB/MAFB/JUNB/MFNG/HLA-DRA/LGALS9/LILRB4/FASN/PTPN6/SPI1/ADAM8/LILRB2/HOXA7/CD79B/CD1D/ZBTB7B/SBNO2/TNFSF9/VNN1/CD19/BCL3/OSCAR/ESRRA/FLT3/STK11/RRAS/BAX/TGFB1/TRIB1/CD4/IL12RB1/TYROBP/BAK1/LTBR/HLA-DOA/CD81/BATF/PRR7/KAT2A/POU4F1/HLX/LYL1/FES/LILRB3/JUN/IRF7/RELB/PRDX2/ANXA2/HSF1/TCF3/CCL3/IRF8/TRPM2/NME1/TFE3/CD79A/FOS/TCTA/EGR1/ZFPM1/ZC3H12A/STAT6/PRE…
GO:0030099	GO:0030099	myeloid cell differentiation	360	0.438342	1.67826	2.17506e-09	1.77528e-07	1.53229e-07	3775	tags=31%, list=11%, signal=28%	HOXA9/HOXA5/TCIRG1/CD74/PRTN3/NKX2-3/HLA-DRB1/CEBPB/MAFB/JUNB/LILRB4/KLF2/FASN/G6PD/RASGRP4/PTPN6/ZNF385A/SPI1/ZFP36/HOXA7/SBNO2/OSCAR/ESRRA/ISG15/TGFB1/TRIB1/CD4/TYROBP/LTBR/CD81/BATF/POU4F1/EIF6/FES/LILRB3/JUN/IRF7/RELB/ANXA2/PRMT1/HOXB7/HSF1/CCL3/IRF8/NME1/TFE3/FOS/TCTA/ZFPM1/ERCC2/CEBPA/SRF/RARA/LILRB1/GPR137/CSF1R/NFKBIA/HOXB8/TLR4/PTK2B/CIB1/ATP6AP1/GBA/C1QC/RPS19/HSPA1B/CCR1/MT1G/BCL6/PDE1…
GO:0048144	GO:0048144	fibroblast proliferation	80	0.517696	1.67826	0.000291951	0.00509532	0.00439792	2906	tags=30%, list=9%, signal=27%	CDKN1A/CD74/S100A6/MIF/PARP10/FTH1/BAX/GSTP1/ANXA2/E2F1/EMD/FOSL2/MED25/PDGFD/ZMIZ1/CDK4/CD300A/SKI/IFI30/MYC/TRIM32/AGT/WNT7B/PML
GO:0016053	GO:0016053	organic acid biosynthetic process	305	0.4419	1.67805	4.10806e-08	2.35522e-06	2.03286e-06	4550	tags=30%, list=14%, signal=26%	CD74/FASN/ABCD1/GPX4/GAMT/PCBD1/SDSL/MIF/GSTM1/CBR1/ACOT7/SLC45A3/HSD3B7/HSD17B10/GGT7/PTGES2/GGT1/EIF6/PLOD3/ACADVL/CES1/FADS3/GSTP1/ILVBL/MID1IP1/ALOX5AP/ASL/MRI1/PHGDH/DHRS9/TECR/PLA2G4A/FADS2/NR1H2/NR1D1/ELOVL1/DECR2/CAD/GATM/BCAT2/PYCR2/GGT5/SCD/OSBPL7/FABP5/SCAP/SHMT2/HAAO/ACOT8/PSAT1/STARD4/TRIB3/MCAT/MGST2/PTGS1/ACOT4/GOT1/SCD5/AKR1A1/OLAH/HSD17B8/CLN3/SLC1A3/GLUD1/MTHFR/ACSS1/CSAD/GSTM4/…
GO:0010001	GO:0010001	glial cell differentiation	222	0.454917	1.67586	1.02939e-06	4.06793e-05	3.51115e-05	4260	tags=30%, list=13%, signal=26%	TNFRSF1B/LDLR/C5AR1/C1QA/S100A8/S100A9/HDAC10/PICK1/SPINT1/TGFB1/CDK5/SLC45A3/MAPK3/PLEC/CSK/GSTP1/GRN/PHGDH/EGR2/CDKN2C/AKT1/ERCC2/LRP1/NSUN5/NR1D1/PRPF19/TLR4/GBA/SIRT2/SKI/RELA/DAG1/HDAC11/VIM/WDR1/NOTCH1/ILK/NAB2/NCSTN/ABCA2/PRMT5/CXCR4/LAMB2/MXRA8/NRROS/MYRF/MBD1/AKT2/TPPP/PRDM8/TLR2/HDAC1/FGF10/ABL1/CLCF1/RHOA/ID2/DAAM2/METRN/EIF2B5/SOD1/EIF2B1/TNFRSF21/DTX1/IFNGR1/LYN
GO:0008347	GO:0008347	glial cell migration	51	0.552917	1.67554	0.00328817	0.0372021	0.0321102	2697	tags=27%, list=8%, signal=25%	AZU1/TSPO/MBOAT7/CDK5/SCRIB/CCL3/LRP1/SRGAP2/ZMIZ1/CSPG4/SUN2/CX3CR1/IDH2/LRP8
GO:0032729	GO:0032729	positive regulation of interferon-gamma production	71	0.522723	1.67542	0.000813032	0.0118371	0.0102169	2341	tags=32%, list=7%, signal=30%	HLA-DPB1/HLA-DPA1/PYCARD/CD14/LGALS9/SLC11A1/BCL3/ISG15/IL12RB1/SCRIB/HRAS/IRF8/ZFPM1/LILRB1/TLR4/CD276/HLA-A/HAVCR2/ZP3/EBI3/FADD/SASH3/IL27RA
GO:0090199	GO:0090199	regulation of release of cytochrome c from mitochondria	46	0.575016	1.67362	0.00155617	0.0206216	0.0177991	5068	tags=57%, list=15%, signal=48%	LMNA/GPX1/PYCARD/BAX/BAK1/PPIF/AKT1/PRELID1/BAD/ARRB2/PLA2G6/BID/BMF/BBC3/BCL2L1/PINK1/CIDEB/PLAUR/TP53/PAM16/WDR35/GPER1/GHITM/TRIAP1/FAM162A/BCL2L11
GO:0045621	GO:0045621	positive regulation of lymphocyte differentiation	103	0.496214	1.6728	0.000319343	0.00549538	0.00474323	4602	tags=38%, list=14%, signal=33%	CD74/HLA-DRB1/HLA-DRA/LGALS9/LILRB4/ADAM8/LILRB2/ZBTB7B/TNFSF9/VNN1/IL12RB1/HLX/RARA/NLRP3/SOX12/BAD/IL10/IL15RA/ZMIZ1/SOCS1/BCL6/IL4I1/CD86/SART1/SASH3/AP3D1/PIK3R6/XRCC6/IL2RA/CD83/RHOA/IL4R/NFKBID/PNP/ITPKB/ADA/GAS6/PRKCZ/HLA-G
GO:0071706	GO:0071706	tumor necrosis factor superfamily cytokine production	181	0.463621	1.67216	9.54869e-06	0.00027231	0.000235039	2600	tags=25%, list=8%, signal=24%	AZU1/TSPO/C1QTNF4/PYCARD/CD14/LGALS9/HSPB1/PTPN6/CARD9/ADAM8/ZFP36/LILRA2/CYBA/MIF/BCL3/FRMD8/THBS1/TYROBP/TICAM1/DDT/SIRPA/GSTP1/PTAFR/CCL3/ZC3H12A/MAPKAPK2/RARA/LILRB1/MYD88/IL10/TLR4/LILRA5/ARRB2/HAVCR2/CX3CR1/NFKBIL1/POMC/FADD/CD86/HLA-E/SASH3/CACTIN/SPHK2/IL27RA/OAS2/OAS1
GO:1903555	GO:1903555	regulation of tumor necrosis factor superfamily cytokine production	181	0.463621	1.67216	9.54869e-06	0.00027231	0.000235039	2600	tags=25%, list=8%, signal=24%	AZU1/TSPO/C1QTNF4/PYCARD/CD14/LGALS9/HSPB1/PTPN6/CARD9/ADAM8/ZFP36/LILRA2/CYBA/MIF/BCL3/FRMD8/THBS1/TYROBP/TICAM1/DDT/SIRPA/GSTP1/PTAFR/CCL3/ZC3H12A/MAPKAPK2/RARA/LILRB1/MYD88/IL10/TLR4/LILRA5/ARRB2/HAVCR2/CX3CR1/NFKBIL1/POMC/FADD/CD86/HLA-E/SASH3/CACTIN/SPHK2/IL27RA/OAS2/OAS1
GO:0032755	GO:0032755	positive regulation of interleukin-6 production	90	0.510372	1.67152	0.000359767	0.00611493	0.00527798	4348	tags=36%, list=13%, signal=31%	CD74/C1QTNF4/PYCARD/LGALS9/CARD9/LILRB2/LILRA2/CYBA/TYROBP/TICAM1/PTAFR/HYAL2/MYD88/TLR4/LILRA5/UCN/POU2F2/SCIMP/SPHK2/SIGLEC16/AIF1/IL1RAP/TLR8/TLR2/TRPV4/SPON2/ARHGEF2/AKIRIN2/CLEC7A/NOD2/IL17RA/CD36
GO:0002444	GO:0002444	myeloid leukocyte mediated immunity	98	0.501116	1.67111	0.00026314	0.0046661	0.00402744	3266	tags=35%, list=10%, signal=31%	AZU1/ITGB2/LGALS9/FGR/SPI1/CARD9/UNC13D/TYROBP/TICAM1/RAC2/FES/STXBP2/PTAFR/HMOX1/CCL3/ITGAM/TREM1/PRAM1/MYD88/VAMP8/CD300A/CX3CR1/HLA-E/TUSC2/SPHK2/WDR1/S100A13/MILR1/PIK3CD/LAT2/STX4/CTSG/JAGN1/PI4K2A
GO:0009952	GO:0009952	anterior/posterior pattern specification	199	0.462986	1.67081	1.86128e-06	6.66508e-05	5.75283e-05	2837	tags=17%, list=9%, signal=15%	HOXA9/HOXA5/HOXB6/HOXB5/HOXA6/HOXB3/HOXA10/HOXB2/HOXA3/HOXB4/HOXA7/HOXA4/PBX3/KAT2A/HOXB7/SRF/LFNG/HOXB9/HOXB8/HES4/TIFAB/RING1/ETS2/ARC/SKI/LDB1/HOXA11/DDIT3/RARG/NRARP/TBX6/NOTCH1/HOXA2
GO:0046394	GO:0046394	carboxylic acid biosynthetic process	303	0.441653	1.67069	5.0591e-08	2.82722e-06	2.44026e-06	4550	tags=30%, list=14%, signal=26%	CD74/FASN/ABCD1/GPX4/GAMT/PCBD1/SDSL/MIF/GSTM1/CBR1/ACOT7/SLC45A3/HSD3B7/HSD17B10/GGT7/PTGES2/GGT1/EIF6/PLOD3/ACADVL/CES1/FADS3/GSTP1/ILVBL/MID1IP1/ALOX5AP/ASL/MRI1/PHGDH/DHRS9/TECR/PLA2G4A/FADS2/NR1H2/NR1D1/ELOVL1/DECR2/CAD/GATM/BCAT2/PYCR2/GGT5/SCD/OSBPL7/FABP5/SCAP/SHMT2/HAAO/ACOT8/PSAT1/STARD4/TRIB3/MCAT/MGST2/PTGS1/ACOT4/GOT1/SCD5/AKR1A1/OLAH/HSD17B8/CLN3/SLC1A3/GLUD1/MTHFR/ACSS1/GSTM4/NDUFA…
GO:1903902	GO:1903902	positive regulation of viral life cycle	29	0.630183	1.67059	0.00425456	0.0455728	0.0393352	4967	tags=48%, list=15%, signal=41%	LGALS1/CD74/HLA-DRB1/LGALS9/CD4/CHMP2A/TRIM11/TRIM21/VPS37B/VPS4A/CLEC4G/KPNA2/P4HB/DDB1
GO:0009262	GO:0009262	deoxyribonucleotide metabolic process	43	0.58018	1.66875	0.00290107	0.0337898	0.029165	5121	tags=53%, list=16%, signal=45%	TYMP/DNPH1/DCTPP1/GUK1/SAMHD1/NUDT18/NTHL1/NUDT16/UPP1/NT5C/NT5M/UNG/TYMS/DTYMK/PNP/DGUOK/NEIL1/ADA/GDA/NUDT15/DCTD/SMUG1/RRM2
GO:0140053	GO:0140053	mitochondrial gene expression	101	0.498707	1.66843	0.000169335	0.00326996	0.0028224	4314	tags=37%, list=13%, signal=32%	CHCHD10/MRPS34/TUFM/POLRMT/MRPL23/MRPL12/MRPS12/MPV17L2/HSD17B10/MRPS2/FASTK/TBRG4/PUS1/COA3/ELAC2/SHMT2/C1QBP/MRPL2/MRPL43/MRPS18B/MRPS18A/MRPL57/MRPL16/CHCHD1/MTG2/MRPS16/UQCC2/SARS2/AARS2/MRPS21/MRPL51/MRPS24/TACO1/RPUSD3/TARS2/MRPS7/PPARGC1B
GO:0050672	GO:0050672	negative regulation of lymphocyte proliferation	80	0.514562	1.6681	0.00033538	0.00575346	0.00496598	4974	tags=40%, list=15%, signal=34%	HLA-DRB1/CEBPB/LGALS9/LILRB4/PTPN6/LILRB2/ZBTB7B/PKN1/TYROBP/SCRIB/LST1/LILRB1/IL10/CD300A/HAVCR2/IL4I1/CD86/VSIG4/NDFIP1/IL2RA/TNFRSF14/CLEC4G/DLG5/GAL/SDC4/TNFRSF21/PRNP/LYN/HLA-G/SCGB1A1/BTN2A2/SFTPD
GO:0044255	GO:0044255	cellular lipid metabolic process	943	0.407045	1.66804	1e-10	1.24326e-08	1.07309e-08	4447	tags=29%, list=13%, signal=26%	CD74/GPX1/NKX2-3/AGPAT2/FASN/ABCD1/PITPNM1/GPX4/SERINC2/PNPLA6/LDLR/ISYNA1/FAAH/NUDT8/ALDH3B1/MIF/GSTM1/CBR1/GPAA1/PGP/PNPLA2/ECHS1/ACADS/BAX/ACOT7/MBOAT7/PRKCD/SLC27A4/LYPLA2/SLC45A3/PLCB3/PLA2G15/AKR1B1/CPTP/SGMS2/HSD17B10/MAPK3/ABHD8/PTGES2/GGT1/MVD/MFSD2A/MIR27A/INPPL1/POR/PLCB2/SLC35C1/EIF6/PMVK/CISH/ACADVL/CES1/FADS3/DPM3/GSTP1/CSNK1G2/ST6GALNAC6/P2RX1/DGKQ/ILVBL/MID1IP1/CRAT/ALOX5AP/ST6GAL…
GO:0010884	GO:0010884	positive regulation of lipid storage	27	0.641994	1.66789	0.00301263	0.0347237	0.029971	4348	tags=48%, list=13%, signal=42%	SREBF2/ZC3H12A/NR1H2/MIR34A/EHD1/SCARB1/IKBKE/PLIN3/MSR1/PLIN2/NFKB1/HILPDA/CD36
GO:0060538	GO:0060538	skeletal muscle organ development	159	0.465189	1.66735	2.82485e-05	0.000702403	0.000606264	3720	tags=27%, list=11%, signal=24%	GPX1/FLNB/NR4A1/TGFB1/CDK5/IGSF8/PLEC/PAX5/HLX/STAC3/HMG20B/FLOT1/GTF3C5/EGR2/FOS/EMD/EGR1/VAMP5/FGFRL1/MEF2D/EEF2/BCL9/SCX/SKI/DAG1/CAV1/ATF3/USP19/PITX1/ASB2/ELN/RCAN1/MAFF/NOTCH1/MYL6B/MYL6/NEURL1/UQCC2/KLF5/SRPK3/SAP30/RHOA/BVES
GO:0032760	GO:0032760	positive regulation of tumor necrosis factor production	101	0.498368	1.6673	0.00017196	0.00329764	0.00284629	4348	tags=37%, list=13%, signal=32%	AZU1/C1QTNF4/PYCARD/CD14/LGALS9/HSPB1/CARD9/LILRA2/CYBA/MIF/FRMD8/THBS1/TYROBP/TICAM1/DDT/PTAFR/CCL3/MAPKAPK2/MYD88/TLR4/LILRA5/HAVCR2/FADD/HLA-E/SASH3/SPHK2/OAS2/OAS1/OAS3/TLR2/HDAC1/SPON2/ARHGEF2/CLEC7A/NOD2/IFNGR1/CD36
GO:0002819	GO:0002819	regulation of adaptive immune response	174	0.459063	1.6673	1.95378e-05	0.00050159	0.000432937	2341	tags=26%, list=7%, signal=24%	HLA-DRB1/PYCARD/HLA-DRA/LILRB4/TNFRSF1B/PTPN6/CARD9/CD1D/ZBTB7B/SLC11A1/PARP3/WAS/TNFSF13/PKN1/TGFB1/CD4/IL12RB1/CD81/HLX/IRF7/ZC3H12A/STAT6/FCER2/PLA2G4A/NLRP3/MAD2L2/LILRB1/TRPM4/HLA-H/IL10/RIPK3/FUT7/HLA-A/HAVCR2/ZP3/HLA-B/BCL6/IL4I1/FADD/AHR/CD40/HLA-E/TRAF2/SASH3/IL27RA
GO:0090087	GO:0090087	regulation of peptide transport	197	0.462211	1.66727	1.01495e-06	4.02525e-05	3.47431e-05	5175	tags=33%, list=16%, signal=28%	TCIRG1/CD74/HLA-DRB1/PFKL/PHPT1/PIM3/UCP2/S100A8/PICK1/MIDN/CCL5/GPR27/SLC26A6/TRPM2/SREBF1/NADK/LRP1/TRPM4/NR1D1/BAIAP3/BAD/CAPN10/PCK2/CDK16/UCN/PLA2G6/C2CD2L/DYNLL1/SIDT2/NLGN2/LRRC8A/STX4/CPT1A/GLUD1/HADH/IRS2/GIPR/SLC8B1/UQCC2/JAGN1/PPARD/HDAC1/ITSN1/SLC16A1/OXCT1/ICA1/TFR2/GLUL/SLC9B2/BMP8A/GPER1/SYTL4/LRP5/STX1A/KCNA5/PSMD9/ENSA/HMGN3/FFAR2/PASK/CA2/RBP4/AACS/ADCYAP1/PER2
GO:0048145	GO:0048145	regulation of fibroblast proliferation	79	0.512821	1.66718	0.000726815	0.010824	0.00934248	2906	tags=29%, list=9%, signal=27%	CDKN1A/CD74/S100A6/MIF/PARP10/FTH1/BAX/GSTP1/ANXA2/E2F1/EMD/FOSL2/MED25/PDGFD/ZMIZ1/CDK4/CD300A/SKI/IFI30/MYC/TRIM32/AGT/PML
GO:0097006	GO:0097006	regulation of plasma lipoprotein particle levels	84	0.510526	1.66694	0.000785609	0.0114984	0.00992458	3585	tags=29%, list=11%, signal=26%	LDLR/ZDHHC8/MFSD2A/MIR27A/CSK/ABCA7/ANXA2/HMOX1/DGAT1/VLDLR/PLTP/ARF1/LRPAP1/NR1H2/KHSRP/EHD1/SCARB1/MPO/PRKACA/AGT/MSR1/LPCAT3/LCAT/LIPA
GO:0010823	GO:0010823	negative regulation of mitochondrion organization	47	0.568226	1.6668	0.00261239	0.0310152	0.0267701	4858	tags=51%, list=15%, signal=44%	LMNA/TSPO/GPX1/PPIF/AKT1/PRELID1/VAT1/TMEM14A/ARRB2/TSC2/MUL1/SLC25A5/BCL2L1/ADCK1/ACAA2/PINK1/MPV17L/TP53/PPARGC1A/FLCN/PAM16/GHITM/TRIAP1/HSPA1A
GO:0050865	GO:0050865	regulation of cell activation	614	0.423088	1.66669	1e-10	1.24326e-08	1.07309e-08	4486	tags=32%, list=14%, signal=28%	LGALS1/CDKN1A/CD74/HLA-DQB1/HLA-DPB1/HLA-DRB1/CEBPB/HLA-DPA1/HLA-DRB5/ITGB2/PYCARD/HLA-DRA/HLA-DMA/LGALS9/FGR/CORO1A/LILRB4/TNFRSF1B/CCDC88B/PTPN6/SPI1/ADAM8/LILRB2/LILRA2/LDLR/CD1D/ZBTB7B/MIF/PARP3/IGLL1/HLA-DQA1/TNFSF9/VNN1/CD19/UNC13D/JUND/TNFSF13/PKN1/TGFB1/PRKCD/CD4/THBS1/IL12RB1/TYROBP/HLA-DMB/TICAM1/HLA-DOA/CD81/RAC2/KAT2A/SCRIB/HLA-DQB2/MIR27A/CSK/HLX/THEMIS2/CD300LF/FES/STXBP2/CCL5/HLA-D…
GO:0032945	GO:0032945	negative regulation of mononuclear cell proliferation	81	0.514218	1.6663	0.000447277	0.00737573	0.00636621	4974	tags=40%, list=15%, signal=34%	HLA-DRB1/CEBPB/LGALS9/LILRB4/PTPN6/LILRB2/ZBTB7B/PKN1/TYROBP/SCRIB/LST1/LILRB1/IL10/CD300A/HAVCR2/IL4I1/CD86/VSIG4/NDFIP1/IL2RA/TNFRSF14/CLEC4G/DLG5/GAL/SDC4/TNFRSF21/PRNP/LYN/HLA-G/SCGB1A1/BTN2A2/SFTPD
GO:0050776	GO:0050776	regulation of immune response	845	0.408406	1.66629	1e-10	1.24326e-08	1.07309e-08	4413	tags=31%, list=13%, signal=27%	CD74/HLA-DQB1/GPX1/HLA-DPB1/CFD/HLA-DRB1/ITGB2/PYCARD/CD14/HLA-DRA/UNC93B1/LGALS9/FGR/LILRB4/TNFRSF1B/PTPN6/SPI1/CARD9/ADAM8/LILRB2/LILRA2/MYO1G/RHBDF2/PHPT1/HCST/C5AR1/CD79B/CD1D/ZBTB7B/CYBA/C1QA/SLC11A1/PARP3/IGLL1/CD19/C3AR1/TTLL12/WAS/IRAK1/NCF1/STK11/UNC13D/TNFSF13/BAX/ISG15/PKN1/CDC37/NINJ1/TGFB1/PRKCD/LIMK1/CD4/IL12RB1/TYROBP/HLA-DMB/SH2B2/TICAM1/CD81/RAC2/VAV2/CSK/HLX/HCK/THEMIS2/CD300LF/…
GO:1901216	GO:1901216	positive regulation of neuron death	97	0.498305	1.66594	0.000382227	0.00642757	0.00554782	4365	tags=41%, list=13%, signal=36%	DDIT4/ITGB2/MYBL2/C1QA/MAP3K11/BAX/CTSZ/CDK5/TYROBP/CDC34/JUN/GRN/CCL3/TRPM2/ITGAM/UBE2M/FOS/EGR1/BAD/TLR4/FIS1/CASP9/DDIT3/GSK3A/PIN1/AIMP2/MCL1/ELK1/PARP1/DAXX/GRIK5/ATF4/AIFM1/ABL1/RHOA/TP53/HDAC4/PRNP/CAPN2/ZNF746
GO:0002703	GO:0002703	regulation of leukocyte mediated immunity	216	0.453123	1.66551	2.18498e-06	7.69961e-05	6.64576e-05	2759	tags=28%, list=8%, signal=26%	HLA-DRB1/ITGB2/HLA-DRA/LGALS9/FGR/LILRB4/TNFRSF1B/PTPN6/SPI1/CD1D/PARP3/WAS/UNC13D/TNFSF13/TGFB1/IL12RB1/TYROBP/TICAM1/CD81/RAC2/FES/STXBP2/PTAFR/HMOX1/ITGAM/STAT6/FCER2/NLRP3/MAD2L2/PRAM1/LILRB1/TRPM4/BST2/HLA-H/VAMP8/IL10/TLR4/RIPK3/FUT7/ARRB2/CD300A/HLA-A/HAVCR2/ZP3/HLA-B/CX3CR1/BCL6/IL4I1/FADD/SCIMP/AHR/CD40/HLA-E/TRAF2/SASH3/SPHK2/IL27RA/PIK3R6/STX4/NDFIP1
GO:0051928	GO:0051928	positive regulation of calcium ion transport	119	0.486657	1.66549	5.75375e-05	0.0012862	0.00111016	4389	tags=27%, list=13%, signal=23%	TSPO/G6PD/LILRA2/CD19/BAX/CDK5/BAK1/STAC3/CCL5/P2RX1/CCL3/CALM3/LILRA5/ARRB2/UCN/CCR1/TRPV2/CAV1/CACNB3/SLC9A1/SPHK2/ORAI1/GSTO1/ABL1/P2RX5/ATP2A1/LGALS3/STIM1/EHD3/GJC2/GPER1/P2RX4
GO:1903307	GO:1903307	positive regulation of regulated secretory pathway	51	0.548922	1.66344	0.00380905	0.0418127	0.0360897	4068	tags=35%, list=12%, signal=31%	ITGB2/FGR/HYAL3/UNC13D/CDK5/PTAFR/ITGAM/ARF1/VAMP8/RAB3D/ZP3/RAB3A/SPHK2/STX4/LAMP1/IL4R/SCAMP5/HLA-F
GO:0048709	GO:0048709	oligodendrocyte differentiation	95	0.499793	1.66339	0.000261955	0.00465253	0.00401574	4260	tags=28%, list=13%, signal=25%	TNFRSF1B/HDAC10/CDK5/SLC45A3/CSK/GSTP1/CDKN2C/ERCC2/NSUN5/DAG1/HDAC11/WDR1/NOTCH1/NCSTN/ABCA2/PRMT5/CXCR4/MYRF/TPPP/PRDM8/TLR2/HDAC1/DAAM2/EIF2B5/EIF2B1/TNFRSF21/LYN
GO:0032635	GO:0032635	interleukin-6 production	159	0.463916	1.66279	3.17521e-05	0.000778316	0.000671788	4452	tags=32%, list=13%, signal=28%	CD74/C1QTNF4/CEBPB/PYCARD/LGALS9/LILRB4/KLF2/PTPN6/CARD9/LILRB2/LILRA2/CYBA/TYROBP/TICAM1/CSK/SIRPA/PTAFR/HYAL2/ZC3H12A/MAPKAPK2/MYD88/NLRX1/IL10/TLR4/LILRA5/GBA/ARRB2/UCN/HAVCR2/HLA-B/POU2F2/SCIMP/SPHK2/IL27RA/SIGLEC16/AIF1/NLRP12/IL1RAP/TLR8/ARRB1/TLR2/TRPV4/SPON2/ARHGEF2/AKIRIN2/CLEC7A/NOD2/CAPN2/IL17RA/CD36/GAS6
GO:0032675	GO:0032675	regulation of interleukin-6 production	159	0.463916	1.66279	3.17521e-05	0.000778316	0.000671788	4452	tags=32%, list=13%, signal=28%	CD74/C1QTNF4/CEBPB/PYCARD/LGALS9/LILRB4/KLF2/PTPN6/CARD9/LILRB2/LILRA2/CYBA/TYROBP/TICAM1/CSK/SIRPA/PTAFR/HYAL2/ZC3H12A/MAPKAPK2/MYD88/NLRX1/IL10/TLR4/LILRA5/GBA/ARRB2/UCN/HAVCR2/HLA-B/POU2F2/SCIMP/SPHK2/IL27RA/SIGLEC16/AIF1/NLRP12/IL1RAP/TLR8/ARRB1/TLR2/TRPV4/SPON2/ARHGEF2/AKIRIN2/CLEC7A/NOD2/CAPN2/IL17RA/CD36/GAS6
GO:0015909	GO:0015909	long-chain fatty acid transport	63	0.531418	1.66171	0.00147826	0.0198689	0.0171495	5158	tags=40%, list=16%, signal=34%	ABCD1/THBS1/SLC27A4/MFSD2A/AKT1/PLA2G4A/FABP5/PLA2G6/NMB/CPT1A/CPT2/SLC27A1/IRS2/PLIN2/ACSL1/SLC27A3/AKT2/DRD4/SLC25A20/CD36/CPT1B/ACE/ABCD4/SLC2A1/ACSL5
GO:0033006	GO:0033006	regulation of mast cell activation involved in immune response	30	0.624876	1.6615	0.00358461	0.0400644	0.0345807	2311	tags=33%, list=7%, signal=31%	LGALS9/FGR/UNC13D/RAC2/FES/STXBP2/HMOX1/VAMP8/CD300A/SPHK2
GO:1902106	GO:1902106	negative regulation of leukocyte differentiation	101	0.496343	1.66053	0.000200838	0.00375384	0.00324005	4602	tags=36%, list=14%, signal=31%	CD74/MAFB/LILRB4/HOXA7/ZBTB7B/TRIB1/HLX/LILRB3/PRDX2/CCL3/NME1/TCTA/ZFPM1/ZC3H12A/RARA/LILRB1/GPR137/TLR4/C1QC/SOCS1/BCL6/NRARP/MYC/TOB2/GPR55/NME2/LOXL3/ID2/ZBTB46/IL4R/DTX1/LYN/TMEM176B/INHBA/LAG3/HLA-G
GO:0006754	GO:0006754	ATP biosynthetic process	31	0.613718	1.66025	0.00428594	0.0458645	0.039587	4289	tags=55%, list=13%, signal=48%	ATP6V0C/ENO1/TGFB1/ALDOA/VPS9D1/STOML2/UQCC3/SPHK2/PARP1/PINK1/VCP/PID1/PPARGC1A/FLCN/DGUOK/DNAJC30/H19
GO:0046902	GO:0046902	regulation of mitochondrial membrane permeability	60	0.535288	1.66006	0.00150647	0.0201561	0.0173973	4207	tags=40%, list=13%, signal=35%	CHCHD10/RHOT2/BAX/BAK1/PPIF/TMEM102/ALKBH7/BAD/TMEM14A/MUL1/GSK3A/SLC25A5/SLC9A1/BID/NAIF1/BBC3/BCL2L1/ZNF205/ACAA2/VDAC2/NMT1/MPV17L/TP53/SPG7
GO:1903533	GO:1903533	regulation of protein targeting	79	0.510525	1.65971	0.000829974	0.0120363	0.0103888	4185	tags=44%, list=13%, signal=39%	ITGB2/CDK5/KCNE1/SREBF2/RAC2/HRAS/GDI1/ITGAM/SREBF1/MICALL2/NUCB1/UBL5/CIB1/FIS1/BAP1/GSK3A/BAG3/CACNB3/RNF31/PINK1/HAX1/HTRA2/VPS11/AKT2/INPP5K/PAK1/SAE1/MYO1C/MIEF2/UBE2L3/MIEF1/UBE2J2/CHP1/ABLIM3/PRNP
GO:1905521	GO:1905521	regulation of macrophage migration	40	0.587457	1.65924	0.00231597	0.0283504	0.02447	1858	tags=30%, list=6%, signal=28%	C5AR1/MIF/C3AR1/THBS1/DDT/MAPK3/CD81/CCL5/CCL3/CSF1R/PTK2B/CX3CR1
GO:0033003	GO:0033003	regulation of mast cell activation	40	0.587318	1.65884	0.00234791	0.0285491	0.0246415	2523	tags=30%, list=8%, signal=28%	LGALS9/FGR/UNC13D/RAC2/CD300LF/FES/STXBP2/HMOX1/VAMP8/CD300A/SPHK2/MILR1
GO:0042254	GO:0042254	ribosome biogenesis	281	0.442528	1.65846	1.22107e-07	6.11366e-06	5.27688e-06	5213	tags=43%, list=16%, signal=37%	RPUSD1/TRAF7/RPS15/WDR18/TSR3/BOP1/MPV17L2/NOC4L/EXOSC4/MRPS2/EIF6/NPM3/MYBBP1A/TBL3/POP7/RRP9/ERCC2/NOC2L/TRMT112/NSUN5/DHX37/RPP25/EXOSC5/RPS5/NUDT16/PES1/DDX28/NSUN5P1/NHP2/RPS28/RPL10/MRM1/DDX54/RPS16/RRP7A/RPS19/DDX49/RPS21/GEMIN4/RRS1/ERAL1/C1QBP/WDR46/NOL6/RRP12/SUV39H1/IMP4/DHX30/PIH1D1/SART1/BYSL/MRPL36/DDX56/SIRT7/RAN/MRTO4/RPL7A/ERI3/NOP10/RPS8/RRP1/RPLP0/RPL3/NOP16/MTG2/NOB1/EIF4A3/RP…
GO:0046903	GO:0046903	secretion	908	0.403649	1.65796	1e-10	1.24326e-08	1.07309e-08	4792	tags=28%, list=15%, signal=25%	TCIRG1/CD74/HLA-DRB1/ITGB2/LGALS9/FGR/CORO1A/TNFRSF1B/TNFAIP2/SPI1/ADAM8/PFKL/MYO1G/RHBDF2/PHPT1/ZBTB7B/PIM3/CYBA/UCP2/HYAL3/DVL1/S100A8/NRXN2/NR4A1/APRT/UNC13D/HGS/PICK1/TGFB1/SCRN1/CDK5/VDR/ENG/MIDN/RAC2/PTGES2/SLC9A3R1/SCRIB/GNAI2/HCK/STEAP3/LY6E/COMT/ATP13A2/FES/STXBP2/ADRA2C/CCL5/CES1/PNKD/SLC29A1/NCOR2/ANXA2/P2RX1/GPR27/SLC17A9/PTAFR/HMOX1/RAB11B/CCL3/SLC26A6/TRPM2/NME1/ITGAM/FURIN/SYNGR2/K…
GO:0019674	GO:0019674	NAD metabolic process	29	0.624975	1.65679	0.0047827	0.0497313	0.0429246	4713	tags=45%, list=14%, signal=38%	HK3/PFKL/PFKP/ENO1/NADK/PCK2/HK1/MIR210/QPRT/TP53/LDHA/MDH1/FOXK2
GO:0002532	GO:0002532	production of molecular mediator involved in inflammatory response	92	0.501998	1.65497	0.000559686	0.00883442	0.00762525	1993	tags=26%, list=6%, signal=25%	PLD3/PYCARD/LILRB4/PLD4/ABCD1/CARD9/NCF1/TICAM1/PER1/SIRPA/CUEDC2/PRDX2/GPSM3/GRN/P2RX1/ALOX5AP/ZC3H12A/MYD88/VAMP8/TLR4/CHID1/MEFV/RPS19/BAP1
GO:0051098	GO:0051098	regulation of binding	349	0.431258	1.65487	1.5618e-08	9.87505e-07	8.52344e-07	3705	tags=29%, list=11%, signal=26%	CDKN1A/CCL23/S100A10/MFNG/ADAM15/KLF4/PCBD1/STUB1/BCL3/DVL1/PPP1CA/RFNG/BAX/TGFB1/PRKCD/CTSZ/CDK5/TICAM1/MAPK3/POU4F1/ACD/MIR27A/DDX11/JUN/CDT1/ANXA2/MEN1/FLOT1/E2F1/TMC8/HSF1/HMOX1/NME1/AKT1/TRIM28/TAF10/ZFPM1/ERCC2/RARA/MAD2L2/MED25/LRP1/LRPAP1/ATP2A3/MEPCE/ACTB/IL10/CALM3/NFKBIA/GPSM1/CSNK1E/EDF1/CARM1/ARRB2/CDK9/DOT1L/SIRT2/SKI/DDRGK1/POLDIP2/PLK2/SRC/PKD1/PYGO2/CPNE1/DNAJB2/SUMO3/DDIT3/CAV1/…
GO:0030838	GO:0030838	positive regulation of actin filament polymerization	91	0.502306	1.65461	0.000490171	0.0079527	0.00686421	4520	tags=37%, list=14%, signal=32%	PYCARD/CORO1A/PFN1/ARPC1B/CORO1B/WAS/PICK1/HCK/MLST8/GSN/WASH6P/CDC42EP3/ARF1/CDC42EP1/FCHSD1/BAIAP2L2/VASP/PTK2B/ARPC1A/ARPC4/ARPC5L/ARFIP2/NCK2/WASH3P/ICAM1/GMFG/CYFIP1/RHOA/MYO1C/ARPC2/GRB2/BRK1/WASF2/TRIM27
GO:0019221	GO:0019221	cytokine-mediated signaling pathway	464	0.43169	1.65301	1e-10	1.24326e-08	1.07309e-08	4608	tags=32%, list=14%, signal=28%	CCL23/CD74/C1QTNF4/PYCARD/LILRB4/RPS6KA4/AGPAT2/TNFRSF1B/PTPN6/SPI1/LILRB2/LILRA2/IRF5/TTLL12/IRAK1/FLT3/ISG15/CDC37/CD4/IL12RB1/SH2B2/MAPK3/EIF5A/MIR27A/HCK/SHARPIN/CD300LF/GFI1/LILRB3/LILRA1/CCL5/SAMHD1/SIGIRR/GSTP1/IRF7/ACTN4/CCL3/GPR35/TRADD/IFITM3/LILRA6/AKT1/CDIP1/EGR1/TNIP2/IFITM2/STAT6/CEBPA/IRF3/IL1RN/TYK2/LILRB1/NR1H2/MYD88/BAD/CSF1R/NFKBIA/SPPL2B/MIR34A/IL15RA/IL13RA1/PTK2B/CIB1/TOLLIP…
GO:0010952	GO:0010952	positive regulation of peptidase activity	192	0.45406	1.65248	7.53955e-06	0.000224261	0.000193566	4413	tags=34%, list=13%, signal=30%	CTSD/PYCARD/LGALS9/PIDD1/CARD9/ADRM1/S100A8/S100A9/BAX/BAK1/PRR7/MTCH1/HIP1/GRN/P2RX1/HSF1/GSN/PPM1F/PRELID1/NLRP3/MAPK12/ATP2A3/BAD/APH1A/MEFV/FIS1/DAP/DDRGK1/NDUFA13/CASP9/MUL1/FADD/CAV1/BCAP31/CASP1/PSENEN/PSME2/ROBO1/BID/PSME1/MYC/BBC3/PINK1/NLRP12/PML/NCSTN/HTRA2/ARRB1/VCP/AIFM1/CIDEB/NLRC4/PSME3/RHOA/PDCD6/AKIRIN2/DAPK1/CLEC7A/RCN3/HSPE1/WDR35/LYN/TFAP4/RPS3/GPER1/NLRP6
GO:0046939	GO:0046939	nucleotide phosphorylation	99	0.493431	1.65072	0.000228079	0.00415078	0.00358266	1782	tags=25%, list=5%, signal=24%	HK3/DDIT4/NME3/PFKL/ARL2/PFKP/NME4/GALK1/ENO1/TPI1/ALDOA/JMJD8/PKM/EIF6/GUK1/SLC2A6/GAPDH/NME1/ENO3/FBP1/OGDH/GIT1/PGAM1/ALDOC/HK1
GO:0002791	GO:0002791	regulation of peptide secretion	195	0.455707	1.65054	3.49245e-06	0.000116398	0.000100466	5175	tags=32%, list=16%, signal=27%	TCIRG1/CD74/HLA-DRB1/PFKL/PHPT1/PIM3/UCP2/S100A8/PICK1/MIDN/CCL5/GPR27/TRPM2/SREBF1/NADK/LRP1/TRPM4/NR1D1/BAIAP3/BAD/CAPN10/PCK2/CDK16/UCN/PLA2G6/C2CD2L/DYNLL1/SIDT2/NLGN2/LRRC8A/STX4/CPT1A/GLUD1/HADH/IRS2/GIPR/SLC8B1/UQCC2/JAGN1/PPARD/HDAC1/ITSN1/SLC16A1/OXCT1/ICA1/TFR2/GLUL/SLC9B2/BMP8A/GPER1/SYTL4/LRP5/STX1A/KCNA5/PSMD9/ENSA/HMGN3/FFAR2/PASK/RBP4/AACS/ADCYAP1/PER2
GO:0043277	GO:0043277	apoptotic cell clearance	51	0.544585	1.65029	0.00439505	0.0467346	0.040338	4792	tags=41%, list=15%, signal=35%	RHOG/THBS1/TYROBP/RAC2/ABCA7/CD300LF/C2/RHOBTB2/RARA/LRP1/MFGE8/SCARB1/XKR8/MARCO/MERTK/PEAR1/CD36/NR1H3/GAS6/RHOBTB1/TREM2
GO:2001235	GO:2001235	positive regulation of apoptotic signaling pathway	121	0.481695	1.64997	7.59137e-05	0.00163421	0.00141054	5071	tags=45%, list=15%, signal=39%	PYCARD/TRAF7/S100A8/S100A9/PPP1CA/BAX/PRKCD/THBS1/LTBR/EIF5A/SLC9A3R1/RBCK1/TNFSF12/HYAL2/BAD/RIPK3/FIS1/DEDD2/FADD/DDIT3/CAV1/ATF3/BCAP31/MCL1/TRAF2/BID/DAPK3/BBC3/PEA15/AGT/NCK2/PML/INCA1/ITM2C/NACC2/HTRA2/STYXL1/PARK7/MIR210/UBB/CTNNA1/SOD1/TP53/TNFRSF12A/RPS3/GPER1/MAGED1/INHBA/RET/PLAGL2/PLEKHF1/RPS7/PIAS4/BCL2L11/RPL11
GO:0045834	GO:0045834	positive regulation of lipid metabolic process	144	0.470626	1.64886	5.39903e-05	0.00121919	0.00105232	3328	tags=27%, list=10%, signal=24%	CD74/FGR/ABCD1/LDLR/CD19/PNPLA2/FLT3/TGFB1/PRKCD/SLC45A3/CD81/MFSD2A/POR/VAV2/CES1/MID1IP1/AKT1/SREBF1/NR1H2/NR1D1/STOML2/DGKZ/PTK2B/CTDNEP1/SCAP/PLA2G6/SCARB1/SRC/STARD4/SPHK2/CCDC3/CPT1A/AGT/SLC27A1/ABHD6/IRS2/AKT2/AGAP2/PPARD
GO:0002683	GO:0002683	negative regulation of immune system process	420	0.427603	1.64848	1.52265e-09	1.29601e-07	1.11863e-07	4602	tags=35%, list=14%, signal=30%	CD74/GPX1/HLA-DRB1/CEBPB/MAFB/LGALS9/FGR/LILRB4/PTPN6/SPI1/LILRB2/HOXA7/LDLR/RHBDF2/PHPT1/TSC22D3/ZBTB7B/MIF/PARP3/TTLL12/ISG15/PKN1/TGFB1/TRIB1/THBS1/TYROBP/DDT/HLA-DOA/DUSP1/SCRIB/MIR27A/HLX/HCK/CD300LF/LILRB3/SAMHD1/CUEDC2/PRDX2/GRN/HMOX1/CCL3/NME1/FURIN/AKT1/TCTA/ZFPM1/ZC3H12A/STAT6/RARA/LST1/LILRB1/NR1H2/TAPBPL/NR1D1/RIN3/GPR137/BST2/NLRX1/IL10/MIR34A/TLR4/DGKZ/TARBP2/PDCD1/ARRB2/CD300A/C1QC…
GO:0006520	GO:0006520	cellular amino acid metabolic process	253	0.447036	1.64814	3.37513e-07	1.52432e-05	1.31569e-05	4550	tags=33%, list=14%, signal=29%	PCBD1/SDSL/TST/BCKDK/ECHS1/HSD17B10/GGT1/FPGS/PLOD3/COMT/AHCY/PEPD/ILVBL/ASL/MRI1/PHGDH/PEMT/THAP4/VARS2/HNMT/CAD/BCAT2/PYCR2/GGT5/HPDL/ALDH4A1/GSS/MPST/DALRD3/IL4I1/SHMT2/HAAO/GCAT/PFAS/DDAH2/PSAT1/QDPR/ODC1/FARSA/DPEP1/GOT1/CTNS/CLN3/SLC1A3/GLUD1/MTHFR/ATF4/CSAD/SLC7A7/AFMID/HAL/LRRC47/HPD/ADHFE1/SARS2/CTPS1/GOT2/AARS2/PARK7/ASRGL1/PSPH/AMT/SARDH/GNMT/BCAT1/PYCR1/GCSH/FAH/AGMAT/ACCS/MARS2/OAT/S…
GO:0042886	GO:0042886	amide transport	294	0.437042	1.64777	1.21051e-07	6.08832e-06	5.25501e-06	5175	tags=32%, list=16%, signal=27%	TCIRG1/CD74/HLA-DRB1/ABCD1/PFKL/PHPT1/PIM3/UCP2/S100A8/PICK1/CPTP/MIDN/SLC9A3R1/CCL5/GPR27/RAB11B/SLC26A6/TRPM2/SREBF1/PLTP/NADK/IL1RN/LRP1/TRPM4/NR1D1/BAIAP3/PTPRN2/SLC5A6/BAD/SLC15A3/CAPN10/PCK2/CDK16/UCN/SLC38A5/PSAP/SLC19A1/PLA2G6/LTBP4/C2CD2L/DYNLL1/SIDT2/NLGN2/LRRC8A/STX4/CPT1A/TAPBP/SLC27A1/GLUD1/RAB11FIP5/HADH/IRS2/GIPR/SLC8B1/ABCA2/UQCC2/JAGN1/PARK7/UBE2Q1/PPARD/HDAC1/UPK3A/ITSN1/SLC16A1…
GO:1905710	GO:1905710	positive regulation of membrane permeability	44	0.569234	1.64733	0.00302901	0.0348037	0.0300401	5518	tags=55%, list=17%, signal=45%	CHCHD10/RHOT2/BAX/PPIF/TMEM102/TMEM14A/MUL1/GSK3A/SLC25A5/SLC9A1/BID/BBC3/ZNF205/ACAA2/VDAC2/NMT1/MPV17L/TP53/SPG7/HEBP2/HSPA1A/BCL2L11/MOAP1/BLOC1S2
GO:2001233	GO:2001233	regulation of apoptotic signaling pathway	346	0.428068	1.64721	3.13981e-08	1.86587e-06	1.61049e-06	4884	tags=38%, list=15%, signal=33%	LMNA/CD74/GPX1/PYCARD/HSPB1/ZNF385A/GRINA/MIF/VNN1/TRAF7/S100A8/MAZ/S100A9/PPP1CA/MAPK7/ENO1/BAX/PRKCD/TMEM161A/THBS1/LTBR/EIF5A/SLC9A3R1/GNAI2/PPIF/GSTP1/RBCK1/PRDX2/TNFSF12/TMC8/HMOX1/HYAL2/AKT1/PRELID1/NOC2L/TRAP1/IFI6/SYVN1/BAD/RIPK3/TMEM14A/ARRB2/FIS1/HSPA1B/BCL2L12/PELI3/CX3CR1/RELA/DEDD2/SRC/NDUFA13/FADD/DDIT3/MNT/CAV1/ATF3/BCAP31/SLC25A5/MCL1/TRAF2/PIH1D1/PPIA/BID/DAPK3/TMBIM1/TRIM32/PARP…
GO:0071622	GO:0071622	regulation of granulocyte chemotaxis	50	0.547073	1.64687	0.00284469	0.0333084	0.0287495	4167	tags=28%, list=13%, signal=25%	CD74/C5AR1/C3AR1/THBS1/MAPK3/RAC2/CCL5/CSF1R/C1QBP/CXCR2/TRPV4/CAMK1D/CXCL8/NOD2
GO:0001959	GO:0001959	regulation of cytokine-mediated signaling pathway	146	0.468588	1.64617	3.3958e-05	0.000827634	0.000714355	3455	tags=32%, list=10%, signal=28%	CD74/C1QTNF4/PYCARD/AGPAT2/PTPN6/TTLL12/IRAK1/ISG15/CDC37/MIR27A/SHARPIN/CD300LF/GFI1/CCL5/SAMHD1/SIGIRR/GSTP1/IRF7/IRF3/IL1RN/NR1H2/SPPL2B/SOCS1/AGPAT1/HSPA1B/PELI3/IKBKE/CPNE1/MUL1/FADD/CAV1/CASP1/ROBO1/TRAF2/CACTIN/RNF113A/IL1R2/TRIM32/CCDC3/OAS1/OAS3/PTPN1/CXCR4/SPATA2/TRAIP/CARD16
GO:0043393	GO:0043393	regulation of protein binding	190	0.453784	1.64616	9.45707e-06	0.000271799	0.000234597	3665	tags=31%, list=11%, signal=28%	CDKN1A/CCL23/MFNG/ADAM15/PCBD1/STUB1/DVL1/PPP1CA/RFNG/BAX/PRKCD/CTSZ/CDK5/TICAM1/MAPK3/DDX11/ANXA2/MEN1/FLOT1/TMC8/HSF1/AKT1/ZFPM1/LRP1/LRPAP1/ATP2A3/ACTB/IL10/CSNK1E/ARRB2/POLDIP2/PLK2/SRC/PKD1/DNAJB2/CAV1/PIN1/TRIB3/SNAPIN/MAPRE3/PRKACA/FKBP1A/TRIM21/PEX14/PHLDA2/RAN/HDAC5/MARK2/ID1/GTF2F1/TERT/SYMPK/SPON1/PARK7/CARD16/ABL1/PLK1/PRMT7/AURKB
GO:0032640	GO:0032640	tumor necrosis factor production	176	0.455131	1.64509	1.19607e-05	0.000327588	0.000282751	2600	tags=25%, list=8%, signal=23%	AZU1/TSPO/C1QTNF4/PYCARD/CD14/LGALS9/HSPB1/PTPN6/CARD9/ZFP36/LILRA2/CYBA/MIF/BCL3/FRMD8/THBS1/TYROBP/TICAM1/DDT/SIRPA/GSTP1/PTAFR/CCL3/ZC3H12A/MAPKAPK2/RARA/LILRB1/MYD88/IL10/TLR4/LILRA5/ARRB2/HAVCR2/CX3CR1/NFKBIL1/POMC/FADD/HLA-E/SASH3/CACTIN/SPHK2/IL27RA/OAS2/OAS1
GO:0032680	GO:0032680	regulation of tumor necrosis factor production	176	0.455131	1.64509	1.19607e-05	0.000327588	0.000282751	2600	tags=25%, list=8%, signal=23%	AZU1/TSPO/C1QTNF4/PYCARD/CD14/LGALS9/HSPB1/PTPN6/CARD9/ZFP36/LILRA2/CYBA/MIF/BCL3/FRMD8/THBS1/TYROBP/TICAM1/DDT/SIRPA/GSTP1/PTAFR/CCL3/ZC3H12A/MAPKAPK2/RARA/LILRB1/MYD88/IL10/TLR4/LILRA5/ARRB2/HAVCR2/CX3CR1/NFKBIL1/POMC/FADD/HLA-E/SASH3/CACTIN/SPHK2/IL27RA/OAS2/OAS1
GO:0050796	GO:0050796	regulation of insulin secretion	161	0.458933	1.64402	3.75194e-05	0.000892801	0.000770603	5175	tags=34%, list=16%, signal=29%	TCIRG1/HLA-DRB1/PFKL/PHPT1/PIM3/UCP2/PICK1/MIDN/CCL5/GPR27/TRPM2/SREBF1/NADK/LRP1/TRPM4/NR1D1/BAIAP3/BAD/CAPN10/PCK2/CDK16/PLA2G6/C2CD2L/DYNLL1/SIDT2/NLGN2/LRRC8A/STX4/CPT1A/GLUD1/HADH/IRS2/GIPR/SLC8B1/UQCC2/JAGN1/PPARD/HDAC1/SLC16A1/OXCT1/ICA1/GLUL/SLC9B2/BMP8A/GPER1/SYTL4/LRP5/STX1A/KCNA5/PSMD9/ENSA/HMGN3/RBP4/AACS/PER2
GO:0050829	GO:0050829	defense response to Gram-negative bacterium	85	0.503913	1.64402	0.000366724	0.0062141	0.00536357	3360	tags=22%, list=10%, signal=20%	AZU1/PYCARD/LYZ/RNASE6/SLC11A1/ROMO1/CD4/MPEG1/GSDMD/TREM1/TLR4/RPS19/DEFB1/CASP1/TUSC2/RNASE3/CTSG/IGHM/TNFRSF14
GO:0090407	GO:0090407	organophosphate biosynthetic process	499	0.424021	1.64389	1.09171e-10	1.34219e-08	1.15848e-08	5217	tags=38%, list=16%, signal=32%	SLC25A1/AGPAT2/NME3/G6PD/PITPNM1/ATP6V0C/ISYNA1/NAPRT/TK1/PARP10/NME4/GPAA1/IMPDH1/APRT/ENO1/TPI1/ACOT7/MBOAT7/TGFB1/ALDOA/SGMS2/ABHD8/MVD/MFSD2A/INPPL1/GUK1/PMVK/CISH/DPM3/DGKQ/PTAFR/NME1/PEMT/TECR/PLA2G4A/NADK/PIGQ/AGPAT3/COASY/CDIPT/PIP5K1C/FLAD1/ELOVL1/VPS9D1/SLC35B2/PIGT/CAD/UPP1/LPCAT4/UCK1/STOML2/DGKZ/INPP5E/UCKL1/PTK2B/TKT/CKM/AMPD2/ADCY3/DPM2/SOCS1/LPCAT1/FABP5/AGPAT1/PCYT2/UQCC3/PLA2G6/…
GO:0034656	GO:0034656	nucleobase-containing small molecule catabolic process	30	0.617759	1.64258	0.00388086	0.042354	0.036557	5387	tags=63%, list=16%, signal=53%	APOBEC3H/NUDT1/CDA/AHCY/UPP1/MGAT1/GSK3A/APOBEC3C/APOBEC3B/APOBEC3G/APOBEC3A/ENPP4/PNP/ADA/GDA/APOBEC3D/APOBEC3F/GALT/DPYD
GO:0061024	GO:0061024	membrane organization	761	0.406994	1.64167	1e-10	1.24326e-08	1.07309e-08	4721	tags=33%, list=14%, signal=29%	LMNA/TSPO/S100A10/ITGB2/RAB34/SH3BP1/CHCHD10/CORO1A/MYADM/DHCR24/ABCD1/PITPNM1/RHOG/IGLL1/RHOT2/DVL1/S100A9/NRXN2/ROMO1/HGS/PICK1/BAX/PRKCD/THBS1/REEP4/CHMP1A/STX10/BAK1/CPTP/MOSPD3/PLEKHM2/RAC2/MFSD2A/MTCH1/SLC9A3R1/PLEC/AP2M1/TMEM175/PPIF/TMEM102/ABCA7/ATP13A2/FCGR1A/ANXA2/FLOT1/TSNARE1/HYAL2/GSN/SGTA/MYOF/ITGAM/SYNGR2/WDR83OS/AKT1/ANXA6/TIMM13/EMD/RHOBTB2/EMC6/PRELID1/PLTP/BAG6/CTSL/ARF1/ATP10…
GO:0036115	GO:0036115	fatty-acyl-CoA catabolic process	6	0.937339	1.64161	0.00306254	0.035116	0.0303097	422	tags=50%, list=1%, signal=49%	ABCD1/NUDT8/ACOT7
GO:0043523	GO:0043523	regulation of neuron apoptotic process	208	0.448348	1.64104	1.81961e-06	6.55831e-05	5.66067e-05	4185	tags=30%, list=13%, signal=26%	CEBPB/CORO1A/G6PD/ADAM8/NSMF/MYBL2/SIGMAR1/C5AR1/MAP3K11/BAX/CTSZ/CDK5/TYROBP/NRBP2/POU4F1/CDC34/JUN/HRAS/GRN/HMOX1/CCL3/ITGAM/UBE2M/AKT1S1/SYNGAP1/LRP1/IL10/PTK2B/GBA/ARRB2/FIS1/CX3CR1/CASP9/DDIT3/GSK3A/PIN1/MCL1/DNAJC5/PARP1/BCL2L1/HYOU1/GRIK5/CLN3/ILK/ATF4/PINK1/GPI/ARRB1/TERT/PARK7/AGAP2/HDAC1/AIFM1/UNC5B/CLCF1/RHOA/SOD1/TP53/HDAC4/HSP90AB1/PPARGC1A/PRNP
GO:0045785	GO:0045785	positive regulation of cell adhesion	425	0.427211	1.64065	1.489e-09	1.2772e-07	1.10239e-07	4602	tags=32%, list=14%, signal=28%	LGALS1/AZU1/CD74/HLA-DQB1/HLA-DPB1/HLA-DRB1/S100A10/HLA-DPA1/HLA-DRB5/ITGB2/PYCARD/HLA-DRA/HLA-DMA/LGALS9/CORO1A/LILRB4/MYADM/CCDC88B/PTPN6/ADAM8/LILRB2/CD1D/ZBTB7B/ARL2/HLA-DQA1/TNFSF9/VNN1/IRAK1/UNC13D/RRAS/CD4/IL12RB1/HLA-DMB/HLA-DOA/CD81/HLA-DQB2/CSK/HLX/RELL2/TMEM102/FLNA/CCL5/HLA-DQA2/SIRPA/RAC3/FLOT1/PTAFR/TFE3/AKT1/PPM1F/RARA/NLRP3/SOX12/LILRB1/PTPN23/BAD/IL10/TESK1/PTK2B/CIB1/PIEZO1/SIRP…
GO:0002763	GO:0002763	positive regulation of myeloid leukocyte differentiation	58	0.532718	1.63982	0.00447216	0.0472562	0.0407882	5202	tags=43%, list=16%, signal=36%	CD74/HLA-DRB1/TGFB1/TRIB1/CD4/TYROBP/POU4F1/FES/JUN/HSF1/FOS/ATP6AP1/CCR1/FADD/HCLS1/HAX1/KLF10/ID2/SLC9B2/PPARGC1B/CSF1/TREM2/LIF/CA2/CTNNBIP1
GO:0032608	GO:0032608	interferon-beta production	54	0.538221	1.63919	0.00209892	0.0264215	0.0228052	3325	tags=39%, list=10%, signal=35%	PYCARD/IRF5/ISG15/TICAM1/SIRPA/IRF7/RELB/FLOT1/IRF3/LILRB1/NLRX1/TLR4/CACTIN/OAS2/OAS1/TLR8/DHX58/TRAF3/OAS3/TRAIP/TLR2
GO:0032648	GO:0032648	regulation of interferon-beta production	54	0.538221	1.63919	0.00209892	0.0264215	0.0228052	3325	tags=39%, list=10%, signal=35%	PYCARD/IRF5/ISG15/TICAM1/SIRPA/IRF7/RELB/FLOT1/IRF3/LILRB1/NLRX1/TLR4/CACTIN/OAS2/OAS1/TLR8/DHX58/TRAF3/OAS3/TRAIP/TLR2
GO:2001056	GO:2001056	positive regulation of cysteine-type endopeptidase activity	144	0.467785	1.63891	6.34924e-05	0.00140337	0.00121129	4413	tags=35%, list=13%, signal=30%	CTSD/PYCARD/LGALS9/PIDD1/CARD9/S100A8/S100A9/BAX/BAK1/PRR7/MTCH1/HIP1/P2RX1/HSF1/GSN/PPM1F/NLRP3/ATP2A3/BAD/MEFV/FIS1/DAP/NDUFA13/CASP9/MUL1/FADD/BCAP31/CASP1/ROBO1/BID/MYC/BBC3/NLRP12/PML/HTRA2/ARRB1/VCP/AIFM1/CIDEB/NLRC4/RHOA/PDCD6/DAPK1/CLEC7A/HSPE1/WDR35/TFAP4/RPS3/GPER1/NLRP6
GO:0043433	GO:0043433	negative regulation of DNA-binding transcription factor activity	178	0.454919	1.6389	1.30241e-05	0.000354083	0.000305619	3380	tags=30%, list=10%, signal=27%	PYCARD/KLF4/SPI1/PARP10/PIM1/BCL3/IRAK1/TRIB1/MIR27A/FLNA/GFI1/SIGIRR/RBCK1/PRDX2/MEN1/NFKBIB/HMOX1/PHB2/ZC3H12A/CAT/CCDC22/NLRP3/MAD2L2/NFKBIE/IL10/NFKBIA/KEAP1/MAP3K10/LRRC14/ARRB2/HAVCR2/DAP/NFKBIL1/PKD1/DDIT3/BRMS1/FZD6/CACTIN/MDFI/TRIM21/TBX6/PEX14/CDK5RAP3/CDKN2A/ID1/COMMD7/NLRP12/SUFU/TRAF3/ARRB1/PTGIS/TRAIP/WWP2
GO:0071396	GO:0071396	cellular response to lipid	566	0.418278	1.63876	1e-10	1.24326e-08	1.07309e-08	4412	tags=31%, list=13%, signal=27%	TSPO/DDIT4/CEBPB/PYCARD/CD14/LY86/ADAM15/TNFRSF1B/KLF4/SPI1/ZFP36/LILRB2/LILRA2/LDLR/TWF2/SBNO2/PIM1/ESRRA/IRAK1/FLT3/PKN1/TGFB1/TRIB1/TBXA2R/VDR/TICAM1/CD180/MAPK3/POU4F1/HCK/FES/GFI1/CCL5/PER1/CES1/SIRPA/SIGIRR/GSTP1/NCOR2/PRDX2/GPBAR1/E2F1/PTAFR/HSF1/NFKBIB/CCL3/IRF8/NME1/AKT1/RUVBL2/SREBF1/PHB2/TNIP2/ZC3H12A/MAP4K1/IRF3/RARA/NLRP3/VPS18/PHB/LILRB1/NR1D1/MYD88/GIT1/BAD/PPP1R9B/IL10/NFKBIA/TLR4…
GO:1902686	GO:1902686	mitochondrial outer membrane permeabilization involved in programmed cell death	37	0.588134	1.63825	0.00283176	0.0332274	0.0286795	4207	tags=46%, list=13%, signal=40%	CHCHD10/RHOT2/BAX/PPIF/TMEM102/TMEM14A/MUL1/GSK3A/SLC25A5/BID/BBC3/ZNF205/ACAA2/VDAC2/NMT1/MPV17L/SPG7
GO:0030225	GO:0030225	macrophage differentiation	49	0.546949	1.6379	0.00248434	0.0299053	0.0258121	3718	tags=39%, list=11%, signal=34%	NKX2-3/HLA-DRB1/SPI1/TGFB1/TRIB1/CD4/HSF1/CEBPA/CSF1R/GBA/C1QC/FADD/HCLS1/PARP1/NRROS/TLR2/IL31RA/ID2/ZBTB46
GO:0070372	GO:0070372	regulation of ERK1 and ERK2 cascade	298	0.433187	1.63748	2.25465e-07	1.05192e-05	9.07943e-06	4936	tags=29%, list=15%, signal=25%	CCL23/CD74/HLA-DRB1/PYCARD/LGALS9/KLF4/PTPN6/CARD9/C5AR1/MIF/TRAF7/RRAS/DUSP6/TGFB1/CD4/DDT/DUSP1/MAPK3/SLC9A3R1/MIR27A/GNAI2/CSK/ABCA7/CCL5/SIRPA/RGS14/GSTP1/HRAS/GPBAR1/CCL3/PHB2/LRP1/PHB/CSF1R/PDGFD/TLR4/MIR23A/PTK2B/CIB1/ATP6AP1/ARRB2/HAVCR2/SPRED2/CCR1/SHC1/TNIP1/SRC/SCIMP/ATF3/PIN1/TBC1D10C/MARCO/NOTCH1/NLRP12/GPR55/NELFE/ARRB1/PRMT5/ICAM1/PTPN1/SEMA7A/FGF10/MAP2K7/ABL1/TRPV4/PSCA/EZR/MFHAS…
GO:0006165	GO:0006165	nucleoside diphosphate phosphorylation	97	0.489752	1.63734	0.000547304	0.00868855	0.00749934	1782	tags=25%, list=5%, signal=23%	HK3/DDIT4/NME3/PFKL/ARL2/PFKP/NME4/GALK1/ENO1/TPI1/ALDOA/JMJD8/PKM/EIF6/SLC2A6/GAPDH/NME1/ENO3/FBP1/OGDH/GIT1/PGAM1/ALDOC/HK1
GO:0070371	GO:0070371	ERK1 and ERK2 cascade	318	0.431434	1.63721	1.27009e-07	6.33042e-06	5.46397e-06	4936	tags=29%, list=15%, signal=25%	CCL23/CD74/HLA-DRB1/PYCARD/LGALS9/KLF4/PTPN6/CARD9/C5AR1/MIF/TRAF7/RRAS/DUSP6/TGFB1/CD4/DDT/DUSP1/MAPK3/SLC9A3R1/MIR27A/GNAI2/CSK/ABCA7/CCL5/SIRPA/RGS14/GSTP1/HRAS/GPBAR1/CCL3/PHB2/LRP1/PHB/CSF1R/PDGFD/TLR4/MIR23A/PTK2B/MAP2K2/CIB1/ATP6AP1/ARRB2/HAVCR2/IQGAP3/SPRED2/CCR1/SHC1/TNIP1/SRC/SCIMP/ZFP36L2/ATF3/PIN1/TBC1D10C/MYC/MARCO/PTGER4/NOTCH1/AGT/NLRP12/GPR55/NELFE/ARRB1/PRMT5/ICAM1/PTPN1/SEMA7A/F…
GO:1903305	GO:1903305	regulation of regulated secretory pathway	132	0.474723	1.63655	4.59669e-05	0.00106854	0.000922285	3097	tags=26%, list=9%, signal=23%	ITGB2/LGALS9/FGR/SPI1/HYAL3/DVL1/UNC13D/CDK5/RAC2/GNAI2/FES/STXBP2/P2RX1/PTAFR/HMOX1/ITGAM/ARF1/PRAM1/VPS18/GIT1/GIPC1/VAMP8/CALM3/MICAL1/RAB3D/CD300A/ZP3/RAB3A/SNAPIN/SPHK2/NOTCH1/STX4/LAMP1/SYT17
GO:0090559	GO:0090559	regulation of membrane permeability	74	0.510047	1.63624	0.00092143	0.0131387	0.0113404	5580	tags=46%, list=17%, signal=38%	CHCHD10/RHOT2/BAX/BAK1/PPIF/TMEM102/ALKBH7/BAD/TMEM14A/LAPTM4B/MUL1/GSK3A/SLC25A5/SLC9A1/BID/NAIF1/BBC3/BCL2L1/ZNF205/ACAA2/VDAC2/NMT1/MPV17L/TP53/SPG7/TJP2/HEBP2/CLDN3/HSPA1A/BCL2L11/MTOR/MOAP1/BLOC1S2/NOL3
GO:0030041	GO:0030041	actin filament polymerization	177	0.454227	1.63614	1.32863e-05	0.000360271	0.00031096	4038	tags=32%, list=12%, signal=28%	PYCARD/CORO1A/MYADM/TWF2/PFN1/ARPC1B/CORO1B/WAS/COTL1/PICK1/PRKCD/FLII/HCK/SSH3/MLST8/GSN/WASH6P/CDC42EP3/ARF1/CDC42EP1/FCHSD1/MSRB1/GAS7/MICALL2/BAIAP2L2/VASP/PTK2B/ARPC1A/MSRB2/GBA2/CORO7/ARPC4/CAPZB/VILL/HCLS1/ELN/DBNL/ARPC5L/PLEKHG2/DBN1/CAPG/ARFIP2/AIF1/NCK2/WASH3P/PREX1/HAX1/ICAM1/GMFG/CYFIP1/RHOA/MYO1C/ARPC2/PSTPIP2/TMSB10/TMOD1/GRB2
GO:0014003	GO:0014003	oligodendrocyte development	42	0.56713	1.63613	0.00379189	0.041707	0.0359985	4260	tags=33%, list=13%, signal=29%	HDAC10/GSTP1/ERCC2/NSUN5/HDAC11/NCSTN/ABCA2/MYRF/TPPP/PRDM8/TLR2/EIF2B5/EIF2B1/LYN
GO:0022407	GO:0022407	regulation of cell-cell adhesion	437	0.426657	1.63421	5.95874e-10	5.73334e-08	4.94862e-08	4403	tags=30%, list=13%, signal=26%	LGALS1/CD74/HLA-DQB1/HLA-DPB1/HLA-DRB1/CEBPB/HLA-DPA1/HLA-DRB5/ITGB2/PYCARD/HLA-DRA/HLA-DMA/LGALS9/CORO1A/LILRB4/MYADM/CCDC88B/KLF4/PTPN6/SPI1/ADAM8/LILRB2/CD1D/ZBTB7B/HLA-DQA1/TNFSF9/VNN1/IRAK1/FERMT3/MAPK7/TGFB1/PRKCD/CD4/IL12RB1/HLA-DMB/HLA-DOA/CD81/SCRIB/HLA-DQB2/MIR27A/CSK/HLX/CCL5/HLA-DQA2/SIRPA/PRDX2/FLOT1/PTAFR/AKT1/ZC3H12A/PPM1F/RARA/IL1RN/NLRP3/MAD2L2/SOX12/LILRB1/PTPN23/BAD/IL10/MINK1/…
GO:0030879	GO:0030879	mammary gland development	134	0.474473	1.63331	5.92077e-05	0.00131553	0.00113547	3446	tags=31%, list=10%, signal=28%	HOXA9/HOXA5/AREG/GPX1/CEBPB/FASN/ZBTB7B/APRT/BAX/VDR/SCRIB/SLC29A1/NCOR2/NME1/CAPN1/AKT1/PHB2/STAT6/HOXB9/CSF1R/CAD/USF2/DEAF1/MTX1/IQGAP3/SRC/PYGO2/CAV1/ROBO1/PRL/SOCS2/OAS2/ORAI1/WNT7B/PML/NTN1/NEURL1/IRS2/GOT2/AKT2/FGF10
GO:0051250	GO:0051250	negative regulation of lymphocyte activation	153	0.459155	1.63319	5.01528e-05	0.00114221	0.000985871	4974	tags=37%, list=15%, signal=31%	CD74/HLA-DRB1/CEBPB/LGALS9/FGR/LILRB4/PTPN6/LILRB2/ZBTB7B/PARP3/PKN1/TYROBP/SCRIB/MIR27A/HLX/PRDX2/ZC3H12A/LST1/LILRB1/IL10/CD300A/SOCS1/HAVCR2/RHBDD3/BCL6/IL4I1/CD86/VSIG4/TBC1D10C/NRARP/NDFIP1/MICA/IL2RA/TNFRSF14/LOXL3/ID2/CLEC4G/IL4R/LGALS3/DLG5/GAL/SDC4/HLA-F/MERTK/TNFRSF21/DTX1/PRNP/LYN/TNFAIP8L2/INHBA/LAG3/HLA-G/SCGB1A1/BTN2A2/NCKAP1L/SFTPD
GO:0050777	GO:0050777	negative regulation of immune response	189	0.45177	1.63312	5.23797e-06	0.00016356	0.000141173	4602	tags=37%, list=14%, signal=32%	GPX1/HLA-DRB1/LGALS9/FGR/LILRB4/PTPN6/SPI1/RHBDF2/ZBTB7B/PARP3/TTLL12/ISG15/HLX/HCK/SAMHD1/GRN/HMOX1/FURIN/ZC3H12A/STAT6/LILRB1/NR1H2/NLRX1/IL10/TARBP2/PDCD1/ARRB2/CD300A/HLA-A/HAVCR2/RPS19/HLA-B/SIRT2/BCL6/PLK2/SRC/IL4I1/FAM3A/RNF26/MUL1/VSIG4/AHR/C1QBP/PSMB4/HLA-E/CACTIN/IL27RA/TRIM21/OAS1/NDFIP1/DHX58/OAS3/MICA/NPLOC4/TNFRSF14/LOXL3/CLEC4G/IL4R/LGALS3/MAPKBP1/HLA-F/NOD2/SEC14L1/LYN/NR1H3/NLRP6…
GO:2000377	GO:2000377	regulation of reactive oxygen species metabolic process	147	0.463898	1.63281	6.48751e-05	0.00142429	0.00122935	4038	tags=32%, list=12%, signal=28%	CDKN1A/TSPO/ITGB2/G6PD/ABCD1/CYBA/DCXR/CBR1/NOXA1/ROMO1/TGFB1/PRKCD/THBS1/TYROBP/RAC2/GNAI2/EIF6/GSTP1/PRDX2/ITGAM/AKT1/ZC3H12A/TRAP1/TLR4/PTK2B/RIPK3/SIRT2/TUSC2/SPHK2/DHRS4/ZNF205/CTNS/AGT/PINK1/PARK7/MPV17/PID1/HDAC6/FOXM1/RHOA/AKR1C3/MPV17L/SOD1/CLEC7A/TP53/HDAC4/GRB2
GO:0032273	GO:0032273	positive regulation of protein polymerization	129	0.474456	1.63271	8.43155e-05	0.00179069	0.0015456	4356	tags=36%, list=13%, signal=31%	PYCARD/CORO1A/TPPP3/ARL2/PFN1/ARPC1B/CORO1B/WAS/PICK1/HCK/MLST8/FES/GSN/WASH6P/CDC42EP3/ARF1/CDC42EP1/FCHSD1/GIT1/BAIAP2L2/VASP/PTK2B/ARPC1A/PSRC1/HSPA1B/ARPC4/ARPC5L/SLAIN1/ARFIP2/NCK2/PINK1/DCTN1/WASH3P/ICAM1/TPPP/PAK1/GMFG/CYFIP1/RHOA/MYO1C/ARPC2/GRB2/NUMA1/BRK1/WASF2/RPS3
GO:0030036	GO:0030036	actin cytoskeleton organization	685	0.412861	1.6327	1e-10	1.24326e-08	1.07309e-08	4330	tags=30%, list=13%, signal=26%	PDLIM1/S100A10/PYCARD/SH3BP1/CORO1A/MYADM/ARHGDIA/RHOG/MYO1G/PHPT1/FLNB/TWF2/INF2/ZYX/PFN1/CFL1/ARPC1B/CORO1B/WAS/DPYSL3/COTL1/PICK1/KLHL17/PRKCD/LIMK1/CDK5/TYROBP/ALDOA/MYO7A/SH2B2/PRICKLE4/SORBS3/FGD2/RAC2/SLC9A3R1/PLEC/FLII/INPPL1/HCK/SSH3/MLST8/PDLIM7/FES/FLNA/PARVB/RAC3/HIP1/HRAS/ACTN4/PDXP/ARHGEF10L/ARAP1/GSN/TRPM2/RHOB/WASH6P/CSRP1/EPB41L2/EHBP1L1/RHOBTB2/PPM1F/CDC42EP3/SRF/CDK10/ARF1/MAD2…
GO:0006099	GO:0006099	tricarboxylic acid cycle	30	0.61285	1.62953	0.0040586	0.0439847	0.0379645	4815	tags=50%, list=15%, signal=43%	IDH3G/MDH2/ACO2/SDHA/OGDH/IDH3B/IDH2/SDHB/IDH1/FH/CS/DLST/SUCLG1/MDH1/SDHAF2
GO:0045687	GO:0045687	positive regulation of glial cell differentiation	41	0.568463	1.62908	0.00433754	0.0462442	0.0399147	5321	tags=44%, list=16%, signal=37%	TNFRSF1B/SPINT1/TGFB1/EGR2/PRPF19/RELA/DAG1/NOTCH1/PRMT5/CXCR4/TLR2/HDAC1/CLCF1/ID2/TP73/LIF/MTOR/BIN1
GO:0071346	GO:0071346	cellular response to interferon-gamma	115	0.47418	1.62834	0.000197883	0.00371745	0.00320864	4374	tags=33%, list=13%, signal=29%	CCL23/HLA-DPA1/LGALS9/FLNB/ZYX/WAS/CDC37/IL12RB1/HCK/CCL5/SIRPA/GAPDH/CCL3/IRF8/SLC26A6/NR1H2/TLR4/RAB20/SOCS1/CASP1/VIM/DAPK3/ACTG1/STX4/RPL13A/AIF1/MRC1/ICAM1/TLR2/IFNGR2/MYO1C/ADAMTS13/DAPK1/TP53/HSP90AB1/IFNGR1/NR1H3/VPS26B
GO:0016052	GO:0016052	carbohydrate catabolic process	149	0.461851	1.628	3.14724e-05	0.000775595	0.000669439	4076	tags=32%, list=12%, signal=28%	HK3/DDIT4/GAA/PFKL/ARL2/PFKP/GALK1/PPP1CA/ENO1/TPI1/ALDOA/JMJD8/PKM/EIF6/SLC2A6/GAPDH/ENO3/NAGA/FBP1/OGDH/GUSB/GIT1/BAD/PGAM1/FUT7/MAN2C1/ALDOC/GALE/NEU1/HK1/NEU4/PYGB/GM2A/GSK3A/PGD/FUT4/PGK1/GPI/RBKS/GLB1/PHKG2/MIR210/SORD/GLYCTK/TP53/HDAC4/LDHA/PPARGC1A
GO:0042102	GO:0042102	positive regulation of T cell proliferation	100	0.48783	1.62769	0.000186833	0.00352181	0.00303978	3417	tags=29%, list=10%, signal=26%	HLA-DPB1/HLA-DPA1/PYCARD/LGALS9/CORO1A/CCDC88B/LILRB2/CD1D/TNFSF9/IL12RB1/HLA-DMB/CD81/CCL5/CD276/HLA-A/HAVCR2/ZP3/EBI3/FADD/CD86/HLA-E/SASH3/IL27RA/RASAL3/AIF1/NCK2/IL2RA/DNAJA3/SLC7A1
GO:1903321	GO:1903321	negative regulation of protein modification by small protein conjugation or removal	90	0.496683	1.62669	0.000701975	0.0105391	0.00909665	5374	tags=43%, list=16%, signal=36%	TSPO/PARP10/RPS15/ISG15/LIMK1/OTUB1/CDK5/PRR7/VPS28/HMG20B/AKT1/U2AF2/MAD2L2/ARRB2/HSPA1B/RELA/CAV1/PPIA/TRIM21/SIRT7/UBXN1/SQSTM1/ARRB1/PARK7/ABL1/GPS2/CHP1/USP4/RPS3/RPS7/HSPA1A/GNL3L/RPL11/TNFAIP3/MTOR/RPL37/PER2/CRY1/DNAJA1
GO:1902624	GO:1902624	positive regulation of neutrophil migration	27	0.626038	1.62644	0.00441654	0.0468094	0.0404025	3846	tags=37%, list=12%, signal=33%	CD74/ADAM8/C5AR1/C3AR1/RAC2/C1QBP/CXCR2/CD99/CAMK1D/CXCL8
GO:0032355	GO:0032355	response to estradiol	139	0.466261	1.62587	9.79199e-05	0.00204046	0.00176118	3677	tags=27%, list=11%, signal=24%	AREG/GPX4/ENDOG/ARPC1B/ESRRA/TGFB1/DUSP1/GGT7/GGT1/POU4F1/GSTP1/NCOR2/HSF1/RUVBL2/CAT/RARA/OPRL1/MBD3/BAD/PPP1R9B/IL10/GGT5/EEF2/UCN/CASP9/BID/SOCS2/PCNA/AGT/GPI/KAT5/PTGFR/MBD1/AIFM1/FGF10/MMP15/DNMT3B
GO:1903131	GO:1903131	mononuclear cell differentiation	422	0.422395	1.62582	2.46801e-09	1.92314e-07	1.65991e-07	4602	tags=34%, list=14%, signal=30%	LGALS1/TCIRG1/CD74/PRTN3/NKX2-3/HLA-DRB1/CEBPB/MAFB/MFNG/HLA-DRA/LGALS9/LILRB4/FASN/PTPN6/SPI1/ADAM8/LILRB2/HOXA7/CD79B/CD1D/ZBTB7B/TNFSF9/VNN1/CD19/BCL3/FLT3/STK11/BAX/CD4/IL12RB1/BAK1/LTBR/HLA-DOA/BATF/PRR7/KAT2A/HLX/LYL1/FES/JUN/IRF7/RELB/PRDX2/TCF3/IRF8/TRPM2/CD79A/EGR1/ZFPM1/ZC3H12A/STAT6/PRELID1/SRF/CTSL/RARA/LFNG/NLRP3/SOX12/LILRB1/SYVN1/BAD/CSF1R/NCAPH2/IL10/ARMC5/IL15RA/PTK2B/RIPK3/ZMIZ1…
GO:0009132	GO:0009132	nucleoside diphosphate metabolic process	122	0.47513	1.62506	0.000170294	0.00327705	0.00282852	1782	tags=24%, list=5%, signal=23%	HK3/DDIT4/NME3/PFKL/ARL2/PFKP/NME4/GALK1/ENO1/TPI1/ALDOA/JMJD8/PKM/EIF6/GUK1/SLC2A6/GAPDH/NME1/NUDT18/ENO3/FBP1/ENTPD6/OGDH/GIT1/NUDT16/BAD/PGAM1/ALDOC/HK1
GO:0007249	GO:0007249	I-kappaB kinase/NF-kappaB signaling	277	0.433269	1.62493	4.75473e-07	2.03919e-05	1.76008e-05	3631	tags=34%, list=11%, signal=31%	LGALS1/CD74/HLA-DRB1/PYCARD/LGALS9/LILRB4/PIDD1/HSPB1/CARD9/BCL3/IRAK1/TNFRSF10B/CD4/TICAM1/LTBR/JMJD8/SHARPIN/FLNA/PER1/SIRPA/GSTP1/RELB/RBCK1/PRDX4/HMOX1/SHISA5/GAPDH/TRADD/AKT1/TNIP2/ZC3H12A/SECTM1/IRF3/CCDC22/MIB2/CC2D1A/NR1D1/MYD88/BST2/NLRX1/SLC35B2/NFKBIA/TLR4/TIFAB/RIPK3/CX3CR1/DDRGK1/NFKBIL1/RELA/TNIP1/PLK2/IKBKE/CPNE1/TNFRSF1A/MUL1/FADD/IKBKG/CASP1/CD40/TRAF2/CACTIN/SPHK2/S100A4/AVPR2/P…
GO:0009135	GO:0009135	purine nucleoside diphosphate metabolic process	101	0.485151	1.62308	0.000356171	0.00606313	0.00523327	1782	tags=25%, list=5%, signal=23%	HK3/DDIT4/PFKL/ARL2/PFKP/GALK1/ENO1/TPI1/ALDOA/JMJD8/PKM/EIF6/GUK1/SLC2A6/GAPDH/NUDT18/ENO3/FBP1/OGDH/GIT1/NUDT16/BAD/PGAM1/ALDOC/HK1
GO:0009179	GO:0009179	purine ribonucleoside diphosphate metabolic process	101	0.485151	1.62308	0.000356171	0.00606313	0.00523327	1782	tags=25%, list=5%, signal=23%	HK3/DDIT4/PFKL/ARL2/PFKP/GALK1/ENO1/TPI1/ALDOA/JMJD8/PKM/EIF6/GUK1/SLC2A6/GAPDH/NUDT18/ENO3/FBP1/OGDH/GIT1/NUDT16/BAD/PGAM1/ALDOC/HK1
GO:0071347	GO:0071347	cellular response to interleukin-1	111	0.476338	1.62302	0.000256483	0.00457003	0.00394453	2415	tags=23%, list=7%, signal=22%	CCL23/CEBPB/PYCARD/RPS6KA4/KLF2/HYAL3/IRAK1/OTUB1/MAPK3/MIR27A/CCL5/SIRPA/HYAL2/CCL3/EGR1/TNIP2/ZC3H12A/IL1RN/NR1D1/MYD88/UPF1/TOLLIP/RELA/CD40/CACTIN/IL1R2
GO:0032956	GO:0032956	regulation of actin cytoskeleton organization	341	0.425102	1.62278	5.71332e-08	3.14517e-06	2.71469e-06	3658	tags=27%, list=11%, signal=24%	S100A10/PYCARD/SH3BP1/CORO1A/MYADM/ARHGDIA/RHOG/PHPT1/TWF2/PFN1/ARPC1B/CORO1B/WAS/COTL1/PICK1/PRKCD/LIMK1/CDK5/SORBS3/RAC2/FLII/HCK/SSH3/MLST8/FES/FLNA/RAC3/HRAS/PDXP/ARHGEF10L/ARAP1/GSN/TRPM2/RHOB/WASH6P/RHOBTB2/PPM1F/CDC42EP3/CDK10/ARF1/LRP1/ABI3/CDC42EP1/ARHGEF19/FCHSD1/BST2/CSF1R/FHOD1/BAIAP2L2/TESK1/VASP/PTK2B/ARPC1A/GBA2/IQGAP3/ARPC4/CAPZB/VILL/FSCN1/HCLS1/RHOF/SLC9A1/ELN/DBNL/DAPK3/WDR1/TA…
GO:0001909	GO:0001909	leukocyte mediated cytotoxicity	120	0.472459	1.62163	0.000150289	0.00294848	0.00254492	3502	tags=32%, list=11%, signal=28%	AZU1/HLA-DRB1/HLA-DRA/LGALS9/CORO1A/PTPN6/SPI1/CD1D/UNC13D/IL12RB1/TYROBP/TUBB4B/PLEKHM2/STXBP2/ITGAM/TREM1/LILRB1/MYD88/HLA-H/RIPK3/ARRB2/HLA-A/HAVCR2/HLA-B/CX3CR1/FADD/HLA-E/TUSC2/PIK3R6/ULBP3/TUBB/LAMP1/CTSG/MICA/ICAM1/RNF19B/PVR/PRDX1
GO:0032602	GO:0032602	chemokine production	97	0.484888	1.62108	0.000667808	0.0101223	0.00873687	4334	tags=35%, list=13%, signal=31%	AZU1/CD74/PYCARD/LGALS9/LILRB4/KLF4/CARD9/TICAM1/SIRPA/SIGIRR/GSTP1/HMOX1/EGR1/ZFPM1/TREM1/LRP1/MYD88/CSF1R/IL10/TLR4/MEFV/HAVCR2/MUL1/TRIM32/OAS1/AIF1/OAS3/TLR2/HDAC1/TRPV4/IL4R/CLEC7A/NOD2/IL17RA
GO:0046434	GO:0046434	organophosphate catabolic process	152	0.45603	1.62058	7.83362e-05	0.00167658	0.0014471	3339	tags=28%, list=10%, signal=25%	TYMP/ABCD1/PNPLA6/LDLR/NUDT8/DNPH1/DCTPP1/ACOT7/PRKCD/PLA2G15/SAMHD1/PDXP/NUDT18/NTHL1/PLA2G4A/ENTPD6/NUDT16/ITPA/UPP1/INPP5E/NT5C/ABHD12/ENPP2/PDE4A/PLA2G6/SCARB1/INPP5J/SMPD1/SMPDL3B/PLBD2/GDPD3/PNPLA7/IDH1/SMPDL3A/NT5M/UNG/SMPD4/ABHD6/IMPA2/INPP1/VCP/INPP5K
GO:0031397	GO:0031397	negative regulation of protein ubiquitination	79	0.498456	1.62048	0.00132887	0.018153	0.0156684	5374	tags=46%, list=16%, signal=38%	TSPO/PARP10/RPS15/ISG15/LIMK1/OTUB1/CDK5/PRR7/VPS28/AKT1/U2AF2/MAD2L2/ARRB2/HSPA1B/CAV1/PPIA/SIRT7/UBXN1/SQSTM1/ARRB1/PARK7/ABL1/GPS2/CHP1/USP4/RPS3/RPS7/HSPA1A/GNL3L/RPL11/TNFAIP3/MTOR/RPL37/PER2/CRY1/DNAJA1
GO:1903707	GO:1903707	negative regulation of hemopoiesis	105	0.479551	1.61927	0.000551628	0.00873066	0.00753569	4602	tags=34%, list=14%, signal=30%	CD74/MAFB/LILRB4/HOXA7/ZBTB7B/TRIB1/HLX/LILRB3/PRDX2/CCL3/NME1/TCTA/ZFPM1/ZC3H12A/RARA/LILRB1/GPR137/TLR4/C1QC/SOCS1/BCL6/NRARP/MYC/TOB2/GPR55/NME2/LOXL3/ID2/ZBTB46/IL4R/DTX1/LYN/TMEM176B/INHBA/LAG3/HLA-G
GO:0070374	GO:0070374	positive regulation of ERK1 and ERK2 cascade	208	0.442374	1.61918	3.11705e-06	0.000104833	9.04847e-05	4803	tags=28%, list=15%, signal=24%	CCL23/CD74/HLA-DRB1/PYCARD/LGALS9/CARD9/C5AR1/MIF/TGFB1/CD4/DDT/MAPK3/MIR27A/GNAI2/ABCA7/CCL5/HRAS/GPBAR1/CCL3/PHB2/LRP1/PHB/CSF1R/PDGFD/TLR4/MIR23A/PTK2B/CIB1/ATP6AP1/ARRB2/HAVCR2/CCR1/SHC1/SRC/SCIMP/MARCO/NOTCH1/GPR55/NELFE/ARRB1/ICAM1/SEMA7A/FGF10/MAP2K7/ABL1/TRPV4/MFHAS1/NOD2/ACKR3/PRKD2/CD36/GPER1/GAS6/TNFRSF11A/PRKCZ/CCL1/TREM2/MAP2K1/MIR126
GO:0006694	GO:0006694	steroid biosynthetic process	171	0.448543	1.61829	3.54692e-05	0.000855736	0.000738611	4076	tags=29%, list=12%, signal=25%	TSPO/DHCR24/G6PD/CYB5R3/AKR1B1/HSD3B7/HSD17B10/MVD/POR/PMVK/GFI1/CES1/FDXR/DGKQ/EGR1/SREBF1/DHCR7/LSS/NR1D1/ARMC5/HINT2/OSBPL7/SCAP/SCARB1/ACOT8/EBP/STARD4/MVK/ATP1A1/CYB5R1/STARD3/HSD17B8/ACAA2/LPCAT3/FDPS/SNAI1/ACLY/IDI1/TM7SF2/FDFT1/NSDHL/AKR1C3/PRLR/SOD1/CLCN2/NFKB1/CYB5R2/CYP27B1/PPARGC1A
GO:0030097	GO:0030097	hemopoiesis	800	0.396767	1.6177	1e-10	1.24326e-08	1.07309e-08	4579	tags=32%, list=14%, signal=28%	HOXA9/HOXA5/LGALS1/TCIRG1/CD74/PRTN3/NKX2-3/HOXB3/HLA-DRB1/CEBPB/MAFB/JUNB/MFNG/HLA-DRA/LGALS9/LILRB4/PLD4/KLF2/FASN/G6PD/HOXB4/RASGRP4/KLF4/PTPN6/ZNF385A/SPI1/ADAM8/ZFP36/LILRB2/HOXA7/CD79B/CD1D/ZBTB7B/SBNO2/TNFSF9/VNN1/PIM1/CD19/BCL3/ANKLE1/OSCAR/ESRRA/FLT3/STK11/RRAS/BAX/ISG15/TGFB1/TRIB1/CD4/MKNK2/IL12RB1/TYROBP/BAK1/LTBR/HLA-DOA/ARMC6/CD81/BATF/PRR7/KAT2A/POU4F1/HLX/EIF6/LYL1/FES/GFI1/LILRB3…
GO:0006090	GO:0006090	pyruvate metabolic process	104	0.478166	1.61725	0.000441968	0.00729908	0.00630005	1782	tags=21%, list=5%, signal=20%	HK3/DDIT4/PFKL/ARL2/PFKP/GALK1/ENO1/TPI1/ALDOA/JMJD8/PKM/EIF6/SLC2A6/GAPDH/ENO3/FBP1/OGDH/GIT1/PGAM1/PCK2/ALDOC/HK1
GO:0043123	GO:0043123	positive regulation of I-kappaB kinase/NF-kappaB signaling	184	0.446058	1.61654	7.68496e-06	0.000227364	0.000196244	3625	tags=33%, list=11%, signal=30%	LGALS1/CD74/HLA-DRB1/LGALS9/CARD9/IRAK1/TNFRSF10B/CD4/TICAM1/LTBR/JMJD8/SHARPIN/FLNA/RBCK1/HMOX1/SHISA5/GAPDH/TRADD/TNIP2/SECTM1/IRF3/CCDC22/MIB2/CC2D1A/MYD88/BST2/SLC35B2/TLR4/RELA/PLK2/IKBKE/TNFRSF1A/MUL1/FADD/IKBKG/CASP1/CD40/TRAF2/S100A4/PPP5C/RNF31/S100A13/FKBP1A/TRIM21/TRIM32/NEK6/TRIM8/TRIM14/RHOC/MAP3K14/NDFIP1/PINK1/TRIM62/NUP62/LAMTOR5/CARD16/TMEM101/ABL1/EDA2R/CANT1/RHOA
GO:0061180	GO:0061180	mammary gland epithelium development	67	0.509225	1.61629	0.00140945	0.0190422	0.0164359	3664	tags=34%, list=11%, signal=31%	HOXA5/AREG/GPX1/CEBPB/BAX/VDR/SCRIB/AKT1/PHB2/STAT6/CSF1R/DEAF1/IQGAP3/SRC/PYGO2/ROBO1/ORAI1/WNT7B/PML/NTN1/AKT2/FGF10/ID2
GO:0007015	GO:0007015	actin filament organization	420	0.41914	1.61585	5.13144e-09	3.54871e-07	3.063e-07	4330	tags=30%, list=13%, signal=26%	PDLIM1/S100A10/PYCARD/SH3BP1/CORO1A/MYADM/RHOG/MYO1G/TWF2/ZYX/PFN1/CFL1/ARPC1B/CORO1B/WAS/DPYSL3/COTL1/PICK1/PRKCD/LIMK1/ALDOA/MYO7A/SORBS3/RAC2/PLEC/FLII/INPPL1/HCK/SSH3/MLST8/FLNA/RAC3/HIP1/PDXP/ARHGEF10L/ARAP1/GSN/RHOB/WASH6P/RHOBTB2/PPM1F/CDC42EP3/SRF/ARF1/MAD2L2/TLE6/CDC42EP1/FCHSD1/MSRB1/GAS7/MICALL2/FHOD1/PPP1R9B/BAIAP2L2/TESK1/VASP/PTK2B/MICAL1/MYO1F/ARPC1A/MSRB2/GBA2/CORO7/ARPC4/SRC/CAPZ…
GO:0035307	GO:0035307	positive regulation of protein dephosphorylation	44	0.558192	1.61537	0.00419972	0.0450726	0.0389035	4172	tags=43%, list=13%, signal=38%	LILRB2/NSMF/TGFB1/PRKCD/CALM3/GBA/CD300A/PTBP1/PIN1/PPP1R15A/SMPD1/PPIA/PINK1/SYMPK/PPP1R7/CD33/PPP2R5D/HSP90AB1/VRK3
GO:0048534	GO:0048534	hematopoietic or lymphoid organ development	839	0.396534	1.61491	1e-10	1.24326e-08	1.07309e-08	4637	tags=32%, list=14%, signal=28%	HOXA9/HOXA5/LGALS1/TCIRG1/CD74/PRTN3/NKX2-3/HOXB3/HLA-DRB1/CEBPB/MAFB/JUNB/MFNG/HLA-DRA/HOXA3/LGALS9/LILRB4/PLD4/KLF2/FASN/G6PD/HOXB4/RASGRP4/KLF4/PTPN6/ZNF385A/SPI1/ADAM8/ZFP36/LILRB2/HOXA7/CD79B/CD1D/ZBTB7B/SBNO2/TNFSF9/VNN1/PIM1/CD19/BCL3/ANKLE1/OSCAR/ESRRA/FLT3/STK11/RRAS/BAX/ISG15/PKN1/TGFB1/TRIB1/CD4/MKNK2/IL12RB1/ARTN/TYROBP/BAK1/LTBR/HLA-DOA/ARMC6/MAPK3/CD81/BATF/PRR7/KAT2A/POU4F1/HLX/EIF…
GO:0043299	GO:0043299	leukocyte degranulation	72	0.50316	1.6136	0.00163037	0.0214763	0.0185368	3266	tags=35%, list=10%, signal=31%	ITGB2/LGALS9/FGR/CORO1A/SPI1/UNC13D/RAC2/HCK/FES/STXBP2/PTAFR/HMOX1/CCL3/ITGAM/PRAM1/VAMP8/CD300A/SPHK2/S100A13/MILR1/PIK3CD/LAT2/STX4/LAMP1/PI4K2A
GO:0051348	GO:0051348	negative regulation of transferase activity	257	0.438339	1.61337	1.03428e-06	4.07272e-05	3.51528e-05	4807	tags=34%, list=15%, signal=29%	CDKN1A/PYCARD/LILRB4/HSPB1/PTPN6/ZFP36/PHPT1/PARP3/MVP/RPS15/DVL1/PKN1/PRKCD/LIMK1/TRIB1/MIDN/DUSP1/PLEC/CSK/RGS14/GSTP1/MEN1/HYAL2/CDKN2C/AKT1/PPM1F/CEBPA/MAD2L2/AKT1S1/GADD45B/PKIB/TESK1/MIR34A/MLLT1/TARBP2/VPS25/GBA/CD300A/DUSP7/SRC/TSC2/GSK3A/CAV1/TRIB3/NPRL2/SMPD1/PRKAR1B/PPIA/PIK3IP1/ZGPAT/YWHAG/SH3BP5L/CDK5RAP3/CDKN2A/AGT/ILK/PRDX3/IRS2/INCA1/CHMP6/PTPN1/NUP62/PARK7/PIP4K2C/INPP5K/PTK6/ABL…
GO:1902905	GO:1902905	positive regulation of supramolecular fiber organization	199	0.447035	1.61325	7.51884e-06	0.000224261	0.000193566	4520	tags=33%, list=14%, signal=29%	GPX1/S100A10/PYCARD/CORO1A/ARL2/PFN1/ARPC1B/CORO1B/WAS/PICK1/LIMK1/KATNB1/SORBS3/HCK/MLST8/FES/FLNA/COLGALT1/PDXP/ARHGEF10L/GSN/WASH6P/PPM1F/CDC42EP3/ARF1/CDC42EP1/FCHSD1/GIT1/FHOD1/BAIAP2L2/TESK1/VASP/PTK2B/ARPC1A/PSRC1/HSPA1B/ARPC4/WDR1/ARPC5L/SLAIN1/RHOC/ID1/ARFIP2/NCK2/DCTN1/WASH3P/ICAM1/PAK1/RAPGEF3/ABL1/TRPV4/GMFG/CYFIP1/RHOA/PXN/MYO1C/ARPC2/GRB2/SDC4/NUMA1/BRK1/EPHA1/WASF2/RPS3/MTSS1/TRIM27
GO:0051090	GO:0051090	regulation of DNA-binding transcription factor activity	430	0.419213	1.61285	1.8065e-09	1.51432e-07	1.30705e-07	4645	tags=35%, list=14%, signal=31%	PYCARD/LGALS9/RPS6KA4/PIDD1/KLF4/SPI1/CARD9/ADAM8/PARP10/PIM1/BCL3/S100A8/S100A9/IRAK1/TRIB1/TICAM1/MAPK3/POU4F1/MIR27A/HCK/FLNA/GFI1/BEX1/FOSL1/SIGIRR/RBCK1/PRDX2/MEN1/FLOT1/HSF1/NFKBIB/HMOX1/TCF3/TRADD/AKT1/PHB2/ZC3H12A/CAT/SRF/CCDC22/NLRP3/CRTC2/MAD2L2/PPP2R5B/MYD88/NFKBIE/CRTC1/IL10/NFKBIA/TLR4/KEAP1/CIB1/RIPK3/MAP3K10/LRRC14/ARRB2/SMARCB1/HAVCR2/HSPA1B/CX3CR1/DAP/DDRGK1/NFKBIL1/DVL2/RELA/PKD…
GO:0051258	GO:0051258	protein polymerization	279	0.429415	1.61227	1.52031e-06	5.63202e-05	4.86116e-05	4121	tags=32%, list=12%, signal=28%	PYCARD/CORO1A/MYADM/TPPP3/GPX4/TWF2/ARL2/PFN1/ARPC1B/CORO1B/WAS/COTL1/PICK1/PRKCD/FLII/HCK/SSH3/MLST8/FES/GSN/MID1IP1/WASH6P/CDC42EP3/TUBG1/ARF1/CDC42EP1/FCHSD1/MSRB1/GAS7/GIT1/TUBGCP6/MICALL2/TUBGCP2/BAIAP2L2/VASP/PTK2B/ARPC1A/MSRB2/FKBP4/GBA2/CORO7/PSRC1/HSPA1B/CHMP2A/ARPC4/TUBG2/CAPZB/EML2/VILL/HCLS1/INPP5J/MAPRE3/ELN/DBNL/CHMP4B/RANGRF/ARPC5L/PLEKHG2/SLAIN1/DBN1/UBE2S/CAPG/ARFIP2/AIF1/NCK2/PI…
GO:0050866	GO:0050866	negative regulation of cell activation	204	0.441439	1.61165	1.87005e-05	0.000483857	0.000417631	4974	tags=35%, list=15%, signal=30%	CD74/HLA-DRB1/CEBPB/LGALS9/FGR/LILRB4/PTPN6/SPI1/LILRB2/LDLR/ZBTB7B/PARP3/PKN1/PRKCD/TYROBP/SCRIB/MIR27A/HLX/CD300LF/PRDX2/GRN/HMOX1/ZC3H12A/LST1/LILRB1/NR1D1/IL10/CD300A/SOCS1/HAVCR2/RHBDD3/BCL6/IL4I1/CD86/VSIG4/TBC1D10C/NRARP/MILR1/NDFIP1/TSPAN32/MICA/IL2RA/TNFRSF14/LOXL3/IL31RA/ID2/CLEC4G/SH2B3/CYGB/IL4R/LGALS3/DLG5/GAL/SDC4/HLA-F/MERTK/TNFRSF21/DTX1/PRNP/LYN/NR1H3/TNFAIP8L2/GPER1/INHBA/LAG3/H…
GO:0060627	GO:0060627	regulation of vesicle-mediated transport	510	0.416361	1.61144	1.77206e-10	2.06399e-08	1.78149e-08	4260	tags=29%, list=13%, signal=26%	AZU1/PRTN3/ITGB2/PYCARD/CD14/LGALS9/FGR/CORO1A/SPI1/CD151/CYBA/SLC11A1/HYAL3/DVL1/UNC13D/HGS/PICK1/CDK5/MAPK3/RAC2/VPS28/SCRIB/AP2M1/MIR27A/GNAI2/CSK/HCK/ABCA7/ATP13A2/CD300LF/FES/STXBP2/UNC119/SIRPA/HIP1/ANXA2/FLOT1/AP2S1/P2RX1/DGKQ/AP2A1/PTAFR/HMOX1/RAB11B/ITGAM/C2/ARF1/RAB5C/LRP1/ANKRD13B/PRAM1/VPS18/PREB/EHD4/LRPAP1/LILRB1/NR1H2/RIN3/PTX3/PTPN23/GIT1/RAB31/GIPC1/VAMP8/CALM3/DLG4/IL15RA/MAP2K2…
GO:0072330	GO:0072330	monocarboxylic acid biosynthetic process	207	0.439592	1.61021	4.32362e-06	0.000139527	0.00012043	3305	tags=23%, list=10%, signal=21%	CD74/FASN/ABCD1/GPX4/GAMT/MIF/GSTM1/CBR1/ACOT7/SLC45A3/HSD3B7/HSD17B10/PTGES2/EIF6/ACADVL/CES1/FADS3/GSTP1/MID1IP1/DHRS9/TECR/PLA2G4A/FADS2/NR1H2/NR1D1/ELOVL1/DECR2/GATM/SCD/OSBPL7/FABP5/SCAP/ACOT8/STARD4/TRIB3/MCAT/PTGS1/ACOT4/SCD5/OLAH/HSD17B8/ACSS1/GSTM4/NDUFAB1/WDTC1/PTGIS/ACLY/PARK7
GO:0016042	GO:0016042	lipid catabolic process	312	0.425152	1.61018	3.08091e-07	1.40869e-05	1.21588e-05	4232	tags=27%, list=13%, signal=24%	ABCD1/PNPLA6/LDLR/FAAH/NUDT8/PNPLA2/ECHS1/ACADS/PRKCD/SLC27A4/LYPLA2/PLCB3/PLA2G15/HSD17B10/MFSD2A/PLCB2/PAFAH1B3/ACADVL/CES1/ILVBL/CRAT/SESN2/AKT1/PLCD3/NAGA/PLA2G4A/LRP1/ACAA1/DECR2/ECH1/ETFB/ECI1/TYSND1/HINT2/GBA/PCK2/GBA2/CDK4/ABHD12/NEU1/SIRT2/ENPP2/PLA2G6/NEU4/SCARB1/ACOT8/GM2A/YWHAH/SNX17/STS/SMPD1/SMPDL3B/PLBD2/CEL/MCAT/MGST2/GDPD3/PNPLA7/IDH1/GLA/PLD2/SMPD4/CPT1A/CPT2/ABHD6/ACAA2/HADH/IR…
GO:0006979	GO:0006979	response to oxidative stress	428	0.419287	1.61016	2.83877e-09	2.10812e-07	1.81958e-07	4384	tags=34%, list=13%, signal=30%	AREG/GPX1/PDLIM1/KLF2/DHCR24/G6PD/ABCD1/HSPB1/KLF4/GPX4/ENDOG/SIGMAR1/NAPRT/UCP2/ALDH3B1/VNN1/PRDX5/NDUFS8/ROMO1/NCF1/MAPK7/PRKCD/TMEM161A/NUDT1/BAK1/PLK3/DUSP1/MAPK3/GGT7/PPIF/ATP13A2/PSMB5/FOSL1/JUN/SIRPA/RGS14/GSTP1/PRDX4/PRDX2/HSF1/HMOX1/HYAL2/TRPM2/RHOB/SESN2/AKT1/FOS/ZC3H12A/STAT6/ERCC2/CAT/TRAP1/STK25/AGAP3/BAD/HMOX2/PYCR2/IL10/PDGFD/CCS/MIR34A/TLR4/KEAP1/SLC4A11/PTK2B/ZNF580/RIPK3/MSRB2/G…
GO:0001558	GO:0001558	regulation of cell growth	399	0.417317	1.61001	1.92316e-08	1.18881e-06	1.0261e-06	5127	tags=34%, list=16%, signal=29%	CDKN1A/ARHGAP4/ADAM15/G6PD/SIPA1/CYBA/TWF2/DNPH1/TRIM46/CCDC85B/LAMTOR2/ATAD3A/S100A8/S100A9/STK11/ENO1/TGFB1/LIMK1/CDK5/MFSD2A/CDA/EXOSC4/BRAT1/OGFR/CISH/TMC8/GDI1/HYAL2/SESN2/CDKN2C/AKT1/SRF/FBP1/CLSTN3/MAD2L2/LRP1/PHB/EPB41L3/BST2/PPP1R9B/RASGRP2/PTK2B/CIB1/ARHGEF11/UCN/DDX49/MEGF8/PSRC1/HSPA1B/BCL6/ZFYVE27/ANAPC2/RTN4R/NDUFA13/LTBP4/TRPV2/BAP1/DNAJB2/MUL1/PPP2R1A/GSK3A/EI24/PIN1/DPYSL2/SLC9A1…
GO:0002520	GO:0002520	immune system development	886	0.392451	1.60992	1e-10	1.24326e-08	1.07309e-08	4637	tags=31%, list=14%, signal=28%	HOXA9/HOXA5/LGALS1/TCIRG1/CD74/PRTN3/NKX2-3/HOXB3/HLA-DRB1/CEBPB/MAFB/JUNB/MFNG/HLA-DRA/HOXA3/LGALS9/LILRB4/PLD4/KLF2/FASN/G6PD/HOXB4/RASGRP4/KLF4/PTPN6/ZNF385A/SPI1/ADAM8/ZFP36/LILRB2/HOXA7/CD79B/CD1D/ZBTB7B/PARP3/SBNO2/TNFSF9/VNN1/PIM1/CD19/BCL3/ANKLE1/OSCAR/ESRRA/FLT3/STK11/TNFSF13/RRAS/BAX/ISG15/PKN1/TGFB1/TRIB1/CD4/MKNK2/IL12RB1/ARTN/TYROBP/BAK1/LTBR/HLA-DOA/ARMC6/MAPK3/CD81/BATF/PRR7/KAT2A/…
GO:0046031	GO:0046031	ADP metabolic process	88	0.490186	1.60961	0.000346458	0.00593429	0.00512206	2187	tags=26%, list=7%, signal=24%	HK3/DDIT4/PFKL/ARL2/PFKP/GALK1/ENO1/TPI1/ALDOA/JMJD8/PKM/EIF6/SLC2A6/GAPDH/ENO3/FBP1/OGDH/GIT1/BAD/PGAM1/ALDOC/HK1/AK2
GO:0006518	GO:0006518	peptide metabolic process	862	0.390764	1.60896	1e-10	1.24326e-08	1.07309e-08	5187	tags=35%, list=16%, signal=30%	GPX1/PLXNB2/MRPL41/G6PD/HSPB1/ZNF385A/ZFP36/GPX4/CPXM1/MRPS34/GSTM1/BCL3/RPS15/MRPL4/EIF4EBP1/TUFM/MRPL23/MRPL12/ZNF598/PPP1CA/MRPS12/CTSZ/THBS1/MKNK2/MPV17L2/MRPL55/MAPK3/PDF/GGT7/PKM/PTGES2/EIF5A/GGT1/RTN2/MIR27A/MRPS2/EIF6/ABCA7/MRPL28/CCL5/PER1/GSTP1/ABTB1/THOP1/IGF2BP2/PTAFR/RPS4Y1/GAPDH/FURIN/SESN2/AKT1/APEH/ZC3H12A/ETHE1/DPH2/CTSL/RPL13/MEX3D/RPL18A/RARA/RPS9/TRAP1/NSUN5/RPS2/VARS2/MRPL14/…
GO:0043550	GO:0043550	regulation of lipid kinase activity	68	0.505201	1.60895	0.00269137	0.0317823	0.0274323	3490	tags=31%, list=11%, signal=28%	FGR/KLF4/CD19/FLT3/TGFB1/CD81/VAV2/CISH/WDR91/DGKZ/PTK2B/SOCS1/SRC/WDR81/PIK3IP1/PIK3R6/SOCS2/SOCS3/AGAP2/PIP4K2C/PIK3R5
GO:0007040	GO:0007040	lysosome organization	69	0.504674	1.60856	0.00114901	0.0160935	0.0138908	3722	tags=36%, list=11%, signal=32%	RAB34/CORO1A/GAA/TFEB/MYO7A/HPS1/TMEM175/GRN/NAGPA/ARF1/VPS18/ACP2/GBA/NAGLU/TPP1/RAB20/LAPTM4B/SNAPIN/CLN8/LAMTOR1/CLN3/CLN6/HOOK2/CCDC115/TMEM9
GO:0080171	GO:0080171	lytic vacuole organization	69	0.504674	1.60856	0.00114901	0.0160935	0.0138908	3722	tags=36%, list=11%, signal=32%	RAB34/CORO1A/GAA/TFEB/MYO7A/HPS1/TMEM175/GRN/NAGPA/ARF1/VPS18/ACP2/GBA/NAGLU/TPP1/RAB20/LAPTM4B/SNAPIN/CLN8/LAMTOR1/CLN3/CLN6/HOOK2/CCDC115/TMEM9
GO:0002685	GO:0002685	regulation of leukocyte migration	204	0.44041	1.6079	2.16728e-05	0.000550021	0.000474739	4792	tags=35%, list=15%, signal=30%	CD74/PYCARD/LGALS9/SPI1/ADAM8/RHOG/HOXA7/C5AR1/MIF/C3AR1/THBS1/DDT/DUSP1/MAPK3/CD81/RAC2/TMEM102/CCL5/GPSM3/PTAFR/HMOX1/CCL3/AKT1/MYD88/RIN3/CSF1R/PDGFD/PTK2B/ZNF580/RIPK3/FUT7/CD300A/ZP3/CX3CR1/CCR1/FADD/C1QBP/IL27RA/VEGFB/FUT4/PTGER4/CXCR2/AIF1/SLC8B1/ICAM1/CREB3/CHST2/CD99/TNFRSF14/MSN/TRPV4/RHOA/CAMK1D/PGF/LGALS3/CXCL8/NBL1/MMP28/NOD2/LYN/STK10/ADA/P2RX4/IL12A/GAS6/CSF1/CXCL10/CCL28/CCL1/CHST…
GO:0002286	GO:0002286	T cell activation involved in immune response	114	0.468281	1.60738	0.000498496	0.00805235	0.00695022	3995	tags=29%, list=12%, signal=26%	CD74/HLA-DRB1/HLA-DRA/LGALS9/ZBTB7B/SLC11A1/BCL3/IL12RB1/HLA-DMB/CD81/BATF/HLX/RELB/ITGAL/ZFPM1/ZC3H12A/STAT6/RARA/NLRP3/LILRB1/HAVCR2/BCL6/CD86/SEMA4A/PTGER4/ICAM1/FCER1G/LOXL3/IL4R/APBB1IP/LGALS3/NFKBID/TP53
GO:0030833	GO:0030833	regulation of actin filament polymerization	159	0.447893	1.60536	0.000103498	0.00213657	0.00184414	4038	tags=31%, list=12%, signal=28%	PYCARD/CORO1A/MYADM/TWF2/PFN1/ARPC1B/CORO1B/WAS/COTL1/PICK1/PRKCD/FLII/HCK/SSH3/MLST8/GSN/WASH6P/CDC42EP3/ARF1/CDC42EP1/FCHSD1/BAIAP2L2/VASP/PTK2B/ARPC1A/GBA2/ARPC4/CAPZB/VILL/HCLS1/ELN/DBNL/ARPC5L/PLEKHG2/DBN1/CAPG/ARFIP2/NCK2/WASH3P/PREX1/HAX1/ICAM1/GMFG/CYFIP1/RHOA/MYO1C/ARPC2/TMSB10/TMOD1/GRB2
GO:0030029	GO:0030029	actin filament-based process	770	0.398983	1.60399	1e-10	1.24326e-08	1.07309e-08	4330	tags=28%, list=13%, signal=25%	PDLIM1/S100A10/PYCARD/SH3BP1/CORO1A/MYADM/ARHGDIA/RHOG/MYO1G/PHPT1/FLNB/TWF2/INF2/ZYX/PFN1/CFL1/ARPC1B/CORO1B/WAS/DPYSL3/COTL1/PICK1/KLHL17/PRKCD/LIMK1/CDK5/TYROBP/ALDOA/KCNE1/MYO7A/SH2B2/PRICKLE4/SORBS3/FGD2/RAC2/SLC9A3R1/PLEC/FLII/INPPL1/HCK/SSH3/MLST8/PDLIM7/FES/FLNA/PARVB/RAC3/HIP1/HRAS/ACTN4/PDXP/ARHGEF10L/ARAP1/GSN/TRPM2/RHOB/WASH6P/KCNQ1/CSRP1/EPB41L2/EHBP1L1/RHOBTB2/PPM1F/CDC42EP3/SRF/CDK…
GO:0009311	GO:0009311	oligosaccharide metabolic process	62	0.51195	1.60395	0.00365123	0.0404818	0.034941	3134	tags=32%, list=9%, signal=29%	GAA/IDUA/ST6GALNAC6/ST6GALNAC4/NAGA/FBP1/MPDU1/FUT7/MAN2C1/ST8SIA6/NEU1/MOGS/NEU4/GM2A/FUT4/GLA/MAN1B1/MGAT2/B4GALT1/B3GALT4
GO:0008154	GO:0008154	actin polymerization or depolymerization	203	0.439969	1.6038	7.18955e-06	0.000216175	0.000186587	4038	tags=32%, list=12%, signal=28%	PYCARD/SH3BP1/CORO1A/MYADM/TWF2/PFN1/CFL1/ARPC1B/CORO1B/WAS/COTL1/PICK1/PRKCD/FLII/HCK/SSH3/MLST8/PDXP/GSN/WASH6P/CDC42EP3/ARF1/CDC42EP1/FCHSD1/MSRB1/GAS7/MICALL2/PPP1R9B/BAIAP2L2/VASP/PTK2B/MICAL1/ARPC1A/MSRB2/GBA2/CORO7/ARPC4/CAPZB/VILL/HCLS1/ELN/DBNL/WDR1/ARPC5L/PLEKHG2/DBN1/CAPG/ARFIP2/AIF1/NCK2/WASH3P/PREX1/HAX1/ICAM1/SPATC1L/GMFG/CYFIP1/RHOA/MYO1C/ARPC2/PSTPIP2/TMSB10/TMOD1/GRB2
GO:0035773	GO:0035773	insulin secretion involved in cellular response to glucose stimulus	70	0.501199	1.60314	0.00168912	0.0221185	0.0190911	3663	tags=33%, list=11%, signal=29%	HLA-DRB1/PHPT1/PIM3/UCP2/GPR27/RAB11B/NADK/LRP1/TRPM4/NR1D1/BAIAP3/PTPRN2/BAD/CDK16/PLA2G6/C2CD2L/DYNLL1/SIDT2/STX4/RAB11FIP5/JAGN1/PPARD/OXCT1
GO:0002793	GO:0002793	positive regulation of peptide secretion	104	0.473759	1.60234	0.000611032	0.00945233	0.00815858	4037	tags=26%, list=12%, signal=23%	HLA-DRB1/PHPT1/S100A8/GPR27/TRPM2/NADK/LRP1/TRPM4/BAIAP3/BAD/CAPN10/PCK2/UCN/PLA2G6/C2CD2L/DYNLL1/NLGN2/LRRC8A/STX4/GLUD1/IRS2/GIPR/PPARD/ITSN1/OXCT1/TFR2/GLUL
GO:0014070	GO:0014070	response to organic cyclic compound	927	0.390284	1.59983	1e-10	1.24326e-08	1.07309e-08	4461	tags=28%, list=14%, signal=25%	LGALS1/AREG/CDKN1A/TSPO/DDIT4/CEBPB/KLF2/G6PD/KLF4/CARD9/ZFP36/ARHGDIA/GPX4/ENDOG/TP53I13/CYBA/PIM1/ARPC1B/ESRRA/FLT3/JUND/KLF16/PKN1/DUSP6/TGFB1/THBS1/CDK5/HTR7/KCNE1/BAK1/TBXA2R/VDR/TICAM1/ENG/DUSP1/MAPK3/GGT7/GGT1/KAT2A/POU4F1/SLC9A3R1/COMT/PMVK/FES/FLNA/FOSL1/JUN/CCL5/PER1/CES1/GSTP1/NCOR2/GPBAR1/FLOT1/P2RX1/DGKQ/PDXP/PTAFR/HSF1/DNTT/CCL3/SLC26A6/TRPM2/NME1/KCNQ1/AKT1/FOS/EGR1/RUVBL2/SREBF1/P…
GO:0032436	GO:0032436	positive regulation of proteasomal ubiquitin-dependent protein catabolic process	84	0.489726	1.59903	0.00213646	0.026802	0.0231336	3614	tags=38%, list=11%, signal=34%	STUB1/DVL1/TRIB1/HSPBP1/SIRT6/PLK3/SGTA/AKT1/USP5/CEBPA/RAD23A/KEAP1/CSNK1E/GBA/NKD2/SIRT2/HSPA1B/DDA1/DDRGK1/PLK2/DNAJB2/GSK3A/CAV1/BCAP31/TRIB3/ZER1/FZR1/RNF19B/VCP/GABARAP/CSNK1D/PLK1
GO:0045670	GO:0045670	regulation of osteoclast differentiation	63	0.511355	1.59897	0.0032088	0.0365078	0.031511	1872	tags=25%, list=6%, signal=24%	CEBPB/MAFB/LILRB4/ESRRA/TYROBP/POU4F1/LILRB3/CCL3/TFE3/FOS/TCTA/LILRB1/GPR137/TLR4/ATP6AP1/CCR1
GO:0009185	GO:0009185	ribonucleoside diphosphate metabolic process	104	0.472698	1.59875	0.000611032	0.00945233	0.00815858	1782	tags=24%, list=5%, signal=23%	HK3/DDIT4/PFKL/ARL2/PFKP/GALK1/ENO1/TPI1/ALDOA/JMJD8/PKM/EIF6/GUK1/SLC2A6/GAPDH/NUDT18/ENO3/FBP1/OGDH/GIT1/NUDT16/BAD/PGAM1/ALDOC/HK1
GO:1901800	GO:1901800	positive regulation of proteasomal protein catabolic process	108	0.46939	1.59869	0.000500979	0.00806889	0.0069645	3614	tags=36%, list=11%, signal=32%	STUB1/TMEM259/DVL1/TRIB1/HSPBP1/SIRT6/PLK3/SGTA/AKT1/USP5/BAG6/CEBPA/RAD23A/KEAP1/CSNK1E/GBA/PSMC4/OSBPL7/NKD2/SIRT2/HSPA1B/DDA1/DDRGK1/PLK2/DNAJB2/RNF40/GSK3A/CAV1/BCAP31/TRIB3/ZER1/FZR1/PSMC3/RNF19B/PSMC5/VCP/GABARAP/CSNK1D/PLK1
GO:0050832	GO:0050832	defense response to fungus	49	0.533798	1.59851	0.00415566	0.0447735	0.0386453	3985	tags=31%, list=12%, signal=27%	SPI1/CARD9/S100A8/S100A9/COTL1/GAPDH/CX3CR1/FAM3A/GNLY/MPO/TRIM62/CTSG/JAGN1/SPON2/CLEC7A
GO:0071496	GO:0071496	cellular response to external stimulus	308	0.421639	1.59842	4.7113e-07	2.02843e-05	1.7508e-05	4317	tags=32%, list=13%, signal=28%	CDKN1A/TFEB/ARHGDIA/SIPA1/CYBA/UCP2/PIM1/DCTPP1/PICK1/TNFRSF10B/NUDT1/NDOR1/BAK1/VDR/LTBR/ENG/MMP7/MAPK3/SREBF2/MFSD2A/PLEC/COMT/FES/FOSL1/JUN/GSDMD/MYBBP1A/GSTP1/HMOX1/SESN2/AKT1/FOS/SREBF1/ZC3H12A/WDR24/SRF/MYD88/BAD/UPP1/USF2/PPP1R9B/TLR4/PIEZO1/GBA/SCX/USF1/DAP/TXN2/TNFRSF1A/FADD/NPRL3/DAG1/BAG3/ATF3/CACNB3/CASP1/CD40/SLC9A1/NPRL2/EHMT2/ATP1A1/PDK2/EIF4G1/CD68/GOT1/PTGER4/SLC39A4/TLR5/DCPS/MA…
GO:0016032	GO:0016032	viral process	401	0.414008	1.59838	8.8372e-09	5.82045e-07	5.0238e-07	4520	tags=36%, list=14%, signal=32%	LGALS1/CD74/HLA-DRB1/LGALS9/ZFP36/SLC52A2/LDLR/PARP10/CFL1/RAB1B/APOBEC3H/ITGB7/ISG15/CD4/CHMP1A/CD81/CIITA/VPS28/PCBP1/LY6E/GFI1/JUN/CCL5/NCAM1/IRF7/HYAL2/GSN/CCL3/IFITM3/FURIN/ST6GALNAC4/TRIM28/PHB2/IFITM2/ZC3H12A/BANF1/CTSL/BSG/RAD23A/VPS18/SELPLG/PHB/SLC1A5/PTX3/BST2/MGAT4B/VAMP8/VPS37C/USF2/SIVA1/CTSB/SIGLEC1/TARBP2/MGAT1/SMARCB1/USF1/HSPA1B/CHMP2A/MOGS/PTBP1/TNIP1/SCARB1/SLC3A2/PARD6A/RCC1/…
GO:0015833	GO:0015833	peptide transport	258	0.434892	1.59836	2.22418e-06	7.81288e-05	6.74353e-05	5175	tags=31%, list=16%, signal=26%	TCIRG1/CD74/HLA-DRB1/PFKL/PHPT1/PIM3/UCP2/S100A8/PICK1/MIDN/SLC9A3R1/CCL5/GPR27/RAB11B/SLC26A6/TRPM2/SREBF1/NADK/IL1RN/LRP1/TRPM4/NR1D1/BAIAP3/PTPRN2/BAD/SLC15A3/CAPN10/PCK2/CDK16/UCN/PLA2G6/LTBP4/C2CD2L/DYNLL1/SIDT2/NLGN2/LRRC8A/STX4/CPT1A/TAPBP/GLUD1/RAB11FIP5/HADH/IRS2/GIPR/SLC8B1/UQCC2/JAGN1/PARK7/UBE2Q1/PPARD/HDAC1/ITSN1/SLC16A1/TAP1/TRPV4/OXCT1/ICA1/GAL/TFR2/GLUL/SLC9B2/BMP8A/GPER1/ABCB9/AB…
GO:0031400	GO:0031400	negative regulation of protein modification process	497	0.410639	1.59758	3.76081e-10	3.8891e-08	3.3568e-08	4938	tags=35%, list=15%, signal=30%	CDKN1A/TSPO/DDIT4/PYCARD/LILRB4/MYADM/G6PD/HSPB1/PTPN6/SPI1/FKBP8/PARP10/MVP/RPS15/DVL1/BAX/ISG15/PKN1/DUSP6/TGFB1/PRKCD/LIMK1/TRIB1/OTUB1/CDK5/BAK1/ENG/DUSP1/PRR7/VPS28/PLEC/PAX5/GNAI2/SIRPA/RGS14/GSTP1/HMG20B/MEN1/DGKQ/HYAL2/CDKN2C/AKT1/ZC3H12A/PPM1F/CTDSP1/NOC2L/CEBPA/U2AF2/THAP7/MAD2L2/AKT1S1/LRP1/GADD45B/PKIB/PPP1R9B/CALM3/TESK1/MIR34A/MLLT1/MICAL1/CIB1/HINT2/TARBP2/VPS25/GBA/ARRB2/CD300A/SM…
GO:0032642	GO:0032642	regulation of chemokine production	96	0.478024	1.59757	0.000748144	0.0109937	0.00948894	4334	tags=34%, list=13%, signal=30%	AZU1/CD74/PYCARD/LGALS9/LILRB4/KLF4/CARD9/TICAM1/SIRPA/SIGIRR/GSTP1/HMOX1/EGR1/ZFPM1/LRP1/MYD88/CSF1R/IL10/TLR4/MEFV/HAVCR2/MUL1/TRIM32/OAS1/AIF1/OAS3/TLR2/HDAC1/TRPV4/IL4R/CLEC7A/NOD2/IL17RA
GO:0006886	GO:0006886	intracellular protein transport	858	0.387681	1.59748	1e-10	1.24326e-08	1.07309e-08	4515	tags=32%, list=14%, signal=29%	LMNA/CDKN1A/CD74/TSPO/ITGB2/UNC93B1/HSPB1/HOMER3/BCL3/RAB1B/ANKLE1/ROMO1/NCF1/ZDHHC12/HGS/PICK1/BAX/CDC37/TGFB1/PRKCD/KATNB1/CDK5/KCNE1/AIP/MYO7A/STX10/B3GAT3/PEX16/RANGAP1/TOMM40/AP1B1/PLK3/SREBF2/CD81/RAC2/SORT1/VPS28/ACD/SCRIB/AP2M1/RTN2/ATP13A2/STXBP2/FLNA/CTSA/HRAS/AP2S1/TSNARE1/AP2A1/TMEM129/GDI1/HYAL2/OAZ1/SGTA/RHOB/ITGAM/EGR2/AP1G2/TBC1D10B/AKT1/YIF1B/TIMM13/EMD/SREBF1/TRIM28/PHB2/ZC3H12A…
GO:0032024	GO:0032024	positive regulation of insulin secretion	77	0.495279	1.59733	0.00172006	0.0224175	0.0193492	3663	tags=29%, list=11%, signal=25%	HLA-DRB1/PHPT1/GPR27/TRPM2/NADK/LRP1/TRPM4/BAIAP3/BAD/CAPN10/PCK2/PLA2G6/C2CD2L/DYNLL1/NLGN2/LRRC8A/STX4/GLUD1/IRS2/GIPR/PPARD/OXCT1
GO:0043367	GO:0043367	CD4-positive, alpha-beta T cell differentiation	83	0.492734	1.5971	0.00151022	0.0201576	0.0173986	2612	tags=29%, list=8%, signal=27%	NKX2-3/HLA-DRB1/HLA-DRA/LGALS9/ZBTB7B/BCL3/IL12RB1/BATF/HLX/RELB/ZFPM1/ZC3H12A/STAT6/CTSL/RARA/NLRP3/ARMC5/FUT7/SOCS1/BCL6/CD86/SASH3/SEMA4A/PTGER4
GO:0050920	GO:0050920	regulation of chemotaxis	217	0.43498	1.59707	7.96272e-06	0.000234953	0.000202795	4792	tags=30%, list=15%, signal=26%	AZU1/CD74/LGALS9/HSPB1/SPI1/C5AR1/MIF/CORO1B/C3AR1/TGFB1/THBS1/ARTN/DDT/DUSP1/MAPK3/RAC2/TMEM102/CCL5/GSTP1/GPSM3/CCL3/PPM1F/RIN3/CSF1R/PDGFD/MIR34A/PTK2B/ZNF580/MEGF8/CX3CR1/CCR1/C1QBP/ROBO1/VEGFB/SEMA4A/NOTCH1/STX3/CXCR2/STX4/AIF1/PLXNA3/SLC8B1/CXCR4/CREB3/SEMA7A/FGF10/TRPV4/CAMK1D/PGF/CXCL8/NBL1/MMP28/NOD2/PTPRO/LYN/PRKD2/P2RX4/IL12A/GAS6/CSF1/CXCL10/SEMA4B/CCL1/GREM1/TREM2
GO:0060341	GO:0060341	regulation of cellular localization	786	0.395461	1.59693	1e-10	1.24326e-08	1.07309e-08	4100	tags=29%, list=12%, signal=26%	LMNA/HLA-DRB1/ITGB2/LGALS9/FGR/CORO1A/LILRB4/PTPN6/SPI1/ZFP36/RHOG/PHPT1/ZDHHC8/TP53INP2/PIM3/CYBA/UCP2/LZTS2/TRIM46/CD19/SAPCD2/DVL1/STK11/UNC13D/KCNAB2/BAX/TGFB1/PRKCD/CDK5/TYROBP/KCNE1/BAK1/B3GAT3/RANGAP1/PLK3/MAPK3/SREBF2/CD81/RAC2/VPS28/AP2M1/CSK/ABCA7/ATP13A2/STAC3/FES/STXBP2/FLNA/CDT1/ANXA2/HRAS/P2RX1/GPR27/GDI1/HMOX1/MCRS1/HYAL2/RAB11B/GSN/OAZ1/ABHD17A/ITGAM/SESN2/EPB41L2/AKT1/EMD/SREBF1/…
GO:0032271	GO:0032271	regulation of protein polymerization	218	0.437027	1.59638	5.24752e-06	0.00016356	0.000141173	4520	tags=34%, list=14%, signal=30%	PYCARD/CORO1A/MYADM/TPPP3/TWF2/ARL2/PFN1/ARPC1B/CORO1B/WAS/COTL1/PICK1/PRKCD/FLII/HCK/SSH3/MLST8/FES/GSN/WASH6P/CDC42EP3/ARF1/CDC42EP1/FCHSD1/GIT1/BAIAP2L2/VASP/PTK2B/ARPC1A/FKBP4/GBA2/PSRC1/HSPA1B/ARPC4/CAPZB/EML2/VILL/HCLS1/INPP5J/MAPRE3/ELN/DBNL/RANGRF/ARPC5L/PLEKHG2/SLAIN1/DBN1/CAPG/ARFIP2/NCK2/PINK1/DCTN1/WASH3P/PREX1/HAX1/ICAM1/TPPP/PAK1/ABL1/GMFG/CYFIP1/RHOA/VDAC2/MYO1C/ARPC2/TMSB10/TMOD1/…
GO:0070555	GO:0070555	response to interleukin-1	139	0.457629	1.59577	0.000169894	0.00327504	0.00282679	3228	tags=25%, list=10%, signal=23%	CCL23/CEBPB/PYCARD/LGALS9/RPS6KA4/KLF2/CYBA/HYAL3/IRAK1/OTUB1/MAPK3/MIR27A/CCL5/SIRPA/HYAL2/CCL3/EGR1/TNIP2/ZC3H12A/IL1RN/NR1D1/MYD88/HNMT/UPF1/TOLLIP/RELA/SRC/CD40/SMPD1/CACTIN/IL1R2/MTHFR/ICAM1/MAPK11/PTGIS
GO:0042273	GO:0042273	ribosomal large subunit biogenesis	69	0.500572	1.59548	0.00144274	0.0194445	0.0167831	5578	tags=52%, list=17%, signal=43%	TRAF7/BOP1/EIF6/NOC2L/PES1/DDX28/NHP2/RPL10/RRS1/DHX30/MRTO4/RPL7A/RPLP0/RPL3/NOP16/RPL10A/RPL35/WDR74/MRPL20/NLE1/GTF3A/NOP2/RPL26L1/EBNA1BP2/PPAN/RPL14/URB1/FTSJ3/LAS1L/RPL6/RPL11/SURF6/RPL23A/RPL26/MALSU1/ZNF622
GO:0002762	GO:0002762	negative regulation of myeloid leukocyte differentiation	49	0.532758	1.5954	0.00479994	0.049823	0.0430037	3152	tags=37%, list=10%, signal=33%	MAFB/LILRB4/HOXA7/TRIB1/LILRB3/CCL3/NME1/TCTA/ZFPM1/RARA/LILRB1/GPR137/TLR4/C1QC/MYC/TOB2/GPR55/NME2
GO:0006914	GO:0006914	autophagy	504	0.411152	1.59508	8.72791e-10	8.04786e-08	6.94634e-08	4217	tags=33%, list=13%, signal=29%	TCIRG1/TSPO/PYCARD/TFEB/HSPB1/ATP6V0C/ATP6V0E2/TP53INP2/STUB1/RAB1B/S100A8/S100A9/QSOX1/HDAC10/STK11/HGS/CDC37/CDK5/MCOLN1/CPTP/TICAM1/NRBP2/PLK3/MAPK3/ATP6V0B/SREBF2/VPS28/ATP13A2/CAPNS1/MAP1S/CTSA/RGS19/HMOX1/GAPDH/IRF8/ATP6V0D1/SESN2/CAPN1/AKT1/PGAM5/ULK3/SREBF1/PHB2/ZC3H12A/EMC6/WDR24/PACS2/AUP1/WDR6/VPS18/GPR137/VPS51/BAD/SNRNP70/VAMP8/VPS37C/IL10/TEX264/VPS16/KEAP1/ATG101/GPSM1/ATG2A/TOLLIP…
GO:0061919	GO:0061919	process utilizing autophagic mechanism	504	0.411152	1.59508	8.72791e-10	8.04786e-08	6.94634e-08	4217	tags=33%, list=13%, signal=29%	TCIRG1/TSPO/PYCARD/TFEB/HSPB1/ATP6V0C/ATP6V0E2/TP53INP2/STUB1/RAB1B/S100A8/S100A9/QSOX1/HDAC10/STK11/HGS/CDC37/CDK5/MCOLN1/CPTP/TICAM1/NRBP2/PLK3/MAPK3/ATP6V0B/SREBF2/VPS28/ATP13A2/CAPNS1/MAP1S/CTSA/RGS19/HMOX1/GAPDH/IRF8/ATP6V0D1/SESN2/CAPN1/AKT1/PGAM5/ULK3/SREBF1/PHB2/ZC3H12A/EMC6/WDR24/PACS2/AUP1/WDR6/VPS18/GPR137/VPS51/BAD/SNRNP70/VAMP8/VPS37C/IL10/TEX264/VPS16/KEAP1/ATG101/GPSM1/ATG2A/TOLLIP…
GO:0098609	GO:0098609	cell-cell adhesion	869	0.392094	1.59427	1e-10	1.24326e-08	1.07309e-08	4602	tags=26%, list=14%, signal=23%	LGALS1/CD74/HLA-DQB1/PODXL2/HLA-DPB1/PDLIM1/HLA-DRB1/CEBPB/ITGAX/HLA-DPA1/PLXNB2/HLA-DRB5/ITGB2/PYCARD/HLA-DRA/HLA-DMA/LRFN4/LGALS9/CORO1A/LILRB4/MYADM/CCDC88B/HSPB1/KLF4/PTPN6/SPI1/ADAM8/LILRB2/CD1D/ZBTB7B/HLA-DQA1/TNFSF9/VNN1/S100A8/S100A9/ITGB7/IRAK1/FERMT3/NRXN2/PPP1CA/MAPK7/CD93/NINJ1/TGFB1/PRKCD/ITGA7/CD4/IL12RB1/HLA-DMB/HLA-DOA/ROBO3/CD81/RAC2/SCRIB/HLA-DQB2/MIR27A/CSK/HLX/FIBP/FLNA/CCL5/H…
GO:0001819	GO:0001819	positive regulation of cytokine production	458	0.411616	1.59344	1.3533e-09	1.17907e-07	1.01769e-07	4549	tags=33%, list=14%, signal=29%	AZU1/CD74/HLA-DPB1/C1QTNF4/CEBPB/HLA-DPA1/PYCARD/CD14/LGALS9/FGR/AGPAT2/CCDC88B/HSPB1/CARD9/ADAM8/LILRB2/LILRA2/C5AR1/ZBTB7B/CYBA/SLC11A1/MIF/BCL3/IRF5/C3AR1/IRAK1/FRMD8/ISG15/TGFB1/CD4/THBS1/IL12RB1/TYROBP/TICAM1/DDT/CD81/BATF/KAT2A/SCRIB/GSDMD/IRF7/HRAS/GPSM3/FLOT1/PTAFR/HMOX1/GAPDH/HYAL2/CCL3/IRF8/FURIN/EGR1/ZFPM1/MAPKAPK2/IRF3/RARA/NLRP3/LRP1/PHB/LILRB1/MYD88/CSF1R/IL10/TLR4/STOML2/ZNF580/LIL…
GO:2000116	GO:2000116	regulation of cysteine-type endopeptidase activity	230	0.43325	1.59304	8.05686e-06	0.00023647	0.000204104	4452	tags=34%, list=13%, signal=30%	GPX1/CTSD/PYCARD/LGALS9/PIDD1/DHCR24/KLF4/CARD9/PRDX5/S100A8/S100A9/NR4A1/BAX/THBS1/BAK1/PRR7/MTCH1/POR/HIP1/P2RX1/HSF1/GSN/AKT1/PPM1F/NLRP3/ATP2A3/IFI6/BAD/MICAL1/MEFV/ARRB2/FIS1/BCL2L12/DAP/SRC/NDUFA13/CASP9/MUL1/FADD/BCAP31/CASP1/ROBO1/PIH1D1/BID/DPEP1/MYC/BBC3/SIAH2/RPS6KA1/PRDX3/NLRP12/PML/GPI/PSMB9/HTRA2/ARRB1/NLE1/PARK7/VCP/LAMTOR5/AIFM1/CARD16/CIDEB/NLRC4/RHOA/PLAUR/PDCD6/DAPK1/CLEC7A/HSP…
GO:1903364	GO:1903364	positive regulation of cellular protein catabolic process	148	0.451013	1.59143	0.00012113	0.00243249	0.00209956	3711	tags=34%, list=11%, signal=30%	LDLR/STUB1/TMEM259/DVL1/TRIB1/HSPBP1/SIRT6/PLK3/CD81/SGTA/AKT1/USP5/BAG6/CEBPA/CCDC22/LRP1/RAD23A/KEAP1/PTK2B/CSNK1E/GBA/PSMC4/OSBPL7/AXIN1/NKD2/SIRT2/HSPA1B/DDA1/DDRGK1/PLK2/DNAJB2/RNF40/GSK3A/CAV1/BCAP31/TRIB3/ZER1/FZR1/PSMC3/ABCA2/PTTG1IP/RNF19B/VPS11/PSMC5/VCP/GABARAP/MSN/CSNK1D/PLK1/EZR
GO:0042274	GO:0042274	ribosomal small subunit biogenesis	67	0.501149	1.59066	0.00218042	0.0270679	0.0233631	4921	tags=48%, list=15%, signal=41%	RPS15/TSR3/TBL3/ERCC2/DHX37/RPS5/RPS28/RPS16/RRP7A/RPS19/RPS21/RRS1/ERAL1/WDR46/BYSL/RPS8/NOB1/TSR2/METTL17/RPSA/RPS17/PWP2/ABT1/NOP9/NAT10/MRPS7/KRI1/RPS6/RPS7/NOP14/MRPS11/RPS14
GO:1902533	GO:1902533	positive regulation of intracellular signal transduction	937	0.388813	1.58988	1e-10	1.24326e-08	1.07309e-08	4866	tags=32%, list=15%, signal=28%	LGALS1/CCL23/CD74/GPX1/C1QTNF4/C20orf27/PTP4A3/HLA-DRB1/PYCARD/CD14/LGALS9/FGR/RASGRP4/PTPN6/ZNF385A/SPI1/CARD9/ADAM8/TELO2/HCST/C5AR1/MIF/LAMTOR2/TRAF7/RPS15/MAP3K11/S100A8/MAZ/S100A9/IRAK1/NCF1/FLT3/BAX/TGFB1/TNFRSF10B/CD4/THBS1/TICAM1/LTBR/DDT/ENG/JMJD8/SORBS3/MAPK3/FGD2/CD81/EIF5A/SLC9A3R1/MIR27A/GNAI2/CSK/SHARPIN/RELL2/MLST8/ABCA7/FLNA/TRIP6/ADRA2C/CCL5/HIP1/RBCK1/PRDX2/PRMT1/HRAS/GPBAR1/MAP…
GO:0008610	GO:0008610	lipid biosynthetic process	666	0.401863	1.58984	1e-10	1.24326e-08	1.07309e-08	4483	tags=30%, list=14%, signal=27%	CD74/TSPO/AGPAT2/FASN/DHCR24/G6PD/ABCD1/PITPNM1/GPX4/CYB5R3/LDLR/ISYNA1/ALDH3B1/MIF/GSTM1/CBR1/GPAA1/PNPLA2/ACOT7/MBOAT7/PRKCD/SLC45A3/PLA2G15/AKR1B1/HSD3B7/SGMS2/HSD17B10/ABHD8/PTGES2/MVD/MFSD2A/INPPL1/POR/EIF6/PMVK/GFI1/CISH/ACADVL/CES1/FADS3/DPM3/GSTP1/CSNK1G2/ST6GALNAC6/FDXR/P2RX1/DGKQ/MID1IP1/ST6GALNAC4/DGAT1/AKT1/EGR1/SREBF1/PEMT/DHRS9/TECR/PLA2G4A/PIGQ/DHCR7/AGPAT3/LSS/CDIPT/PIP5K1C/FADS2/…
GO:1901617	GO:1901617	organic hydroxy compound biosynthetic process	235	0.43283	1.58909	6.61638e-06	0.000202238	0.000174558	4235	tags=28%, list=13%, signal=24%	DHCR24/G6PD/CYB5R3/PCBD1/ISYNA1/PGP/AKR1B1/DDT/HSD3B7/HSD17B10/MFSD12/MVD/POR/PMVK/GFI1/CES1/DGKQ/PTAFR/SREBF1/PLTP/DHCR7/LSS/NR1D1/GIPC1/OPN3/PTK2B/GBA/PCK2/OSBPL7/SCAP/ACOT8/PSAT1/EBP/STARD4/ITPKC/MVK/QDPR/SPHK2/SPR/GOT1/CYB5R1/CTNS/ACAA2/LPCAT3/FDPS/ABCA2/IMPA2/SNAI1/ACLY/PARK7/IDI1/TM7SF2/FDFT1/NSDHL/AKR1C3/PNPO/SOD1/CLCN2/NFKB1/CYB5R2/CYP27B1/IP6K1/PDXK/SPHK1/ITPKB
GO:0009612	GO:0009612	response to mechanical stimulus	212	0.432981	1.58861	1.7991e-05	0.000469506	0.000405244	4239	tags=31%, list=13%, signal=27%	ARHGDIA/ENDOG/CYBA/NRXN2/JUND/TNFRSF10B/THBS1/BAK1/LTBR/ENG/MMP7/MAPK3/PLEC/FOSL1/JUN/GSN/KCNQ1/TMEM120A/AKT1/FOS/MYD88/PDZD7/BAD/NFKBIA/TLR4/PTK2B/PIEZO1/TIFAB/UCN/ABHD12/SCX/RELA/SRC/PKD1/TNFRSF1A/FADD/DAG1/BAG3/ASIC3/CACNB3/CASP1/CD40/SLC9A1/MPO/FOSB/ATP1A1/GOT1/PTGER4/TLR5/MAP3K14/XPC/AGT/SLC1A3/GPI/TLR8/CXCR4/PSPH/TRPV4/SUN1/RHOA/JUP/HDAC4/NFKB1/CLCN6/SMPD2/CNN2
GO:0006364	GO:0006364	rRNA processing	211	0.434047	1.58849	1.94314e-05	0.000501185	0.000432588	5132	tags=43%, list=16%, signal=36%	RPUSD1/RPS15/WDR18/TSR3/BOP1/NOC4L/EXOSC4/EIF6/NPM3/TBL3/POP7/RRP9/ERCC2/TRMT112/NSUN5/DHX37/RPP25/EXOSC5/NUDT16/PES1/NSUN5P1/NHP2/RPS28/MRM1/DDX54/RPS16/RRP7A/RPS19/DDX49/RPS21/GEMIN4/RRS1/WDR46/NOL6/RRP12/SUV39H1/IMP4/PIH1D1/SART1/BYSL/DDX56/SIRT7/MRTO4/RPL7A/ERI3/NOP10/RPS8/RRP1/NOB1/EIF4A3/RPUSD2/RPL10A/DDX51/POP5/TSR2/RPL35/WDR74/REXO4/PA2G4/NSUN5P2/RPS17/NOP2/FBL/RBFA/PWP2/NOP56/EBNA1BP2/IS…
GO:0001676	GO:0001676	long-chain fatty acid metabolic process	111	0.466026	1.58788	0.000619467	0.00954652	0.00823988	4053	tags=30%, list=12%, signal=26%	GPX1/ABCD1/GPX4/FAAH/GSTM1/CBR1/ACOT7/SLC27A4/MAPK3/PTGES2/GSTP1/PLA2G4A/FADS2/ELOVL1/ACAA1/ABHD12/ACSF2/ACOT8/ACOT2/PTGS1/ACOT4/CPT1A/CPT2/SLC27A1/ABHD6/GSTM4/ACSL1/SLC27A3/PTGIS/MGLL/AKR1C3/FADS1/ACOT1
GO:0072527	GO:0072527	pyrimidine-containing compound metabolic process	79	0.488324	1.58754	0.00214048	0.026802	0.0231336	5581	tags=48%, list=17%, signal=40%	TYMP/NME3/TK1/DCTPP1/APOBEC3H/NME4/CDA/NME1/NTHL1/CAD/UPP1/UCK1/UCKL1/NT5C/TK2/APOBEC3C/NT5M/UNG/APOBEC3B/THTPA/SLC25A19/NME2/CTPS1/TYMS/DTYMK/APOBEC3G/APOBEC3A/NEIL1/APOBEC3D/DCTD/APOBEC3F/TPK1/SMUG1/MTOR/DPYD/TKTL1/UMPS/UCK2
GO:0030073	GO:0030073	insulin secretion	189	0.439022	1.58704	1.99639e-05	0.000510162	0.000440336	5175	tags=33%, list=16%, signal=28%	TCIRG1/HLA-DRB1/PFKL/PHPT1/PIM3/UCP2/PICK1/MIDN/CCL5/GPR27/RAB11B/TRPM2/SREBF1/NADK/IL1RN/LRP1/TRPM4/NR1D1/BAIAP3/PTPRN2/BAD/CAPN10/PCK2/CDK16/PLA2G6/C2CD2L/DYNLL1/SIDT2/NLGN2/LRRC8A/STX4/CPT1A/GLUD1/RAB11FIP5/HADH/IRS2/GIPR/SLC8B1/UQCC2/JAGN1/PARK7/PPARD/HDAC1/SLC16A1/OXCT1/ICA1/GAL/GLUL/SLC9B2/BMP8A/GPER1/SYTL4/LRP5/STX1A/KCNA5/PSMD9/ENSA/HMGN3/RBP4/AACS/ADCYAP1/PER2
GO:0070059	GO:0070059	intrinsic apoptotic signaling pathway in response to endoplasmic reticulum stress	59	0.513449	1.58653	0.00430181	0.0459899	0.0396953	5553	tags=54%, list=17%, signal=45%	CEBPB/GRINA/BAX/TNFRSF10B/BAK1/BAG6/ATP2A3/SYVN1/DDIT3/TRIB3/PPP1R15A/TRAF2/BBC3/BCL2L1/HYOU1/ATF4/NCK2/PML/PTPN1/CREB3/PARK7/AIFM1/ATP2A1/TP53/ERP29/CREB3L1/CHAC1/HSPA1A/BCL2L11/TMBIM6/QRICH1/TXNDC12
GO:0051046	GO:0051046	regulation of secretion	605	0.400705	1.58615	1e-10	1.24326e-08	1.07309e-08	5175	tags=30%, list=16%, signal=26%	TCIRG1/CD74/HLA-DRB1/ITGB2/LGALS9/FGR/TNFRSF1B/SPI1/ADAM8/PFKL/RHBDF2/PHPT1/PIM3/CYBA/UCP2/HYAL3/DVL1/S100A8/UNC13D/HGS/PICK1/TGFB1/CDK5/MIDN/RAC2/SLC9A3R1/GNAI2/COMT/ATP13A2/FES/STXBP2/ADRA2C/CCL5/CES1/PNKD/P2RX1/GPR27/PTAFR/HMOX1/TRPM2/ITGAM/KCNQ1/SREBF1/PLA2G4A/NADK/ARF1/OPRL1/LRP1/PRAM1/VPS18/LILRB1/NR1H2/TRPM4/NR1D1/BAIAP3/LLGL1/PTPN23/GIT1/BAD/GIPC1/VAMP8/CALM3/TLR4/CAPN10/APBB3/MICAL1/ATP6…
GO:0002709	GO:0002709	regulation of T cell mediated immunity	82	0.489236	1.5855	0.000771444	0.011321	0.00977148	2288	tags=28%, list=7%, signal=26%	HLA-DRB1/HLA-DRA/LILRB4/TNFRSF1B/CD1D/WAS/IL12RB1/CD81/NLRP3/LILRB1/TRPM4/HLA-H/RIPK3/FUT7/HLA-A/ZP3/HLA-B/IL4I1/FADD/AHR/HLA-E/TRAF2/SASH3
GO:0090276	GO:0090276	regulation of peptide hormone secretion	191	0.436633	1.58508	4.57284e-05	0.00106523	0.000919431	5175	tags=32%, list=16%, signal=27%	TCIRG1/HLA-DRB1/PFKL/PHPT1/PIM3/UCP2/PICK1/MIDN/CCL5/GPR27/TRPM2/SREBF1/NADK/LRP1/TRPM4/NR1D1/BAIAP3/BAD/CAPN10/PCK2/CDK16/UCN/PLA2G6/C2CD2L/DYNLL1/SIDT2/NLGN2/LRRC8A/STX4/CPT1A/GLUD1/HADH/IRS2/GIPR/SLC8B1/UQCC2/JAGN1/PPARD/HDAC1/ITSN1/SLC16A1/OXCT1/ICA1/TFR2/GLUL/SLC9B2/BMP8A/GPER1/SYTL4/LRP5/STX1A/KCNA5/PSMD9/ENSA/HMGN3/FFAR2/PASK/RBP4/AACS/ADCYAP1/PER2
GO:1903900	GO:1903900	regulation of viral life cycle	143	0.451845	1.58485	9.51782e-05	0.00199083	0.00171834	4520	tags=38%, list=14%, signal=33%	LGALS1/CD74/HLA-DRB1/LGALS9/PARP10/APOBEC3H/ISG15/CD4/CIITA/LY6E/CCL5/GSN/IFITM3/TRIM28/IFITM2/BANF1/RAD23A/PTX3/BST2/TARBP2/CHMP2A/TNIP1/PPIA/TRIM11/OAS2/TRIM21/TRIM32/OAS1/APOBEC3C/TRIM8/TRIM14/NOTCH1/APOBEC3B/VPS37B/PML/TRIM62/OAS3/TRIM35/TRIM26/VPS4A/INPP5K/APOBEC3G/APOBEC3A/PPIH/CLEC4G/CXCL8/TRIM68/ISG20/MX1/KPNA2/TRIM22/APOBEC3D/PPIE/OASL/TRIM27
GO:0006457	GO:0006457	protein folding	204	0.433998	1.58449	3.90792e-05	0.000923956	0.000797493	4877	tags=35%, list=15%, signal=30%	CD74/HSPB1/FKBP8/ARL2/SDF2L1/QSOX1/CDC37/HSPBP1/AIP/TOR2A/PPIF/PRDX4/GRN/SGTA/WDR83OS/RUVBL2/DNAJC4/TRAP1/ENGASE/UNC45A/SNRNP70/MPDU1/HSPA7/PFDN2/NUDC/FKBP4/AHSA1/HSPA1B/MOGS/LTBP4/DNAJB2/BAG3/PPIA/FKBP2/PPIL2/FKBP5/FKBP1A/TBCC/GAK/DNAJC5/PDRG1/DNAJB12/CHCHD4/CCT7/CCT3/DNAJA4/DNAJB1/DNAJA3/PDIA4/CCT5/PPIB/GRPEL1/P3H1/HSPB6/PPIH/ALG12/HSP90AB1/HSPE1/HSPA5/ERP29/HSPA8/DNAJB13/PFDN5/PDIA6/PPIE/BAG1/…
GO:0048525	GO:0048525	negative regulation of viral process	89	0.482745	1.5838	0.000838523	0.0121443	0.0104821	4639	tags=44%, list=14%, signal=38%	ZFP36/PARP10/APOBEC3H/ISG15/CIITA/LY6E/CCL5/GSN/IFITM3/TRIM28/IFITM2/BANF1/PTX3/BST2/TNIP1/PPIA/TRIM11/OAS2/TRIM21/TRIM32/OAS1/APOBEC3C/TRIM8/TRIM14/APOBEC3B/PML/TRIM62/OAS3/TRIM35/TRIM26/INPP5K/APOBEC3G/APOBEC3A/ISG20/MX1/APOBEC3D/OASL/TRIM27/APOBEC3F
GO:0042130	GO:0042130	negative regulation of T cell proliferation	64	0.503726	1.58377	0.00284815	0.0333138	0.0287541	4974	tags=41%, list=15%, signal=35%	HLA-DRB1/CEBPB/LGALS9/LILRB4/PTPN6/LILRB2/ZBTB7B/SCRIB/LILRB1/IL10/HAVCR2/IL4I1/CD86/VSIG4/NDFIP1/IL2RA/TNFRSF14/CLEC4G/DLG5/SDC4/TNFRSF21/PRNP/HLA-G/SCGB1A1/BTN2A2/SFTPD
GO:0072331	GO:0072331	signal transduction by p53 class mediator	157	0.444085	1.58232	0.000104605	0.0021554	0.00186039	3665	tags=27%, list=11%, signal=24%	CDKN1A/CD74/DDIT4/PYCARD/PIDD1/ZNF385A/MIF/BCL3/RPS15/STK11/BAX/BOP1/PLK3/EIF5A/BATF/POU4F1/MYBBP1A/TMEM109/E2F1/SHISA5/SESN2/AKT1/CDIP1/BAG6/PHLDA3/AEN/SPRED2/PLK2/RRS1/PDK2/CDK5RAP3/MUC1/PML/KAT5/PRMT5/PTTG1IP/SNAI1/E2F2/UBB/NOP2/EDA2R/FOXM1/AURKB
GO:0048705	GO:0048705	skeletal system morphogenesis	214	0.431397	1.58226	8.75957e-06	0.000255065	0.000220154	3795	tags=22%, list=11%, signal=20%	HOXA9/HOXA5/HOXB6/HOXB5/HOXA6/HOXB3/HOXB2/HOXA3/FGR/HOXB4/HOXA7/HOXA4/PAX5/INPPL1/POR/SLC39A1/HOXB7/HYAL2/ANXA6/THBS3/RARA/CSRNP1/HOXB9/HOXB8/BMP1/TIFAB/MEF2D/MEGF8/SCX/SKI/HOXA11/PKD1/RARG/MDFI/SLC39A3/NDST1/HOXA2/NAB2/EIF4A3/HOXA1/NLE1/TMEM107/LTBP3/ARID5B/FUZ/TRPV4/SATB2/TCF15
GO:0051345	GO:0051345	positive regulation of hydrolase activity	575	0.39879	1.58034	1.72776e-10	2.0338e-08	1.75543e-08	4372	tags=28%, list=13%, signal=25%	CCL23/PRTN3/CTSD/S100A10/PYCARD/SH3BP1/LGALS9/PIDD1/RASGRP4/CARD9/ADRM1/RHOG/SIPA1/C5AR1/PFN1/S100A8/S100A9/BAX/PRKCD/GMIP/LPAR2/SLC27A4/BAK1/RANGAP1/ADAP1/PRR7/MTCH1/SCRIB/PLCB2/DDX11/CCL5/RGS14/HIP1/HRAS/GRN/P2RX1/PTAFR/HSF1/ARAP1/GSN/CCL3/TBC1D10B/AKT1/PHB2/PPM1F/PRELID1/NLRP3/ARHGAP27/PHB/NR1H2/ARHGEF19/SGSM2/SGSM3/SRGAP2/MAPK12/ATP2A3/S1PR4/BAD/RGS10/CALM3/RASGRP2/SIPA1L2/PTK2B/TBC1D2/TBC1D1…
GO:0051050	GO:0051050	positive regulation of transport	880	0.387622	1.58006	1e-10	1.24326e-08	1.07309e-08	4608	tags=28%, list=14%, signal=25%	AZU1/TSPO/HLA-DRB1/CEBPB/ITGB2/PYCARD/CD14/CHCHD10/FGR/G6PD/ADAM8/LILRA2/CD151/PHPT1/ZDHHC8/CYBA/SLC11A1/TRIM46/CD19/HYAL3/S100A8/STK11/UNC13D/HGS/PICK1/BAX/TGFB1/PRKCD/CDK5/KCNE1/BAK1/B3GAT3/PLK3/SREBF2/CD81/RAC2/SLC9A3R1/VPS28/AP2M1/GNAI2/ABCA7/ATP13A2/CD300LF/STAC3/FLNA/CCL5/CES1/SIRPA/HIP1/ANXA2/HRAS/FLOT1/P2RX1/GPR27/ACTN4/AP2A1/PTAFR/HYAL2/OAZ1/CCL3/SLC26A6/TRPM2/ITGAM/KCNQ1/C2/AKT1/EMD/TRI…
GO:0051222	GO:0051222	positive regulation of protein transport	298	0.4179	1.5797	1.56168e-06	5.75998e-05	4.97161e-05	4044	tags=33%, list=12%, signal=29%	HLA-DRB1/ITGB2/ADAM8/PHPT1/TGFB1/PRKCD/CDK5/B3GAT3/PLK3/SREBF2/CD81/RAC2/VPS28/ATP13A2/FLNA/HRAS/GPR27/HYAL2/OAZ1/TRPM2/ITGAM/EMD/TRIM28/ZC3H12A/NADK/ARF1/LRP1/NR1H2/TRPM4/BAIAP3/PTPN23/BAD/MICALL2/CEP131/TLR4/CAPN10/UBL5/APBB3/CIB1/PCK2/KCNN4/NUTF2/FIS1/PLA2G6/SRC/BAP1/PARD6A/C2CD2L/DYNLL1/GSK3A/BAG3/BCAP31/CACNB3/HCLS1/PPIA/NLGN2/PRKACA/RNF31/BBC3/RAN/LRRC8A/STX4/CLN3/GLUD1/PINK1/RPH3AL/YWHAE/I…
GO:0006665	GO:0006665	sphingolipid metabolic process	144	0.450886	1.5797	0.000252995	0.00451514	0.00389715	4279	tags=33%, list=13%, signal=29%	SERINC2/ALDH3B1/BAX/PRKCD/PLA2G15/CPTP/SGMS2/FADS3/CSNK1G2/ST6GALNAC6/P2RX1/ST6GALNAC4/NAGA/PEMT/TECR/ELOVL1/GBA/FUT7/GBA2/ST8SIA6/NEU1/PSAP/ENPP2/PLA2G6/NEU4/PPP2R1A/GM2A/SMPD1/SPHK2/SMPDL3B/CEL/CLN8/GLA/SPNS2/SMPD4/CLN6/ABCA2/HTRA2/B4GALT3/B3GALT4/GLB1/ORMDL2/NAAA/PNPLA1/GLTP/SPHK1/SMPD2/PRKD2
GO:0048562	GO:0048562	embryonic organ morphogenesis	283	0.420902	1.57941	1.57714e-06	5.79769e-05	5.00415e-05	3719	tags=19%, list=11%, signal=17%	HOXA9/HOXA5/HOXB6/HOXB5/HOXA6/HOXB3/HOXB2/MAFB/HOXA3/HOXB4/HOXA7/HOXA4/DVL1/MYO7A/ENG/MAPK3/SLC9A3R1/SCRIB/PAX5/HLX/SLC39A1/HOXB7/TPRN/KCNQ1/SRF/HOXB9/PDZD7/HOXB8/TIFAB/NAGLU/MEGF8/DVL2/HOXA11/FZD6/RARG/ASB2/MDFI/SLC39A3/TBX6/NOTCH1/NDST1/HOXA2/EIF4A3/MFAP2/HOXA1/NTN1/SUFU/SOX18/FGF10/HMX3/FOXF2/FUZ/ID2/SATB2
GO:0097191	GO:0097191	extrinsic apoptotic signaling pathway	215	0.429457	1.57834	1.35904e-05	0.000365883	0.000315804	4059	tags=33%, list=12%, signal=29%	LMNA/GPX1/PYCARD/TNFRSF1B/PIDD1/SPI1/PPP1CA/MAPK7/BAX/TGFB1/TNFRSF10B/THBS1/MKNK2/BAK1/LTBR/SORT1/GSTP1/RBCK1/PRDX2/TNFSF12/TMC8/HMOX1/HYAL2/TRADD/AKT1/IFI6/BAD/SIVA1/CIB1/HSPA1B/BCL2L12/PELI3/RELA/DEDD2/SRC/NDUFA13/TNFRSF1A/FADD/GSK3A/BCL2A1/BAG3/CAV1/ATF3/MCL1/TRAF2/BID/DAPK3/TMBIM1/DAXX/ITPRIP/SIAH2/BCL2L1/PEA15/STX4/AGT/PML/ITM2C/HTRA2/TERT/ICAM1/PARK7/UNC5B/FGF10/GABARAP/PSME3/CD70/ARHGEF2/L…
GO:0009991	GO:0009991	response to extracellular stimulus	488	0.407356	1.57769	1.25615e-09	1.11218e-07	9.59953e-08	4453	tags=29%, list=13%, signal=25%	CDKN1A/TSPO/G6PD/TFEB/RASGRP4/ZFP36/LDLR/SIPA1/CYBA/UCP2/PIM1/DCTPP1/EIF4EBP1/PICK1/SLC27A4/SIRT6/NUDT1/NDOR1/TBXA2R/VDR/MMP7/MAPK3/SREBF2/MFSD2A/KAT2A/PLEC/POR/GNAI2/COMT/FES/AHCY/FOSL1/JUN/GSDMD/MYBBP1A/GSTP1/HSF1/HMOX1/SESN2/C2/AKT1/FOS/SREBF1/ZC3H12A/CAT/PEMT/WDR24/SRF/NENF/RARA/NR1H2/MBD3/COX4I1/CAD/UPP1/USF2/PPP1R9B/GBA/PCK2/GSS/EEF2/UCN/RPS19/FIS1/SIRT2/USF1/DAP/TXN2/ERCC1/RELA/POMC/SRC/AD…
GO:0043009	GO:0043009	chordate embryonic development	601	0.401318	1.57763	1e-10	1.24326e-08	1.07309e-08	4570	tags=29%, list=14%, signal=25%	HOXA9/HOXA5/HOXB6/HOXB5/HOXA6/HOXB3/HOXB2/CEBPB/JUNB/PLXNB2/MFNG/SCO2/HOXA3/ST14/KLF2/HOXB4/TFEB/KLF4/HOXA7/FKBP8/ENDOG/PFN1/HOXA4/DVL1/SPINT1/ITPK1/TGFB1/KAT2A/SCRIB/PAX5/LY6E/PLOD3/TRIP6/FOSL1/SLC39A1/ZNF358/PRMT1/HOXB7/CMTM3/ASF1B/FURIN/PHGDH/AKT1/EPN1/PLCD3/TRIM28/ERCC2/PEMT/CEBPA/SRF/RPL13/RARA/LFNG/HOXB9/APBA3/MBD3/PTPN18/IL10/HOXB8/ARMC5/PEF1/KEAP1/VASP/XAB2/TAB1/DEAF1/ZMIZ1/SPINT2/PSMC4/M…
GO:0032940	GO:0032940	secretion by cell	768	0.391926	1.57726	1e-10	1.24326e-08	1.07309e-08	5175	tags=31%, list=16%, signal=27%	TCIRG1/HLA-DRB1/ITGB2/LGALS9/FGR/CORO1A/TNFRSF1B/TNFAIP2/SPI1/ADAM8/PFKL/MYO1G/RHBDF2/PHPT1/PIM3/UCP2/HYAL3/DVL1/NRXN2/NR4A1/UNC13D/HGS/PICK1/TGFB1/SCRN1/CDK5/ENG/MIDN/RAC2/SCRIB/GNAI2/HCK/STEAP3/LY6E/ATP13A2/FES/STXBP2/ADRA2C/CCL5/PNKD/P2RX1/GPR27/SLC17A9/PTAFR/HMOX1/RAB11B/CCL3/TRPM2/ITGAM/FURIN/SYNGR2/KCNQ1/SREBF1/NAGPA/SDF4/PLA2G4A/NADK/IL1RN/ARF1/LRP1/PIP5K1C/PRAM1/VPS18/PREB/LILRB1/MON1A/NR…
GO:1901606	GO:1901606	alpha-amino acid catabolic process	83	0.486531	1.57699	0.0020239	0.0257112	0.0221921	4051	tags=33%, list=12%, signal=29%	SDSL/BCKDK/HSD17B10/AHCY/BCAT2/ALDH4A1/IL4I1/SHMT2/HAAO/GCAT/DDAH2/QDPR/GOT1/GLUD1/CSAD/AFMID/HPD/ADHFE1/GOT2/ASRGL1/AMT/SARDH/GCSH/FAH/OAT/GLUL/DLST
GO:0051402	GO:0051402	neuron apoptotic process	241	0.429089	1.57681	9.26571e-06	0.000266992	0.000230449	4192	tags=30%, list=13%, signal=26%	GPX1/CEBPB/CORO1A/G6PD/ADAM8/NSMF/MYBL2/SIGMAR1/C5AR1/MAP3K11/BAX/CTSZ/CDK5/TYROBP/NRBP2/POU4F1/CDC34/JUN/HRAS/GRN/HMOX1/GAPDH/CCL3/ITGAM/UBE2M/AKT1S1/SYNGAP1/LRP1/PIGT/IL10/PTK2B/GBA/ARRB2/FIS1/CX3CR1/CASP9/FADD/DDIT3/GSK3A/PIN1/MCL1/BID/DNAJC5/PARP1/BCL2L1/ATN1/HYOU1/GRIK5/CLN3/ILK/ATF4/PINK1/GPI/NCSTN/ARRB1/TERT/AKT2/PARK7/AGAP2/HDAC1/AIFM1/UNC5B/CLCF1/RHOA/SOD1/TP53/HDAC4/HSP90AB1/PPARGC1A/TN…
GO:0051495	GO:0051495	positive regulation of cytoskeleton organization	216	0.428957	1.57668	2.56244e-05	0.00064148	0.00055368	4520	tags=33%, list=14%, signal=29%	S100A10/PYCARD/CORO1A/ARL2/PFN1/ARPC1B/CORO1B/WAS/PICK1/LIMK1/KATNB1/CDK5/SORBS3/HCK/MLST8/FES/FLNA/HRAS/PDXP/ARHGEF10L/GSN/WASH6P/PPM1F/CDC42EP3/ARF1/CDC42EP1/FCHSD1/GIT1/FHOD1/BAIAP2L2/TESK1/VASP/PTK2B/PFDN2/ARPC1A/PSRC1/HSPA1B/ARPC4/HCLS1/WDR1/ARPC5L/SLAIN1/RHOC/ID1/ARFIP2/NCK2/DCTN1/PLXNA3/WASH3P/HAX1/ICAM1/NUP62/PAK1/RAPGEF3/ABL1/TRPV4/GMFG/CYFIP1/RHOA/PXN/MYO1C/ARPC2/GRB2/SDC4/NUMA1/BRK1/EP…
GO:0032970	GO:0032970	regulation of actin filament-based process	380	0.408573	1.57666	9.78665e-08	5.03671e-06	4.34733e-06	4330	tags=29%, list=13%, signal=25%	S100A10/PYCARD/SH3BP1/CORO1A/MYADM/ARHGDIA/RHOG/PHPT1/TWF2/PFN1/ARPC1B/CORO1B/WAS/COTL1/PICK1/PRKCD/LIMK1/CDK5/SORBS3/RAC2/FLII/HCK/SSH3/MLST8/FES/FLNA/RAC3/HRAS/PDXP/ARHGEF10L/ARAP1/GSN/TRPM2/RHOB/WASH6P/RHOBTB2/PPM1F/CDC42EP3/CDK10/ARF1/LRP1/ABI3/CDC42EP1/ARHGEF19/TRPM4/FCHSD1/BST2/CSF1R/FHOD1/BAIAP2L2/TESK1/VASP/PTK2B/ARPC1A/GBA2/IQGAP3/ARPC4/CAPZB/VILL/CAV1/FSCN1/HCLS1/RHOF/SLC9A1/ELN/ATP1A1/…
GO:0051092	GO:0051092	positive regulation of NF-kappaB transcription factor activity	152	0.442945	1.57408	0.000214915	0.00395022	0.00340955	4597	tags=40%, list=14%, signal=35%	PYCARD/LGALS9/RPS6KA4/PIDD1/CARD9/ADAM8/S100A8/S100A9/IRAK1/TICAM1/RBCK1/FLOT1/TRADD/CAT/NLRP3/MYD88/TLR4/CIB1/RIPK3/HSPA1B/CX3CR1/DDRGK1/RELA/FLOT2/IKBKG/CAV1/CD40/TRAF2/PPIA/RNF25/RNF31/TRIM21/TRIM32/TRIM8/TRIM14/AGT/PRDX3/IL1RAP/TRIM62/ICAM1/TLR2/LAMTOR5/RHEBL1/AMH/CARD16/NLRC4/EDA2R/ARHGEF2/TRIM68/CLEC7A/NOD2/SPHK1/ZBTB7A/PRKD2/CD36/RPS3/TRIM22/TRIM27/TNFRSF11A/PRKCZ/S100A12
GO:0006816	GO:0006816	calcium ion transport	407	0.408718	1.57363	7.12966e-08	3.84828e-06	3.32156e-06	5000	tags=30%, list=15%, signal=26%	TSPO/CORO1A/G6PD/PTPN6/LILRB2/LILRA2/CYBA/HOMER3/CD19/BAX/CD4/CDK5/MCOLN1/BAK1/VDR/GNAI2/STAC3/CCL5/ANXA2/P2RX1/CCL3/TRPM2/GPR35/AKT1/ANXA6/OPRL1/LILRB1/TRPM4/ATP2A3/CACNA2D4/CACNA2D2/CALM3/MIR34A/STOML2/PTK2B/LILRA5/BSPRY/ARRB2/KCNN4/UCN/CCR1/PLA2G6/PKD1/SLC3A2/TRPV2/DDIT3/CACNB1/CAV1/CACNB3/CRACR2B/SLC9A1/SMDT1/CACNA2D3/SPHK2/PRKACA/SLC25A25/LETM1/LIME1/FKBP1A/NMUR1/CHERP/TMEM38B/AGT/ORAI1/GSTO…
GO:0001906	GO:0001906	cell killing	182	0.434971	1.57331	0.000107439	0.00220969	0.00190725	3502	tags=25%, list=11%, signal=22%	AZU1/HLA-DRB1/HLA-DRA/LGALS9/CORO1A/PTPN6/SPI1/LYZ/CD1D/ROMO1/UNC13D/IL12RB1/TYROBP/TUBB4B/PLEKHM2/STXBP2/GAPDH/ITGAM/FCER2/TREM1/LILRB1/MYD88/HLA-H/RIPK3/ARRB2/HLA-A/HAVCR2/RPS19/HLA-B/CX3CR1/FADD/GNLY/HLA-E/TUSC2/PIK3R6/ULBP3/BCL2L1/TUBB/LAMP1/CTSG/MICA/ICAM1/RNF19B/PVR/PRDX1
GO:0001817	GO:0001817	regulation of cytokine production	775	0.390878	1.57261	1e-10	1.24326e-08	1.07309e-08	4575	tags=30%, list=14%, signal=27%	AZU1/CD74/TSPO/HLA-DPB1/C1QTNF4/HLA-DRB1/CEBPB/HLA-DPA1/PLD3/PYCARD/CD14/LGALS9/FGR/LILRB4/RPS6KA4/AGPAT2/TNFRSF1B/CCDC88B/PLD4/KLF2/ABCD1/HSPB1/KLF4/PTPN6/CARD9/ADAM8/ZFP36/LILRB2/LILRA2/C5AR1/ZBTB7B/CYBA/SLC11A1/MIF/HOMER3/BCL3/IRF5/C3AR1/IRAK1/FRMD8/ISG15/TGFB1/CD4/THBS1/IL12RB1/TYROBP/CPTP/TICAM1/DDT/CD81/BATF/KAT2A/SCRIB/CSK/GSDMD/PER1/SIRPA/SIGIRR/CUEDC2/GSTP1/IRF7/RELB/HRAS/GPSM3/FLOT1/IGF…
GO:0006644	GO:0006644	phospholipid metabolic process	356	0.410139	1.57211	2.71518e-07	1.24662e-05	1.07599e-05	4360	tags=33%, list=13%, signal=29%	AGPAT2/PITPNM1/GPX4/SERINC2/PNPLA6/LDLR/ISYNA1/GPAA1/PGP/MBOAT7/PRKCD/PLCB3/PLA2G15/SGMS2/ABHD8/MVD/MFSD2A/INPPL1/PLCB2/PMVK/CISH/DPM3/DGKQ/PHB2/PEMT/PLA2G4A/PIGQ/AGPAT3/ARF1/CDIPT/PIP5K1C/NR1H2/PIGT/CSF1R/LPCAT4/PLB1/STOML2/DGKZ/INPP5E/DPM2/SOCS1/ABHD12/LPCAT1/FABP5/AGPAT1/PCYT2/ENPP2/PLA2G6/SCARB1/PTDSS2/VAC14/ITPKC/INPP5J/TMEM150A/SMPD1/DOLK/MVK/SPHK2/SMPDL3B/PLBD2/DBI/CLN8/GDPD3/PNPLA7/IDH1/P…
GO:0046890	GO:0046890	regulation of lipid biosynthetic process	169	0.434743	1.572	0.000165489	0.00320688	0.00276796	4474	tags=33%, list=14%, signal=29%	CD74/TSPO/ABCD1/LDLR/PRKCD/SLC45A3/MFSD2A/POR/EIF6/GFI1/ACADVL/CES1/DGKQ/MID1IP1/AKT1/EGR1/SREBF1/DHCR7/NR1H2/NR1D1/ARMC5/CDK4/LPCAT1/FABP5/CTDNEP1/SCAP/PLA2G6/SCARB1/FAM3A/STARD4/TRIB3/SPHK2/ATP1A1/IDH1/CCDC3/SLC27A1/ABHD6/LPCAT3/ABCA2/WDTC1/SNAI1/ORMDL2/AKR1C3/ABCA3/SOD1/CLCN2/CHP1/NFKB1/CYP27B1/PPARGC1A/SPHK1/CAPN2/NR1H3/GPER1/MLXIPL/SF1
GO:0008202	GO:0008202	steroid metabolic process	314	0.414604	1.57136	1.12639e-06	4.36704e-05	3.76932e-05	4160	tags=27%, list=13%, signal=24%	TSPO/DHCR24/G6PD/CYB5R3/LDLR/STUB1/AKR1B1/HSD3B7/HSD17B10/SREBF2/MVD/MIR27A/POR/COMT/PMVK/GFI1/ACADVL/CES1/FDXR/DGKQ/EGR1/SREBF1/VLDLR/CAT/CEBPA/DHRS9/DHCR7/LSS/NR1D1/ACAA1/ARMC5/HINT2/GBA/GBA2/OSBPL7/APOBR/SCAP/SCARB1/ACOT8/YWHAH/SNX17/NFE2L1/EBP/STARD4/STS/SMPD1/MVK/ATP1A1/CEL/CLN8/LAMTOR1/DHRS4/CYB5R1/NPC2/STARD3/HSD17B8/AGT/CLN6/ACAA2/LPCAT3/FDPS/ABCA2/SNAI1/ACLY/PPARD/IDI1/LCAT/TM7SF2/NR1I2/…
GO:0032535	GO:0032535	regulation of cellular component size	366	0.40911	1.57087	1.7267e-07	8.41673e-06	7.26473e-06	4038	tags=28%, list=12%, signal=25%	ARHGAP4/PYCARD/SH3BP1/CORO1A/MYADM/TWF2/TRIM46/PFN1/ARPC1B/CORO1B/WAS/PPP1CA/COTL1/PICK1/PRKCD/LIMK1/CDK5/SLC9A3R1/AP2M1/FLII/VAV2/HCK/SSH3/MLST8/ATP13A2/SLC12A9/PDXP/GDI1/LAMTOR4/GSN/WASH6P/AKT1/E2F4/CDC42EP3/SRF/ARF1/AKT1S1/LRP1/CDC42EP1/RIN3/FCHSD1/BAIAP2L2/SLC12A7/VASP/PTK2B/RILP/ARPC1A/GBA2/KCNN4/CDK4/UCN/IQGAP3/MEGF8/ZFYVE27/ANAPC2/RTN4R/ARPC4/TRPV2/CAPZB/VILL/DPYSL2/HCLS1/PPP1R15A/RARG/ELN…
GO:0051607	GO:0051607	defense response to virus	254	0.424948	1.57067	3.04293e-06	0.000102966	8.88732e-05	4687	tags=33%, list=14%, signal=28%	AZU1/DDIT4/ITGAX/PYCARD/UNC93B1/CARD9/RNASE6/ATAD3A/IRF5/APOBEC3H/UNC13D/ISG15/IL12RB1/TICAM1/EXOSC4/SAMHD1/IRF7/HYAL2/IFITM3/PHB2/IFITM2/ZC3H12A/IRF3/PHB/LILRB1/MYD88/EXOSC5/IFI6/BST2/NLRX1/RNASE2/VAMP8/ARMC5/RIPK3/TARBP2/RELA/RNF26/CLPB/MUL1/FADD/POLR3H/C1QBP/CD40/RTP4/TRIM11/OAS2/AKAP1/OAS1/BCL2L1/APOBEC3C/MAP3K14/APOBEC3B/PQBP1/PML/TLR8/DHX58/TRAF3/TSPAN32/OAS3/MICA/NPLOC4/ZDHHC1/TLR2/ZDHHC11…
GO:0140546	GO:0140546	defense response to symbiont	254	0.424948	1.57067	3.04293e-06	0.000102966	8.88732e-05	4687	tags=33%, list=14%, signal=28%	AZU1/DDIT4/ITGAX/PYCARD/UNC93B1/CARD9/RNASE6/ATAD3A/IRF5/APOBEC3H/UNC13D/ISG15/IL12RB1/TICAM1/EXOSC4/SAMHD1/IRF7/HYAL2/IFITM3/PHB2/IFITM2/ZC3H12A/IRF3/PHB/LILRB1/MYD88/EXOSC5/IFI6/BST2/NLRX1/RNASE2/VAMP8/ARMC5/RIPK3/TARBP2/RELA/RNF26/CLPB/MUL1/FADD/POLR3H/C1QBP/CD40/RTP4/TRIM11/OAS2/AKAP1/OAS1/BCL2L1/APOBEC3C/MAP3K14/APOBEC3B/PQBP1/PML/TLR8/DHX58/TRAF3/TSPAN32/OAS3/MICA/NPLOC4/ZDHHC1/TLR2/ZDHHC11…
GO:0062197	GO:0062197	cellular response to chemical stress	329	0.41024	1.57026	2.19994e-07	1.03145e-05	8.90277e-06	4381	tags=33%, list=13%, signal=29%	TSPO/GPX1/KLF2/G6PD/ABCD1/HSPB1/KLF4/ENDOG/SIGMAR1/ALDH3B1/VNN1/PRDX5/ROMO1/NCF1/MAPK7/PRKCD/TMEM161A/AKR1B1/MAPK3/PLEC/PPIF/ATP13A2/JUN/SIRPA/RELB/PRDX2/HSF1/HMOX1/TRPM2/RHOB/SESN2/AKT1/FOS/ZC3H12A/STAT6/SERPINB6/TRAP1/STK25/AGAP3/BAD/PYCR2/IL10/PDGFD/CCS/MIR34A/TLR4/KEAP1/SLC4A11/ZNF580/RIPK3/LONP1/KDM6B/SIRT2/HSPA1B/RELA/CHCHD2/SRC/DDIT3/CAV1/NFE2L1/MCL1/MPO/PPIA/PDK2/LETM1/PPP5C/AIFM2/PARP1/P…
GO:0070227	GO:0070227	lymphocyte apoptotic process	72	0.489643	1.57025	0.00302616	0.0348037	0.0300401	4466	tags=39%, list=14%, signal=34%	CD74/LGALS9/ADAM8/TSC22D3/BAX/PKN1/BAK1/CCL5/AKT1/PRELID1/NOC2L/IL10/RIPK3/PDCD1/BCL6/FADD/KDELR1/IRS2/IL2RA/DNAJA3/AURKB/LMBR1L/LGALS3/TP53/TNFRSF21/LYN/ADA/RPS6
GO:0006935	GO:0006935	chemotaxis	585	0.39339	1.56968	3.83494e-10	3.92903e-08	3.39126e-08	4800	tags=26%, list=15%, signal=23%	AZU1/CCL23/CD74/PLXNB2/ITGB2/TYMP/LGALS9/CORO1A/HSPB1/SPI1/ADAM8/RHOG/C5AR1/MIF/CORO1B/C3AR1/DVL1/S100A8/S100A9/NR4A1/NINJ1/TGFB1/PRKCD/THBS1/ARTN/CDK5/LYPLA2/DDT/HSD3B7/ROBO3/DUSP1/MAPK3/RAC2/PLEC/SCRIB/TMEM102/FES/FOSL1/CCL5/PLXNA1/NCAM1/GSTP1/HRAS/GPSM3/PTAFR/CMTM3/CCL3/TRPM2/EGR2/PPM1F/BSG/TREM1/LRP1/PIP5K1C/LSP1/TRPM4/HOXB9/RIN3/RNASE2/CSF1R/IL10/PDGFD/MIR34A/VASP/PTK2B/ZNF580/CMTM7/ARRB2/RP…
GO:0001816	GO:0001816	cytokine production	787	0.388687	1.5691	1e-10	1.24326e-08	1.07309e-08	4575	tags=30%, list=14%, signal=27%	AZU1/CD74/TSPO/HLA-DPB1/C1QTNF4/HLA-DRB1/CEBPB/HLA-DPA1/PLD3/PYCARD/CD14/LGALS9/FGR/LILRB4/RPS6KA4/AGPAT2/TNFRSF1B/CCDC88B/PLD4/KLF2/ABCD1/HSPB1/KLF4/PTPN6/CARD9/ADAM8/ZFP36/LILRB2/LILRA2/C5AR1/ZBTB7B/CYBA/SLC11A1/MIF/HOMER3/BCL3/IRF5/C3AR1/IRAK1/FRMD8/ISG15/TGFB1/CD4/THBS1/IL12RB1/TYROBP/CPTP/TICAM1/DDT/CD81/BATF/KAT2A/SCRIB/CSK/GSDMD/PER1/SIRPA/SIGIRR/CUEDC2/GSTP1/IRF7/RELB/HRAS/GPSM3/FLOT1/IGF…
GO:0061178	GO:0061178	regulation of insulin secretion involved in cellular response to glucose stimulus	63	0.501688	1.56875	0.00467491	0.0488459	0.0421604	3663	tags=32%, list=11%, signal=28%	HLA-DRB1/PHPT1/PIM3/UCP2/GPR27/NADK/LRP1/TRPM4/NR1D1/BAIAP3/BAD/CDK16/PLA2G6/C2CD2L/DYNLL1/SIDT2/STX4/JAGN1/PPARD/OXCT1
GO:0045806	GO:0045806	negative regulation of endocytosis	52	0.516814	1.56872	0.0044919	0.0473361	0.0408572	4618	tags=42%, list=14%, signal=36%	MIR27A/ABCA7/UNC119/ANKRD13B/LRPAP1/LILRB1/NR1H2/RIN3/DLG4/CD300A/WDR54/ANKRD13D/CAV1/SNX33/PACSIN2/LRSAM1/ABCA2/STX1B/LGALS3/SCAMP5/NR1H3/PACSIN1
GO:1901135	GO:1901135	carbohydrate derivative metabolic process	961	0.380982	1.56862	1e-10	1.24326e-08	1.07309e-08	4491	tags=29%, list=14%, signal=26%	SLC25A1/HK3/DDIT4/TYMP/FASN/NME3/G6PD/ABCD1/ATP6V0C/B3GNT8/CST3/IDUA/PFKL/NUDT14/TK1/NUDT8/ARL2/RENBP/DNPH1/PFKP/AKR7A2/PIM1/DCTPP1/HYAL3/RAB1B/APOBEC3H/NME4/GALK1/GPAA1/IMPDH1/PGLS/APRT/ENO1/TPI1/BAX/ACOT7/TGFB1/PRKCD/NUDT1/ALDOA/UAP1L1/AKR1B1/CPTP/B3GAT3/JMJD8/PKM/MVD/CHST13/CDA/SLC35C1/EIF6/PLOD3/GUK1/ABCA7/PMVK/AHCY/SAMHD1/DPM3/ST6GALNAC6/MACROD1/AP2A1/B4GALT2/SLC2A6/GAPDH/HYAL2/NME1/ST6GALNA…
GO:0002697	GO:0002697	regulation of immune effector process	327	0.412091	1.56822	7.06068e-07	2.92608e-05	2.52559e-05	3863	tags=29%, list=12%, signal=26%	CD74/HLA-DRB1/ITGB2/HLA-DRA/LGALS9/FGR/LILRB4/TNFRSF1B/PTPN6/SPI1/CD1D/ZBTB7B/PARP3/WAS/NCF1/UNC13D/TNFSF13/PKN1/TGFB1/IL12RB1/TYROBP/HLA-DMB/TICAM1/CD81/RAC2/HLX/FES/STXBP2/CUEDC2/GRN/PTAFR/HMOX1/ITGAM/PHB2/ZC3H12A/STAT6/FCER2/RARA/NLRP3/MAD2L2/PRAM1/PHB/LILRB1/TRPM4/BST2/HLA-H/VAMP8/IL10/TLR4/RIPK3/FUT7/ARRB2/CD300A/HLA-A/HAVCR2/RPS19/ZP3/HLA-B/HK1/CX3CR1/BCL6/IL4I1/FADD/SCIMP/CD86/VSIG4/AHR/C1…
GO:1904951	GO:1904951	positive regulation of establishment of protein localization	314	0.413636	1.56769	1.36309e-06	5.14764e-05	4.44308e-05	4044	tags=32%, list=12%, signal=29%	PTP4A3/HLA-DRB1/ITGB2/ADAM8/PHPT1/TGFB1/PRKCD/CDK5/B3GAT3/PLK3/SREBF2/CD81/RAC2/VPS28/ATP13A2/FLNA/HRAS/GPR27/HYAL2/OAZ1/TRPM2/ITGAM/EMD/TRIM28/ZC3H12A/NADK/ARF1/LRP1/NR1H2/TRPM4/BAIAP3/PTPN23/BAD/MICALL2/CEP131/TLR4/CAPN10/UBL5/APBB3/CIB1/PCK2/KCNN4/NUTF2/FIS1/PLA2G6/SRC/BAP1/PARD6A/C2CD2L/DYNLL1/GSK3A/BAG3/BCAP31/CACNB3/HCLS1/PPIA/NLGN2/PRKACA/RNF31/BBC3/RAN/CCT7/LRRC8A/STX4/CLN3/GLUD1/CCT3/PIN…
GO:0046635	GO:0046635	positive regulation of alpha-beta T cell activation	66	0.49492	1.56644	0.00342939	0.0384849	0.0332175	4932	tags=44%, list=15%, signal=37%	HLA-DRB1/HLA-DRA/LGALS9/LILRB4/ZBTB7B/IL12RB1/CD81/HLX/RARA/NLRP3/HLA-A/SOCS1/EBI3/CD86/HLA-E/SASH3/AP3D1/RASAL3/CD83/RHOA/IL4R/NFKBID/PNP/ITPKB/ADA/IL12A/PRKCZ/ZAP70/NCKAP1L
GO:0006968	GO:0006968	cellular defense response	52	0.5159	1.56595	0.00455748	0.0479073	0.0413502	2126	tags=27%, list=6%, signal=25%	TCIRG1/LGALS3BP/CD300C/LILRB2/C5AR1/NCF1/TYROBP/FOSL1/LSP1/NCF2/PTK2B/CX3CR1/RELA/GNLY
GO:0035710	GO:0035710	CD4-positive, alpha-beta T cell activation	100	0.469314	1.56591	0.000524647	0.00842557	0.00727236	2612	tags=27%, list=8%, signal=25%	TCIRG1/NKX2-3/HLA-DRB1/HLA-DRA/LGALS9/ZBTB7B/BCL3/IL12RB1/CD81/BATF/HLX/RELB/ZFPM1/ZC3H12A/STAT6/CTSL/RARA/NLRP3/ARMC5/STOML2/FUT7/SOCS1/BCL6/CD86/SASH3/SEMA4A/PTGER4
GO:1901615	GO:1901615	organic hydroxy compound metabolic process	523	0.401337	1.56565	6.80924e-10	6.49519e-08	5.60619e-08	4235	tags=26%, list=13%, signal=23%	ITGB2/DHCR24/G6PD/CYB5R3/PCBD1/LDLR/ISYNA1/ALDH3B1/AKR7A2/GALK1/PGP/PNPLA2/TPI1/ITPK1/AKR1B1/DDT/HSD3B7/HSD17B10/MFSD12/SREBF2/MVD/IDH3G/POR/LY6E/COMT/PMVK/GFI1/ACADVL/CES1/PNKD/FDXR/DGKQ/PDXP/PTAFR/ITGAM/DGAT1/SREBF1/VLDLR/PLTP/ACO2/CAT/CEBPA/DHRS9/PLA2G4A/DHCR7/LSS/NR1D1/ACAA1/GIPC1/OPN3/CTSB/PLB1/INPP5E/PTK2B/IDH3B/GBA/PCK2/GBA2/OSBPL7/DPM2/APOBR/SCAP/SCARB1/ACOT8/ALDH1B1/PSAT1/SNX17/NFE2L1/EB…
GO:0030162	GO:0030162	regulation of proteolysis	721	0.3913	1.56557	1e-10	1.24326e-08	1.07309e-08	4452	tags=29%, list=13%, signal=26%	GPX1/CTSD/PYCARD/LGALS9/TNFRSF1B/PIDD1/DHCR24/KLF4/LDLRAD3/CARD9/ADAM8/ADRM1/CST3/STUB1/TMEM259/RENBP/PRDX5/AURKAIP1/DVL1/S100A8/S100A9/NR4A1/F12/SERPINI2/ENO1/BAX/SPINT1/TRIB1/CTSZ/THBS1/HSPBP1/SIRT6/CDK5/BAK1/PLK3/SERPINA1/PRR7/MTCH1/POR/ATP13A2/CSTB/HIP1/ANXA2/GRN/P2RX1/HSF1/GAPDH/GSN/SGTA/FURIN/AKT1/USP5/ZC3H12A/PPM1F/PRELID1/BAG6/CEBPA/CCDC22/SERPINB6/NLRP3/LRP1/RAD23A/DESI1/NR1H2/MAPK12/ATP…
GO:0048568	GO:0048568	embryonic organ development	423	0.408614	1.56555	2.40236e-08	1.45762e-06	1.25811e-06	4059	tags=22%, list=12%, signal=20%	HOXA9/HOXA5/HOXB6/HOXB5/HOXA6/HOXB3/HOXB2/CEBPB/MAFB/JUNB/HOXA3/ST14/HOXB4/TFEB/HOXA7/HOXA4/DVL1/PBX3/SPINT1/TGFB1/MYO7A/ENG/MAPK3/SLC9A3R1/SCRIB/PAX5/HLX/SLC39A1/HOXB7/TPRN/KCNQ1/AKT1/EPN1/PLCD3/TRIM28/ZFPM1/ERCC2/CEBPA/SRF/RARA/HOXB9/MBD3/PDZD7/IL10/HOXB8/RPL10/TIFAB/SPINT2/NAGLU/ASCL2/MEGF8/DVL2/ERCC1/HOXA11/PKD1/FZD6/RARG/ASB2/MDFI/SLC39A3/TBX6/PHLDA2/SOCS3/VASH1/NOTCH1/NDST1/HOXA2/EIF4A3/WNT…
GO:0050792	GO:0050792	regulation of viral process	158	0.43772	1.56544	0.000179571	0.00340816	0.00294168	4520	tags=36%, list=14%, signal=31%	LGALS1/CD74/HLA-DRB1/LGALS9/ZFP36/PARP10/APOBEC3H/ISG15/CD4/CIITA/LY6E/CCL5/GSN/IFITM3/TRIM28/IFITM2/BANF1/RAD23A/PTX3/BST2/TARBP2/CHMP2A/TNIP1/PPIA/TRIM11/OAS2/TRIM21/TRIM32/OAS1/APOBEC3C/TRIM8/TRIM14/NOTCH1/APOBEC3B/VPS37B/PML/TRIM62/OAS3/TRIM35/TRIM26/VPS4A/CXCR4/INPP5K/APOBEC3G/APOBEC3A/PPIH/CLEC4G/CXCL8/TRIM68/ISG20/MX1/KPNA2/TRIM22/APOBEC3D/PPIE/OASL/TRIM27
GO:0043604	GO:0043604	amide biosynthetic process	830	0.383581	1.56514	1e-10	1.24326e-08	1.07309e-08	4723	tags=31%, list=14%, signal=27%	SLC25A1/PLXNB2/MRPL41/HSPB1/ZNF385A/ZFP36/MRPS34/BCL3/RPS15/MRPL4/EIF4EBP1/TUFM/MRPL23/MRPL12/ZNF598/PPP1CA/MRPS12/PRKCD/THBS1/MKNK2/MPV17L2/SGMS2/MRPL55/MAPK3/PDF/GGT7/PKM/EIF5A/GGT1/MIR27A/MRPS2/EIF6/MRPL28/CCL5/PER1/ABTB1/ST6GALNAC6/P2RX1/IGF2BP2/PTAFR/RPS4Y1/GAPDH/ASL/FURIN/ST6GALNAC4/SESN2/AKT1/APEH/ZC3H12A/DPH2/PEMT/CEBPA/RPL13/MEX3D/RPL18A/RARA/TECR/RPS9/TRAP1/NSUN5/RPS2/VARS2/MRPL14/ELOVL…
GO:0019395	GO:0019395	fatty acid oxidation	101	0.467693	1.56468	0.000917359	0.0130975	0.0113048	4165	tags=33%, list=13%, signal=29%	ABCD1/ECHS1/ACADS/HSD17B10/MFSD2A/POR/ACADVL/ILVBL/CRAT/SESN2/AKT1/ACAA1/DECR2/ECH1/ETFB/ECI1/TYSND1/ACOT8/MCAT/CPT1A/CPT2/ACAA2/HADH/IRS2/PHYH/AKT2/PPARD/ACAT2/CYGB/ECHDC2/PPARGC1A/IVD/ADIPOR1
GO:0043122	GO:0043122	regulation of I-kappaB kinase/NF-kappaB signaling	246	0.425223	1.5644	3.87087e-06	0.000127854	0.000110355	3631	tags=33%, list=11%, signal=29%	LGALS1/CD74/HLA-DRB1/PYCARD/LGALS9/LILRB4/PIDD1/HSPB1/CARD9/IRAK1/TNFRSF10B/CD4/TICAM1/LTBR/JMJD8/SHARPIN/FLNA/PER1/GSTP1/RBCK1/HMOX1/SHISA5/GAPDH/TRADD/TNIP2/ZC3H12A/SECTM1/IRF3/CCDC22/MIB2/CC2D1A/NR1D1/MYD88/BST2/NLRX1/SLC35B2/TLR4/RELA/TNIP1/PLK2/IKBKE/CPNE1/TNFRSF1A/MUL1/FADD/IKBKG/CASP1/CD40/TRAF2/CACTIN/SPHK2/S100A4/PPP5C/LIME1/RNF31/S100A13/FKBP1A/TRIM21/TRIM32/NEK6/TRIM8/TRIM14/RHOC/MAP3K…
GO:0032732	GO:0032732	positive regulation of interleukin-1 production	70	0.488953	1.56397	0.00315366	0.0359374	0.0310186	4458	tags=37%, list=14%, signal=32%	AZU1/PYCARD/LGALS9/HSPB1/LILRA2/TYROBP/GSDMD/CCL3/EGR1/NLRP3/MYD88/TLR4/LILRA5/HAVCR2/HK1/CASP1/S100A13/NLRP12/TLR8/HDAC1/NLRC4/PANX2/CLEC7A/NOD2/CD36/IGHD
GO:0006887	GO:0006887	exocytosis	339	0.409959	1.56348	4.92151e-07	2.10257e-05	1.81479e-05	4068	tags=27%, list=12%, signal=24%	ITGB2/LGALS9/FGR/CORO1A/TNFAIP2/SPI1/MYO1G/HYAL3/DVL1/UNC13D/HGS/SCRN1/CDK5/RAC2/SCRIB/GNAI2/HCK/ATP13A2/FES/STXBP2/CCL5/P2RX1/SLC17A9/PTAFR/HMOX1/RAB11B/CCL3/ITGAM/SYNGR2/SDF4/ARF1/PIP5K1C/PRAM1/VPS18/SYTL1/BAIAP3/LLGL1/GIT1/RAB31/GIPC1/VAMP8/CALM3/MICAL1/ATP6AP1/RAB3D/CDK16/CD300A/ZP3/NKD2/SYNGR1/CHMP2A/CCR1/SV2A/PLA2G6/RAB3A/STX11/SNAPIN/YKT6/SPHK2/TMEM79/EXOC3/MYH9/S100A13/MILR1/DNAJC5/PIK3CD…
GO:0043279	GO:0043279	response to alkaloid	113	0.457178	1.56249	0.000857996	0.0123616	0.0106697	5720	tags=39%, list=17%, signal=32%	UQCRC1/CDK5/HNMT/CAD/PPP1R9B/PTK2B/RELA/FADD/SMPD1/EHMT2/FOSB/PPP5C/TMEM38B/BCL2L1/PEA15/CPT1A/AIF1/SLC1A3/GPI/MAP1LC3A/SRSF9/ICAM1/CXCR4/GOT2/MBD1/HDAC1/DNMT3B/DNM2/HSP90AB1/DRD4/PPARGC1A/HSPA5/CACNG4/ADA/RYR1/SLC8A1/MTOR/HOMER1/HSPD1/TGM2/CASP7/EFTUD2/RECQL5/ELAVL4
GO:0050905	GO:0050905	neuromuscular process	143	0.444704	1.5598	0.000174063	0.00331499	0.00286126	3835	tags=25%, list=12%, signal=22%	GAA/TNNI2/DVL1/NR4A1/MYO7A/POU4F1/STAC3/PNKD/RAC3/KCNQ1/TNNT1/DLG4/TIFAB/CCDC78/GBA/TPP1/EEF2/UCN/TNNT3/BLOC1S4/GM2A/NLGN2/CLN8/CLN3/GSTO1/SLC1A3/HOXA1/DCTN1/JPH4/GRIN2D/ABL1/HMX3/XRCC1/ATP2A1/TCF15/RBFOX2
GO:0000165	GO:0000165	MAPK cascade	753	0.384727	1.55973	1e-10	1.24326e-08	1.07309e-08	4597	tags=28%, list=14%, signal=25%	CCL23/CD74/HLA-DRB1/PYCARD/LGALS9/LILRB4/KLF4/PTPN6/SPI1/CARD9/ADAM8/ZFP36/C5AR1/MIF/LAMTOR2/TRAF7/MAP3K11/IRAK1/NCF1/FLT3/MAPK7/DUSP2/RRAS/DUSP6/TGFB1/PRKCD/TRIB1/MAP3K6/CD4/THBS1/PTPN7/LTBR/DDT/DUSP1/SORBS3/MAPK3/FGD2/CD81/SLC9A3R1/MIR27A/GNAI2/CSK/RELL2/ABCA7/ADRA2C/CCL5/PER1/SIRPA/RGS14/GSTP1/PRDX2/PRMT1/MEN1/HRAS/GPBAR1/GPS1/MAP4K2/HSF1/HYAL2/CCL3/AKT1/PDE6G/PHB2/ZC3H12A/MAP4K1/MAPKAPK2/NENF…
GO:0050730	GO:0050730	regulation of peptidyl-tyrosine phosphorylation	260	0.422659	1.55897	3.97795e-06	0.000131	0.00011307	4792	tags=32%, list=15%, signal=28%	AREG/CD74/ITGB2/LILRB4/PTPN6/MIF/MVP/NCF1/FLT3/TGFB1/PRKCD/CD4/CD81/TMEM102/MLST8/UNC119/FCGR1A/CCL5/DGKQ/HSF1/HYAL2/EHD4/PPP2R5B/CSF1R/PDGFD/DLG4/PTK2B/LILRA5/VPS25/CSPG4/ARRB2/CD300A/SOCS1/SHC1/ENPP2/DVL2/SRC/TNFRSF1A/PPP2R1A/OSM/CAV1/CTF1/HCLS1/CD40/TNK2/ZGPAT/SH3BP5L/SOCS3/LRP8/AGT/LRRK1/NCK2/NEURL1/HAX1/CHMP6/ICAM1/PTPN1/HDAC1/ITGA5/TNFRSF14/FGF10/PTK6/ABL1/CLCF1/IL31RA/SH2B3/ARHGEF2/SH3BP5/…
GO:0008064	GO:0008064	regulation of actin polymerization or depolymerization	174	0.429139	1.55861	0.000222317	0.00406156	0.00350565	4038	tags=30%, list=12%, signal=27%	PYCARD/SH3BP1/CORO1A/MYADM/TWF2/PFN1/ARPC1B/CORO1B/WAS/COTL1/PICK1/PRKCD/FLII/HCK/SSH3/MLST8/PDXP/GSN/WASH6P/CDC42EP3/ARF1/CDC42EP1/FCHSD1/BAIAP2L2/VASP/PTK2B/ARPC1A/GBA2/ARPC4/CAPZB/VILL/HCLS1/ELN/DBNL/WDR1/ARPC5L/PLEKHG2/DBN1/CAPG/ARFIP2/NCK2/WASH3P/PREX1/HAX1/ICAM1/GMFG/CYFIP1/RHOA/MYO1C/ARPC2/TMSB10/TMOD1/GRB2
GO:0006637	GO:0006637	acyl-CoA metabolic process	91	0.471897	1.55444	0.00231286	0.0283504	0.02447	3242	tags=23%, list=10%, signal=21%	SLC25A1/FASN/ABCD1/NUDT8/ACOT7/MVD/PMVK/DGAT1/TECR/OGDH/ELOVL1/ACSF2/ACOT8/MVK/PDK2/ACOT2/ACOT4/ACSS1/ACOT9/ACSL1/ACLY
GO:0035383	GO:0035383	thioester metabolic process	91	0.471897	1.55444	0.00231286	0.0283504	0.02447	3242	tags=23%, list=10%, signal=21%	SLC25A1/FASN/ABCD1/NUDT8/ACOT7/MVD/PMVK/DGAT1/TECR/OGDH/ELOVL1/ACSF2/ACOT8/MVK/PDK2/ACOT2/ACOT4/ACSS1/ACOT9/ACSL1/ACLY
GO:0007033	GO:0007033	vacuole organization	172	0.42931	1.55412	0.000183204	0.00346522	0.00299094	3813	tags=33%, list=12%, signal=29%	TCIRG1/RAB34/CORO1A/GAA/TFEB/TP53INP2/RAB1B/MYO7A/HPS1/TMEM175/ATP13A2/ANXA2/GRN/ULK3/NAGPA/EMC6/PACS2/ARF1/VPS18/VPS16/ATG101/ATG2A/ACP2/GBA/NAGLU/TPP1/RAB20/LAPTM4B/NPRL3/BAG3/SNAPIN/NPRL2/EHMT2/CHMP4B/CLN8/LAMTOR1/LRSAM1/ADPRH/CLN3/CLN6/RNF5/PINK1/MAP1LC3A/VPS4A/MFN2/HOOK2/VPS11/TBC1D14/PIP4K2C/RUFY4/CCDC115/WDR45/ATG3/GABARAP/TMEM9/ATG9A
GO:0002224	GO:0002224	toll-like receptor signaling pathway	118	0.455938	1.55406	0.000499564	0.00805783	0.00695495	4413	tags=40%, list=13%, signal=35%	CD14/UNC93B1/LILRA2/CYBA/IRAK1/NINJ1/TICAM1/CD300LF/GFI1/IRF7/FLOT1/TNIP2/MAPKAPK2/IRF3/NR1D1/MYD88/GPR108/MAPKAPK3/NFKBIA/TLR4/LRRC14/ARRB2/CD300A/HAVCR2/NFKBIL1/TNIP1/SCIMP/CAV1/CD40/CACTIN/SMPDL3B/OAS1/TLR5/IFI35/TLR8/TRAF3/TLR2/MFHAS1/CTSS/GPS2/TREML4/PIK3AP1/NOD2/LYN/CD36/NR1H3/NLRP6
GO:0022408	GO:0022408	negative regulation of cell-cell adhesion	191	0.428044	1.5539	8.12101e-05	0.00173473	0.0014973	4185	tags=27%, list=13%, signal=24%	CD74/HLA-DRB1/CEBPB/LGALS9/LILRB4/MYADM/KLF4/PTPN6/SPI1/LILRB2/ZBTB7B/MAPK7/TGFB1/PRKCD/SCRIB/MIR27A/HLX/PRDX2/AKT1/ZC3H12A/PPM1F/IL1RN/MAD2L2/LILRB1/IL10/SPINT2/CD300A/SOCS1/HAVCR2/BCL6/IL4I1/CD86/VSIG4/NRARP/NOTCH1/NDFIP1/IL2RA/TNFRSF14/LOXL3/ABL1/FXYD5/TRPV4/AKNA/CLEC4G/SH2B3/IL4R/LGALS3/DLG5/SDC4/TNFRSF21/DTX1/PRNP
GO:0032612	GO:0032612	interleukin-1 production	124	0.453296	1.55285	0.000497455	0.00804728	0.00694584	4458	tags=34%, list=14%, signal=29%	AZU1/PYCARD/LGALS9/LILRB4/HSPB1/LILRA2/TYROBP/CPTP/GSDMD/SIRPA/GSTP1/CCL3/EGR1/ZC3H12A/NLRP3/MYD88/GIT1/IL10/TLR4/LILRA5/MEFV/ARRB2/HAVCR2/HK1/CX3CR1/CASP1/IL1R2/S100A13/NLRP12/PML/TLR8/HDAC1/CARD16/NLRC4/PANX2/CD33/CLEC7A/NOD2/SPHK1/CD36/GAS6/IGHD
GO:0032652	GO:0032652	regulation of interleukin-1 production	124	0.453296	1.55285	0.000497455	0.00804728	0.00694584	4458	tags=34%, list=14%, signal=29%	AZU1/PYCARD/LGALS9/LILRB4/HSPB1/LILRA2/TYROBP/CPTP/GSDMD/SIRPA/GSTP1/CCL3/EGR1/ZC3H12A/NLRP3/MYD88/GIT1/IL10/TLR4/LILRA5/MEFV/ARRB2/HAVCR2/HK1/CX3CR1/CASP1/IL1R2/S100A13/NLRP12/PML/TLR8/HDAC1/CARD16/NLRC4/PANX2/CD33/CLEC7A/NOD2/SPHK1/CD36/GAS6/IGHD
GO:0010563	GO:0010563	negative regulation of phosphorus metabolic process	424	0.404468	1.55215	4.49736e-08	2.55196e-06	2.20267e-06	4932	tags=35%, list=15%, signal=30%	CDKN1A/DDIT4/PYCARD/LILRB4/MYADM/HSPB1/PTPN6/FKBP8/MVP/PPP1R35/DVL1/BAX/PKN1/DUSP6/TGFB1/PRKCD/TRIB1/BAK1/ENG/MIDN/DUSP1/PLEC/CDA/GNAI2/CSK/SIRPA/RGS14/GSTP1/MEN1/DGKQ/HYAL2/CDKN2C/AKT1/ZC3H12A/PPM1F/CTDSP1/CEBPA/FBP1/AKT1S1/LRP1/GADD45B/GIT1/PKIB/PPP1R9B/CALM3/TESK1/MIR34A/MLLT1/MICAL1/CIB1/TARBP2/VPS25/GBA/ARRB2/CD300A/SOCS1/LPCAT1/DUSP7/SIRT2/SPRED2/PARD6A/TSC2/PPP2R1A/DYNLL1/GSK3A/CAV1/TRIB3/…
GO:0002790	GO:0002790	peptide secretion	236	0.423499	1.55189	8.33137e-06	0.00024388	0.0002105	5175	tags=31%, list=16%, signal=26%	TCIRG1/CD74/HLA-DRB1/PFKL/PHPT1/PIM3/UCP2/S100A8/PICK1/MIDN/CCL5/GPR27/RAB11B/TRPM2/SREBF1/NADK/IL1RN/LRP1/TRPM4/NR1D1/BAIAP3/PTPRN2/BAD/CAPN10/PCK2/CDK16/UCN/PLA2G6/LTBP4/C2CD2L/DYNLL1/SIDT2/NLGN2/LRRC8A/STX4/CPT1A/GLUD1/RAB11FIP5/HADH/IRS2/GIPR/SLC8B1/UQCC2/JAGN1/PARK7/UBE2Q1/PPARD/HDAC1/ITSN1/SLC16A1/TRPV4/OXCT1/ICA1/GAL/TFR2/GLUL/SLC9B2/BMP8A/GPER1/SYTL4/LRP5/STX1A/KCNA5/PSMD9/ENSA/HMGN3/FFAR…
GO:0046686	GO:0046686	response to cadmium ion	67	0.488884	1.55173	0.00355423	0.0397649	0.0343223	4368	tags=43%, list=13%, signal=38%	NCF1/NUDT1/MAPK3/JUN/HSF1/HMOX1/AKT1/FOS/CAT/MT1E/GSS/MT2A/ERCC1/MT1G/HAAO/PPP5C/MT1X/GOT1/DAXX/PCNA/MT1F/GPI/TERT/DTYMK/SORD/AKR1C3/SOD1/PRNP/MT1H
GO:0009617	GO:0009617	response to bacterium	703	0.389344	1.55132	1e-10	1.24326e-08	1.07309e-08	3535	tags=22%, list=11%, signal=20%	AZU1/TSPO/GPX1/CFD/HLA-DRB1/CEBPB/PYCARD/CD14/LGALS9/LY86/FGR/TNFRSF1B/SPI1/CARD9/ZFP36/LYZ/RNASE6/LILRB2/LILRA2/C5AR1/CD1D/CYBA/SLC11A1/IGLL1/SBNO2/BCL3/IRF5/S100A8/S100A9/IRAK1/ROMO1/NR4A1/JUND/ISG15/TGFB1/PRKCD/TRIB1/CD4/TBXA2R/TICAM1/CD180/MAPK3/GGT7/GGT1/MPEG1/HCK/COMT/CFP/GFI1/JUN/GSDMD/NFKB2/CCL5/SIRPA/SIGIRR/GSTP1/PRDX2/GRN/PTAFR/HSF1/NFKBIB/CCL3/IRF8/AKT1/FOS/TNIP2/ZC3H12A/MAPKAPK2/IRF3/…
GO:0034612	GO:0034612	response to tumor necrosis factor	244	0.422702	1.55122	1.98376e-05	0.000508109	0.000438564	4542	tags=34%, list=14%, signal=29%	CCL23/PYCARD/CD14/TNFRSF1B/KLF2/ZFP36/ENDOG/CYBA/HYAL3/THBS1/MAPK3/GGT7/EIF5A/GGT1/KAT2A/SHARPIN/CCL5/GSTP1/ACTN4/HYAL2/CCL3/TRADD/AKT1/CDIP1/ZC3H12A/CEBPA/NR1D1/NFKBIA/SPPL2B/MIR34A/PTK2B/GGT5/CIB1/GBA/PCK2/GSS/HSPA1B/PELI3/RELA/CPNE1/TNFRSF1A/ZFP36L2/CASP1/CD40/SMPD1/TRAF2/CACTIN/TRIM32/CCDC3/TXNDC17/SMPD4/ILK/COMMD7/TRAF3/ICAM1/SPATA2/TRAIP/HDAC1/INPP5K/TNFRSF14/MAP2K7/CARD16/PID1/PRPF8/EDA2R/…
GO:0043410	GO:0043410	positive regulation of MAPK cascade	468	0.403167	1.55082	6.91952e-09	4.66857e-07	4.02958e-07	4936	tags=30%, list=15%, signal=26%	CCL23/CD74/HLA-DRB1/PYCARD/LGALS9/SPI1/CARD9/ADAM8/C5AR1/MIF/LAMTOR2/TRAF7/MAP3K11/IRAK1/NCF1/FLT3/TGFB1/CD4/THBS1/LTBR/DDT/SORBS3/MAPK3/FGD2/CD81/MIR27A/GNAI2/CSK/RELL2/ABCA7/ADRA2C/CCL5/PRDX2/PRMT1/HRAS/GPBAR1/MAP4K2/CCL3/PDE6G/PHB2/ZC3H12A/NENF/MAP2K3/CDK10/LRP1/PHB/GADD45B/STK25/MYD88/CSF1R/PDGFD/TLR4/MAPK8IP3/MINK1/MIR23A/PTK2B/TAB1/MAP2K2/CIB1/ATP6AP1/LILRA5/MAP3K10/CSPG4/ARRB2/AXIN1/HAVCR2…
GO:0071214	GO:0071214	cellular response to abiotic stimulus	322	0.406903	1.55039	1.70027e-06	6.18863e-05	5.34159e-05	4259	tags=30%, list=13%, signal=26%	CDKN1A/TSPO/CRIP1/ARHGDIA/NSMF/SIPA1/CYBA/HYAL3/POLD1/STK11/BAX/PRKCD/TMEM161A/TNFRSF10B/MCOLN1/BAK1/AKR1B1/LTBR/ENG/MMP7/MAPK3/PLEC/RELB/TMEM109/HRAS/PTAFR/HSF1/HYAL2/RAB11B/RHOB/AKT1/EGR1/RUVBL2/NOC2L/SERPINB6/MYD88/BAD/OPN3/TLR4/SLC4A11/PIEZO1/DDB2/SCX/ERCC1/RAD9A/CASP9/TNFRSF1A/FADD/DAG1/BAG3/CASP1/CD40/SLC9A1/SMPD1/ELK1/TIMP1/ATP1A1/LETM1/MYC/BMF/PARP1/GOT1/PTGER4/PCNA/BCL2L1/TLR5/MAP3K14/XP…
GO:0104004	GO:0104004	cellular response to environmental stimulus	322	0.406903	1.55039	1.70027e-06	6.18863e-05	5.34159e-05	4259	tags=30%, list=13%, signal=26%	CDKN1A/TSPO/CRIP1/ARHGDIA/NSMF/SIPA1/CYBA/HYAL3/POLD1/STK11/BAX/PRKCD/TMEM161A/TNFRSF10B/MCOLN1/BAK1/AKR1B1/LTBR/ENG/MMP7/MAPK3/PLEC/RELB/TMEM109/HRAS/PTAFR/HSF1/HYAL2/RAB11B/RHOB/AKT1/EGR1/RUVBL2/NOC2L/SERPINB6/MYD88/BAD/OPN3/TLR4/SLC4A11/PIEZO1/DDB2/SCX/ERCC1/RAD9A/CASP9/TNFRSF1A/FADD/DAG1/BAG3/CASP1/CD40/SLC9A1/SMPD1/ELK1/TIMP1/ATP1A1/LETM1/MYC/BMF/PARP1/GOT1/PTGER4/PCNA/BCL2L1/TLR5/MAP3K14/XP…
GO:0051091	GO:0051091	positive regulation of DNA-binding transcription factor activity	257	0.42118	1.55021	6.977e-06	0.000211508	0.000182559	4637	tags=37%, list=14%, signal=32%	PYCARD/LGALS9/RPS6KA4/PIDD1/CARD9/ADAM8/S100A8/S100A9/IRAK1/TICAM1/BEX1/FOSL1/RBCK1/FLOT1/HSF1/TCF3/TRADD/AKT1/PHB2/CAT/SRF/NLRP3/CRTC2/PPP2R5B/MYD88/CRTC1/IL10/TLR4/CIB1/RIPK3/SMARCB1/HSPA1B/CX3CR1/DDRGK1/DVL2/RELA/IKBKE/FLOT2/DDIT3/IKBKG/CAV1/HCLS1/CD40/TRAF2/PPIA/RNF25/RNF31/TRIM21/TRIM32/PPRC1/TRIM8/HDAC5/TRIM14/FZD1/LRP8/AGT/STK36/PINK1/PRDX3/IL1RAP/TRIM62/TRIM26/TFDP1/ICAM1/SMARCA4/PARK7/TL…
GO:0019058	GO:0019058	viral life cycle	308	0.408918	1.5502	2.68855e-06	9.26755e-05	7.9991e-05	4520	tags=36%, list=14%, signal=31%	LGALS1/CD74/HLA-DRB1/LGALS9/SLC52A2/LDLR/PARP10/RAB1B/APOBEC3H/ITGB7/ISG15/CD4/CHMP1A/CD81/CIITA/VPS28/PCBP1/LY6E/CCL5/NCAM1/HYAL2/GSN/IFITM3/FURIN/TRIM28/IFITM2/ZC3H12A/BANF1/CTSL/BSG/RAD23A/VPS18/SELPLG/PHB/SLC1A5/PTX3/BST2/VAMP8/VPS37C/SIVA1/CTSB/SIGLEC1/TARBP2/SMARCB1/HSPA1B/CHMP2A/TNIP1/SCARB1/SLC3A2/CD86/DAG1/CAV1/SMPD1/PPIA/CTBP1/CHMP4B/TRIM11/OAS2/TRIM21/TRIM32/LRSAM1/OAS1/APOBEC3C/TRIM8/…
GO:0071887	GO:0071887	leukocyte apoptotic process	105	0.459009	1.5499	0.00155217	0.0205933	0.0177747	4466	tags=40%, list=14%, signal=35%	CD74/LGALS9/ADAM8/TSC22D3/BAX/PKN1/BAK1/CCL5/IRF7/AKT1/PRELID1/NOC2L/CTSL/IRF3/LILRB1/IL10/RIPK3/PDCD1/BCL6/CASP9/FADD/HCLS1/PIK3CD/CXCR2/CDKN2A/KDELR1/IRS2/IL2RA/DNAJA3/PLEKHO2/AURKB/LMBR1L/LGALS3/TP53/MERTK/NOD2/TNFRSF21/ITPKB/LYN/ADA/GAS6/RPS6
GO:0033673	GO:0033673	negative regulation of kinase activity	226	0.421466	1.54945	2.5238e-05	0.000634678	0.00054781	4931	tags=35%, list=15%, signal=30%	CDKN1A/PYCARD/LILRB4/HSPB1/PTPN6/MVP/DVL1/PKN1/PRKCD/TRIB1/MIDN/DUSP1/PLEC/CSK/RGS14/GSTP1/MEN1/HYAL2/CDKN2C/AKT1/PPM1F/CEBPA/AKT1S1/GADD45B/PKIB/TESK1/MIR34A/MLLT1/TARBP2/VPS25/GBA/CD300A/DUSP7/TSC2/CAV1/TRIB3/NPRL2/SMPD1/PRKAR1B/PPIA/PIK3IP1/ZGPAT/YWHAG/SH3BP5L/CDK5RAP3/CDKN2A/AGT/ILK/PRDX3/IRS2/INCA1/CHMP6/PTPN1/NUP62/PARK7/PIP4K2C/INPP5K/PTK6/ABL1/PLK1/SH2B3/SH3BP5/CHP1/PTPRH/CDKN2D/PTPRO/RGS…
GO:0052547	GO:0052547	regulation of peptidase activity	446	0.401834	1.54927	3.73401e-08	2.17457e-06	1.87694e-06	4452	tags=28%, list=13%, signal=25%	GPX1/CTSD/PYCARD/LGALS9/PIDD1/DHCR24/KLF4/CARD9/ADRM1/CST3/RENBP/PRDX5/S100A8/S100A9/NR4A1/SERPINI2/BAX/SPINT1/THBS1/BAK1/SERPINA1/PRR7/MTCH1/POR/ATP13A2/CSTB/HIP1/ANXA2/GRN/P2RX1/HSF1/GAPDH/GSN/FURIN/AKT1/PPM1F/PRELID1/SERPINB6/NLRP3/LRP1/MAPK12/ATP2A3/IFI6/BST2/PSMB8/BAD/MICAL1/APH1A/SPINT2/MEFV/ARRB2/FIS1/UMODL1/BCL2L12/DAP/DDRGK1/SRC/NDUFA13/SERPINB2/CASP9/MUL1/FADD/CAV1/BCAP31/CASP1/PSENEN/P…
GO:0002821	GO:0002821	positive regulation of adaptive immune response	103	0.459448	1.54886	0.00199178	0.0253613	0.0218901	2341	tags=25%, list=7%, signal=24%	HLA-DRB1/PYCARD/HLA-DRA/CARD9/CD1D/SLC11A1/TNFSF13/TGFB1/CD4/IL12RB1/CD81/STAT6/FCER2/PLA2G4A/NLRP3/MAD2L2/HLA-H/HLA-A/ZP3/HLA-B/FADD/CD40/HLA-E/TRAF2/SASH3/IL27RA
GO:0002534	GO:0002534	cytokine production involved in inflammatory response	69	0.48587	1.54862	0.00279555	0.0328374	0.0283429	2415	tags=26%, list=7%, signal=24%	PLD3/PYCARD/LILRB4/PLD4/ABCD1/CARD9/TICAM1/PER1/SIRPA/CUEDC2/GPSM3/ZC3H12A/MYD88/TLR4/CHID1/MEFV/BAP1/IL1R2
GO:1900015	GO:1900015	regulation of cytokine production involved in inflammatory response	69	0.48587	1.54862	0.00279555	0.0328374	0.0283429	2415	tags=26%, list=7%, signal=24%	PLD3/PYCARD/LILRB4/PLD4/ABCD1/CARD9/TICAM1/PER1/SIRPA/CUEDC2/GPSM3/ZC3H12A/MYD88/TLR4/CHID1/MEFV/BAP1/IL1R2
GO:0120254	GO:0120254	olefinic compound metabolic process	153	0.435364	1.54857	0.000240052	0.0043013	0.00371258	4152	tags=22%, list=13%, signal=20%	GPX1/ABCD1/GPX4/FAAH/CBR1/PNPLA2/AKR1B1/MAPK3/PTGES2/GSTP1/DGKQ/DGAT1/EGR1/DHRS9/PLA2G4A/FADS2/ELOVL1/ACAA1/PLB1/ABHD12/ACOT8/PTGS1/DHRS4/STARD3/ABHD6/RETSAT/PTGIS/MGLL/AKR1C3/FADS1/CLCN2/PPARGC1A/PNPLA4/RDH13
GO:0030098	GO:0030098	lymphocyte differentiation	370	0.400458	1.54823	5.52032e-07	2.33139e-05	2.01229e-05	4238	tags=30%, list=13%, signal=26%	LGALS1/TCIRG1/CD74/NKX2-3/HLA-DRB1/MAFB/MFNG/HLA-DRA/LGALS9/LILRB4/PTPN6/SPI1/ADAM8/LILRB2/CD79B/CD1D/ZBTB7B/TNFSF9/VNN1/CD19/BCL3/FLT3/STK11/BAX/CD4/IL12RB1/BAK1/HLA-DOA/BATF/PRR7/KAT2A/HLX/LYL1/RELB/PRDX2/TCF3/IRF8/CD79A/EGR1/ZFPM1/ZC3H12A/STAT6/PRELID1/SRF/CTSL/RARA/LFNG/NLRP3/SOX12/SYVN1/BAD/NCAPH2/IL10/ARMC5/IL15RA/PTK2B/RIPK3/ZMIZ1/GBA/FUT7/CMTM7/SOCS1/BCL6/IL4I1/CLPTM1/FADD/CD86/ZFP36L2/SL…
GO:0030308	GO:0030308	negative regulation of cell growth	184	0.427132	1.54795	5.00115e-05	0.00114221	0.000985871	4869	tags=33%, list=15%, signal=28%	CDKN1A/ARHGAP4/ADAM15/G6PD/SIPA1/TRIM46/CCDC85B/STK11/ENO1/TGFB1/CDK5/CDA/HYAL2/SESN2/CDKN2C/FBP1/PHB/BST2/PPP1R9B/PSRC1/HSPA1B/BCL6/RTN4R/NDUFA13/DNAJB2/MUL1/PPP2R1A/GSK3A/EI24/SPHK2/NAIF1/SERTAD3/SEMA4A/NDUFS3/CDKN2A/AGT/PML/NTN1/PLXNA3/SMARCA4/PPARD/PAK1/SEMA7A/TP53/CYP27B1/FLCN/ADIPOR1/ULK1/CDKN2D/RGS2/CCAR2/HYAL1/ACVRL1/SCGB3A1/INHBA/ACVR1B/FHL1/SEMA4B/GREM1/HSPA1A/WFDC1
GO:0045444	GO:0045444	fat cell differentiation	221	0.420528	1.54734	3.65841e-05	0.000874304	0.000754637	4255	tags=28%, list=13%, signal=24%	GPX1/CEBPB/MAFB/KLF4/ZNF385A/ZFP36/ZBTB7B/PRDM16/PIM1/CCDC85B/NR4A1/LRP3/TGFB1/SH2B2/SORT1/MIR27A/E2F1/TFE3/EGR2/TMEM120A/AKT1/SREBF1/ZFPM1/ZC3H12A/SDF4/CEBPA/RUNX1T1/TRPM4/NR1D1/PSMB8/LRG1/JDP2/CARM1/SOCS1/SIRT2/ADRB1/ZFP36L2/DDIT3/TRIB3/CTBP1/TRIM32/CCDC3/SMAD6/ATF5/METRNL/TMEM120B/AKT2/ARL4A/PPARD/KLF5/FGF10/HDAC6/ARID5B/TRPV4/ID2/GPS2/PPARGC1A/FLCN/WNT10B/ZBTB7A/RGS2
GO:0031100	GO:0031100	animal organ regeneration	75	0.48176	1.54716	0.00388516	0.042354	0.036557	3283	tags=31%, list=10%, signal=28%	CDKN1A/CEBPB/C5AR1/UCP2/RPS15/FLT3/BAK1/FPGS/GSTP1/HMOX1/CAD/IL10/RPS16/CDK4/IGF2R/PCNA/NOTCH1/CSNK2B/CPT1A/PRMT5/RPL19/ATIC/TYMS
GO:0002824	GO:0002824	positive regulation of adaptive immune response based on somatic recombination of immune receptors built from immunoglobulin superfamily domains	98	0.463826	1.54675	0.00199178	0.0253613	0.0218901	2341	tags=26%, list=7%, signal=24%	HLA-DRB1/HLA-DRA/CARD9/CD1D/SLC11A1/TNFSF13/TGFB1/CD4/IL12RB1/CD81/STAT6/FCER2/PLA2G4A/NLRP3/MAD2L2/HLA-H/HLA-A/ZP3/HLA-B/FADD/CD40/HLA-E/TRAF2/SASH3/IL27RA
GO:0043043	GO:0043043	peptide biosynthetic process	709	0.38766	1.54621	1e-10	1.24326e-08	1.07309e-08	4723	tags=32%, list=14%, signal=28%	PLXNB2/MRPL41/HSPB1/ZNF385A/ZFP36/MRPS34/BCL3/RPS15/MRPL4/EIF4EBP1/TUFM/MRPL23/MRPL12/ZNF598/PPP1CA/MRPS12/THBS1/MKNK2/MPV17L2/MRPL55/MAPK3/PDF/GGT7/PKM/EIF5A/GGT1/MIR27A/MRPS2/EIF6/MRPL28/CCL5/PER1/ABTB1/IGF2BP2/PTAFR/RPS4Y1/GAPDH/FURIN/SESN2/AKT1/APEH/ZC3H12A/DPH2/RPL13/MEX3D/RPL18A/RARA/RPS9/TRAP1/NSUN5/RPS2/VARS2/MRPL14/RPLP2/EXOSC5/RPS5/EEFSEC/RPL28/RPLP1/RPS28/RPL10/INPP5E/RPL39L/PTK2B/GGT5…
GO:0001933	GO:0001933	negative regulation of protein phosphorylation	330	0.403581	1.54567	7.69402e-07	3.12994e-05	2.70154e-05	4807	tags=34%, list=15%, signal=29%	CDKN1A/DDIT4/PYCARD/LILRB4/MYADM/HSPB1/PTPN6/FKBP8/MVP/DVL1/BAX/PKN1/DUSP6/TGFB1/PRKCD/TRIB1/BAK1/ENG/DUSP1/PLEC/SIRPA/RGS14/GSTP1/MEN1/DGKQ/HYAL2/CDKN2C/AKT1/ZC3H12A/PPM1F/CTDSP1/CEBPA/AKT1S1/LRP1/GADD45B/PKIB/CALM3/TESK1/MIR34A/MLLT1/MICAL1/CIB1/TARBP2/VPS25/GBA/ARRB2/CD300A/SOCS1/DUSP7/SIRT2/SPRED2/PARD6A/TSC2/PPP2R1A/CAV1/TRIB3/INPP5J/SMPD1/PRKAR1B/PPIA/CACTIN/EIF4G1/PPP5C/ZGPAT/YWHAG/SH3BP5L…
GO:0051338	GO:0051338	regulation of transferase activity	843	0.379226	1.54511	1e-10	1.24326e-08	1.07309e-08	4807	tags=30%, list=15%, signal=26%	AREG/CDKN1A/AZU1/CD74/HLA-DRB1/PYCARD/FGR/LILRB4/HSPB1/KLF4/PTPN6/ADAM8/TELO2/ZFP36/SERINC2/PHPT1/C5AR1/STUB1/SLC11A1/PARP3/MVP/CD19/RPS15/MAP3K11/DVL1/IRAK1/CHTF18/NCF1/FLT3/STK11/PKMYT1/HGS/PKN1/CDC37/TGFB1/PRKCD/LIMK1/TRIB1/TNFRSF10B/CD4/THBS1/CDK5/MIDN/JMJD8/DUSP1/MAPK3/FGD2/CD81/SLC9A3R1/ACD/PLEC/VAV2/CSK/MLST8/UNC119/ADRA2C/FCGR1A/CCL5/CCND3/CISH/RGS14/GSTP1/MEN1/HRAS/MAP4K2/DGKQ/HYAL2/SESN…
GO:0010822	GO:0010822	positive regulation of mitochondrion organization	70	0.483041	1.54506	0.00391395	0.0425839	0.0367554	5068	tags=47%, list=15%, signal=40%	PYCARD/CHCHD10/BAX/BAK1/PPIF/PGAM5/BAD/FIS1/PLA2G6/MUL1/GSK3A/SLC25A5/BID/BMF/BBC3/ZNF205/ADCK1/PINK1/HTRA2/PARK7/CIDEB/MIEF2/PLAUR/NMT1/MIEF1/TP53/PPARGC1A/WDR35/GPER1/VDAC1/TREM2/FAM162A/BCL2L11
GO:0032880	GO:0032880	regulation of protein localization	824	0.378622	1.54489	1e-10	1.24326e-08	1.07309e-08	4454	tags=30%, list=13%, signal=27%	LMNA/TCIRG1/CTSD/PTP4A3/HLA-DRB1/ITGB2/LILRB4/SPI1/ADAM8/ARHGDIA/RHOG/PFKL/RHBDF2/PHPT1/ZDHHC8/TP53INP2/PIM3/UCP2/LZTS2/TRIM46/SAPCD2/DVL1/STK11/PICK1/KCNAB2/TGFB1/PRKCD/CDK5/TYROBP/KCNE1/STX10/B3GAT3/MIDN/RANGAP1/PLK3/PLEKHM2/SREBF2/CD81/RAC2/VPS28/AP2M1/CSK/ABCA7/ATP13A2/STAC3/FLNA/CCL5/CDT1/HRAS/GPR27/GDI1/MCRS1/HYAL2/RAB11B/GSN/OAZ1/ABHD17A/TRPM2/ITGAM/SESN2/EPB41L2/AKT1/EMD/SREBF1/TRIM28/ZC3…
GO:0034440	GO:0034440	lipid oxidation	106	0.454553	1.54418	0.00246024	0.0296542	0.0255954	4165	tags=31%, list=13%, signal=27%	ABCD1/ECHS1/ACADS/HSD17B10/MFSD2A/POR/ACADVL/ILVBL/CRAT/SESN2/AKT1/ACAA1/DECR2/ECH1/ETFB/ECI1/TYSND1/ACOT8/MCAT/CPT1A/CPT2/ACAA2/HADH/IRS2/PHYH/AKT2/PPARD/ACAT2/CYGB/ECHDC2/PPARGC1A/IVD/ADIPOR1
GO:0051604	GO:0051604	protein maturation	280	0.413515	1.54404	1.79443e-06	6.48867e-05	5.60057e-05	4725	tags=32%, list=14%, signal=28%	PYCARD/PIDD1/DHCR24/LDLRAD3/ADAM8/CPXM1/LMF2/STUB1/F12/ENO1/CTSZ/THBS1/AIP/BAK1/GGT1/PRDX4/GSN/FURIN/CTSL/RCE1/CISD3/BAD/CCS/STOML2/TYSND1/NAA40/APH1A/TSPAN17/NAA10/NKD2/BCL2L12/PMPCA/SRC/CPM/FADD/ADAMTS2/CASP1/SNAPIN/PSENEN/DOHH/NAA60/PRKACA/IL1R2/C1RL/MYH9/PCSK4/FKBP1A/KLK1/PARP1/CHCHD4/ECE2/PGK1/CLN3/PLAU/LPCAT3/TMEM208/NCSTN/TSPAN32/HTRA2/CTSG/NDUFAB1/PISD/PSEN2/MYRF/SPON1/DHPS/CARD16/CIDEB/N…
GO:0006672	GO:0006672	ceramide metabolic process	96	0.461906	1.5437	0.00158441	0.0209707	0.0181004	3311	tags=30%, list=10%, signal=27%	PRKCD/PLA2G15/SGMS2/ST6GALNAC6/P2RX1/ST6GALNAC4/NAGA/ELOVL1/GBA/FUT7/GBA2/ST8SIA6/NEU1/PLA2G6/NEU4/PPP2R1A/GM2A/SMPD1/SPHK2/CEL/CLN8/GLA/SMPD4/CLN6/ABCA2/HTRA2/B4GALT3/B3GALT4/ORMDL2
GO:0045936	GO:0045936	negative regulation of phosphate metabolic process	423	0.402875	1.54356	6.71007e-08	3.63955e-06	3.14141e-06	4932	tags=35%, list=15%, signal=30%	CDKN1A/DDIT4/PYCARD/LILRB4/MYADM/HSPB1/PTPN6/FKBP8/MVP/PPP1R35/DVL1/BAX/PKN1/DUSP6/TGFB1/PRKCD/TRIB1/BAK1/ENG/MIDN/DUSP1/PLEC/CDA/GNAI2/CSK/SIRPA/RGS14/GSTP1/MEN1/DGKQ/HYAL2/CDKN2C/AKT1/ZC3H12A/PPM1F/CTDSP1/CEBPA/FBP1/AKT1S1/LRP1/GADD45B/GIT1/PKIB/PPP1R9B/CALM3/TESK1/MIR34A/MLLT1/MICAL1/CIB1/TARBP2/VPS25/GBA/ARRB2/CD300A/SOCS1/LPCAT1/DUSP7/SIRT2/SPRED2/PARD6A/TSC2/PPP2R1A/DYNLL1/CAV1/TRIB3/INPP5J…
GO:0050778	GO:0050778	positive regulation of immune response	542	0.395189	1.54337	2.22892e-09	1.77935e-07	1.53581e-07	4403	tags=28%, list=13%, signal=25%	CD74/HLA-DQB1/HLA-DPB1/CFD/HLA-DRB1/ITGB2/PYCARD/HLA-DRA/LGALS9/FGR/LILRB4/PTPN6/SPI1/CARD9/ADAM8/LILRA2/MYO1G/PHPT1/C5AR1/CD79B/CD1D/CYBA/C1QA/SLC11A1/IGLL1/CD19/C3AR1/STK11/TNFSF13/BAX/TGFB1/PRKCD/LIMK1/CD4/IL12RB1/TYROBP/HLA-DMB/SH2B2/CD81/VAV2/CSK/HLX/HCK/THEMIS2/CFP/CCL5/IRF7/RBCK1/HRAS/GRN/PTAFR/CMTM3/ITGAM/CD79A/C2/ZC3H12A/STAT6/BAG6/FCER2/IRF3/RARA/PLA2G4A/NLRP3/MAD2L2/PRAM1/PHB/LILRB1/HL…
GO:0030832	GO:0030832	regulation of actin filament length	175	0.425923	1.54288	0.000123741	0.00247148	0.00213321	4038	tags=30%, list=12%, signal=27%	PYCARD/SH3BP1/CORO1A/MYADM/TWF2/PFN1/ARPC1B/CORO1B/WAS/COTL1/PICK1/PRKCD/FLII/HCK/SSH3/MLST8/PDXP/GSN/WASH6P/CDC42EP3/ARF1/CDC42EP1/FCHSD1/BAIAP2L2/VASP/PTK2B/ARPC1A/GBA2/ARPC4/CAPZB/VILL/HCLS1/ELN/DBNL/WDR1/ARPC5L/PLEKHG2/DBN1/CAPG/ARFIP2/NCK2/WASH3P/PREX1/HAX1/ICAM1/GMFG/CYFIP1/RHOA/MYO1C/ARPC2/TMSB10/TMOD1/GRB2
GO:0090277	GO:0090277	positive regulation of peptide hormone secretion	101	0.461075	1.54254	0.00118301	0.0165045	0.0142455	4037	tags=26%, list=12%, signal=23%	HLA-DRB1/PHPT1/GPR27/TRPM2/NADK/LRP1/TRPM4/BAIAP3/BAD/CAPN10/PCK2/UCN/PLA2G6/C2CD2L/DYNLL1/NLGN2/LRRC8A/STX4/GLUD1/IRS2/GIPR/PPARD/ITSN1/OXCT1/TFR2/GLUL
GO:0006412	GO:0006412	translation	685	0.38993	1.54201	1e-10	1.24326e-08	1.07309e-08	4723	tags=32%, list=14%, signal=28%	PLXNB2/MRPL41/HSPB1/ZNF385A/ZFP36/MRPS34/BCL3/RPS15/MRPL4/EIF4EBP1/TUFM/MRPL23/MRPL12/ZNF598/PPP1CA/MRPS12/THBS1/MKNK2/MPV17L2/MRPL55/MAPK3/PDF/GGT7/PKM/EIF5A/GGT1/MIR27A/MRPS2/EIF6/MRPL28/CCL5/PER1/ABTB1/IGF2BP2/PTAFR/RPS4Y1/GAPDH/SESN2/AKT1/APEH/ZC3H12A/DPH2/RPL13/MEX3D/RPL18A/RARA/RPS9/TRAP1/NSUN5/RPS2/VARS2/MRPL14/RPLP2/EXOSC5/RPS5/EEFSEC/RPL28/RPLP1/RPS28/RPL10/INPP5E/RPL39L/PTK2B/GGT5/KHSRP…
GO:0000302	GO:0000302	response to reactive oxygen species	215	0.419509	1.54178	3.51191e-05	0.000850313	0.000733931	4384	tags=36%, list=13%, signal=32%	AREG/GPX1/KLF2/KLF4/ENDOG/SIGMAR1/UCP2/PRDX5/ROMO1/NCF1/MAPK7/PRKCD/BAK1/PLK3/DUSP1/MAPK3/PPIF/FOSL1/JUN/SIRPA/GSTP1/PRDX2/HSF1/HMOX1/HYAL2/TRPM2/RHOB/SESN2/AKT1/FOS/STAT6/CAT/TRAP1/STK25/AGAP3/BAD/IL10/PDGFD/CCS/MIR34A/PTK2B/ZNF580/RIPK3/EEF2/KDM6B/RELA/SRC/MPO/PDK2/PPP5C/PCNA/PINK1/PRDX3/MAP1LC3A/PARK7/SESN1/AIFM1/APEX1/MPV17/ABL1/PRDX1/HDAC6/PYCR1/PXN/TXNRD2/AKR1C3/SOD1/LDHA/TXN/PPARGC1A/SPHK1…
GO:0042326	GO:0042326	negative regulation of phosphorylation	370	0.398532	1.54078	7.64043e-07	3.11961e-05	2.69263e-05	4807	tags=33%, list=15%, signal=29%	CDKN1A/DDIT4/PYCARD/LILRB4/MYADM/HSPB1/PTPN6/FKBP8/MVP/DVL1/BAX/PKN1/DUSP6/TGFB1/PRKCD/TRIB1/BAK1/ENG/MIDN/DUSP1/PLEC/CSK/SIRPA/RGS14/GSTP1/MEN1/DGKQ/HYAL2/CDKN2C/AKT1/ZC3H12A/PPM1F/CTDSP1/CEBPA/FBP1/AKT1S1/LRP1/GADD45B/GIT1/PKIB/CALM3/TESK1/MIR34A/MLLT1/MICAL1/CIB1/TARBP2/VPS25/GBA/ARRB2/CD300A/SOCS1/DUSP7/SIRT2/SPRED2/PARD6A/TSC2/PPP2R1A/DYNLL1/CAV1/TRIB3/INPP5J/NPRL2/SMPD1/PRKAR1B/PPIA/CACTIN/…
GO:0050868	GO:0050868	negative regulation of T cell activation	118	0.451986	1.54059	0.000611949	0.00945233	0.00815858	4974	tags=36%, list=15%, signal=30%	CD74/HLA-DRB1/CEBPB/LGALS9/LILRB4/PTPN6/LILRB2/ZBTB7B/SCRIB/MIR27A/HLX/PRDX2/ZC3H12A/LILRB1/IL10/CD300A/SOCS1/HAVCR2/BCL6/IL4I1/CD86/VSIG4/NRARP/NDFIP1/IL2RA/TNFRSF14/LOXL3/CLEC4G/IL4R/LGALS3/DLG5/SDC4/TNFRSF21/DTX1/PRNP/TNFAIP8L2/LAG3/HLA-G/SCGB1A1/BTN2A2/NCKAP1L/SFTPD
GO:0016072	GO:0016072	rRNA metabolic process	221	0.418653	1.54044	4.16887e-05	0.000983552	0.000848932	5132	tags=42%, list=16%, signal=36%	RPUSD1/RPS15/WDR18/TSR3/BOP1/NOC4L/EXOSC4/EIF6/NPM3/TBL3/POP7/RRP9/ERCC2/TRMT112/NSUN5/DHX37/RPP25/EXOSC5/NUDT16/PES1/NSUN5P1/NHP2/RPS28/MRM1/DDX54/RPS16/RRP7A/RPS19/DDX49/RPS21/GEMIN4/DEDD2/RRS1/WDR46/NOL6/RRP12/SUV39H1/IMP4/PIH1D1/SART1/BYSL/DDX56/SIRT7/MRTO4/RPL7A/ERI3/NOP10/RPS8/RRP1/NOB1/EIF4A3/RPUSD2/RPL10A/DDX51/POP5/TSR2/RPL35/WDR74/REXO4/PA2G4/NSUN5P2/RPS17/NOP2/FBL/RBFA/PWP2/NOP56/EBNA1…
GO:0009792	GO:0009792	embryo development ending in birth or egg hatching	621	0.393452	1.54021	4.4432e-10	4.51046e-08	3.89311e-08	4570	tags=28%, list=14%, signal=25%	HOXA9/HOXA5/HOXB6/HOXB5/HOXA6/HOXB3/HOXB2/CEBPB/JUNB/PLXNB2/MFNG/SCO2/HOXA3/ST14/KLF2/HOXB4/TFEB/KLF4/HOXA7/FKBP8/ENDOG/PFN1/HOXA4/DVL1/SPINT1/ITPK1/TGFB1/KAT2A/SCRIB/PAX5/LY6E/PLOD3/TRIP6/FOSL1/SLC39A1/ZNF358/PRMT1/HOXB7/CMTM3/ASF1B/FURIN/PHGDH/AKT1/EPN1/PLCD3/TRIM28/ERCC2/PEMT/CEBPA/SRF/RPL13/RARA/LFNG/TLE6/HOXB9/APBA3/MBD3/PTPN18/IL10/HOXB8/ARMC5/PEF1/KEAP1/VASP/XAB2/TAB1/DEAF1/ZMIZ1/SPINT2/PS…
GO:0030072	GO:0030072	peptide hormone secretion	230	0.418731	1.53965	3.48922e-05	0.00084667	0.000730786	5175	tags=30%, list=16%, signal=26%	TCIRG1/HLA-DRB1/PFKL/PHPT1/PIM3/UCP2/PICK1/MIDN/CCL5/GPR27/RAB11B/TRPM2/SREBF1/NADK/IL1RN/LRP1/TRPM4/NR1D1/BAIAP3/PTPRN2/BAD/CAPN10/PCK2/CDK16/UCN/PLA2G6/LTBP4/C2CD2L/DYNLL1/SIDT2/NLGN2/LRRC8A/STX4/CPT1A/GLUD1/RAB11FIP5/HADH/IRS2/GIPR/SLC8B1/UQCC2/JAGN1/PARK7/UBE2Q1/PPARD/HDAC1/ITSN1/SLC16A1/TRPV4/OXCT1/ICA1/GAL/TFR2/GLUL/SLC9B2/BMP8A/GPER1/SYTL4/LRP5/STX1A/KCNA5/PSMD9/ENSA/HMGN3/FFAR2/PASK/RBP4/…
GO:0048732	GO:0048732	gland development	433	0.400363	1.53963	6.48923e-08	3.53711e-06	3.05298e-06	3562	tags=23%, list=11%, signal=21%	HOXA9/HOXA5/AREG/TSPO/GPX1/NKX2-3/CRIP1/HOXB3/CEBPB/MAFB/HOXA3/FASN/ZBTB7B/UCP2/RPS15/APRT/STK11/BAX/TGFB1/VDR/MAPK3/SLC9A3R1/SCRIB/HLX/FPGS/LY6E/PLXNA1/SLC29A1/NCOR2/PRDX2/HRAS/HMOX1/NME1/CAPN1/AKT1/PHB2/TAF10/STAT6/ACO2/CEBPA/SRF/RARA/GFER/HOXB9/CSF1R/CAD/USF2/IL10/ARMC5/RIPK3/DEAF1/PCK2/RPS16/MPST/MTX1/IQGAP3/PRKCSH/RHBDD3/PSAP/RELA/SRC/PKD1/PYGO2/FADD/IGF2R/DAG1/CAV1/RARG/PITX1/ROBO1/LAMA5/EL…
GO:0006633	GO:0006633	fatty acid biosynthetic process	156	0.432289	1.53957	0.000436765	0.00722392	0.00623518	3242	tags=24%, list=10%, signal=21%	CD74/FASN/ABCD1/GPX4/MIF/GSTM1/CBR1/ACOT7/SLC45A3/PTGES2/EIF6/ACADVL/FADS3/GSTP1/MID1IP1/TECR/PLA2G4A/FADS2/NR1H2/ELOVL1/DECR2/SCD/FABP5/SCAP/TRIB3/MCAT/PTGS1/ACOT4/SCD5/OLAH/HSD17B8/ACSS1/GSTM4/NDUFAB1/WDTC1/PTGIS/ACLY
GO:0031334	GO:0031334	positive regulation of protein-containing complex assembly	222	0.417862	1.53935	3.5994e-05	0.000862064	0.000744073	4356	tags=34%, list=13%, signal=30%	PYCARD/CORO1A/TPPP3/STUB1/ARL2/PFN1/ARPC1B/CORO1B/WAS/PICK1/BAX/ISG15/TGFB1/BAK1/HCK/MLST8/FES/CDT1/GSN/WASH6P/CDC42EP3/ARF1/MED25/CDC42EP1/NR1H2/PPP2R5B/MYD88/FCHSD1/GIT1/BAIAP2L2/TLR4/VASP/PTK2B/PIEZO1/ARPC1A/PSRC1/HSPA1B/ARPC4/SRC/FSCN1/PIH1D1/EIF4G1/BID/ARPC5L/BMF/SLAIN1/RHOC/ARFIP2/NCK2/PINK1/DCTN1/WASH3P/UNC13B/ICAM1/TPPP/PARK7/VCP/PAK1/MSN/GMFG/CYFIP1/RHOA/MYO1C/LGALS3/ARPC2/ABCA3/CLEC7A/T…
GO:0032103	GO:0032103	positive regulation of response to external stimulus	411	0.397825	1.53903	1.4263e-07	7.01424e-06	6.0542e-06	4608	tags=28%, list=14%, signal=25%	AZU1/CD74/CEBPB/PYCARD/LGALS9/LY86/HSPB1/SPI1/CARD9/ADAM8/LILRA2/LDLR/C5AR1/CD1D/CYBA/C3AR1/S100A8/S100A9/NINJ1/TGFB1/THBS1/ARTN/TYROBP/DDT/CD180/MAPK3/CD81/RAC2/HCK/TMEM102/FLNA/CCL5/IRF7/GPSM3/GRN/HYAL2/CCL3/ALOX5AP/TRADD/PPM1F/CEBPA/IRF3/LRP1/CSF1R/VAMP8/PDGFD/NFKBIA/TLR4/PTK2B/ZNF580/LILRA5/HAVCR2/RPS19/ZP3/MEGF8/USF1/CX3CR1/CCR1/TNIP1/SRC/IKBKE/TNFRSF1A/FADD/SCIMP/C1QBP/OSM/HLA-E/SIGLEC16/VE…
GO:1903829	GO:1903829	positive regulation of cellular protein localization	270	0.4121	1.53893	7.49842e-06	0.000224261	0.000193566	4099	tags=34%, list=12%, signal=30%	ITGB2/RHOG/ZDHHC8/STK11/TGFB1/PRKCD/CDK5/TYROBP/SREBF2/CD81/RAC2/VPS28/ABCA7/STAC3/FLNA/CDT1/HRAS/MCRS1/HYAL2/ABHD17A/ITGAM/SESN2/EPB41L2/AKT1/TRIM28/ZC3H12A/LRP1/MEPCE/MICALL2/ABHD17C/CROCC/PPP1R9B/TESK1/UBL5/CIB1/NUTF2/NKD2/FIS1/DDRGK1/SRC/BAP1/PARD6A/GSK3A/BAG3/CACNB3/HCLS1/SNX33/RANGRF/RNF31/PARP1/BBC3/CDK5RAP3/RAN/TRIM8/STX3/CCT7/STX4/CLN3/CCT3/PINK1/WRAP53/SQSTM1/HTRA2/TERT/NUP62/HDAC3/CCT5…
GO:0006643	GO:0006643	membrane lipid metabolic process	191	0.423307	1.53671	0.000114354	0.00232473	0.00200654	4430	tags=32%, list=13%, signal=28%	SERINC2/ALDH3B1/GPAA1/BAX/PRKCD/PLA2G15/CPTP/SGMS2/FADS3/DPM3/CSNK1G2/ST6GALNAC6/P2RX1/ST6GALNAC4/NAGA/PEMT/TECR/PIGQ/ELOVL1/PIGT/GBA/FUT7/GBA2/DPM2/ST8SIA6/NEU1/PSAP/ENPP2/PLA2G6/NEU4/PPP2R1A/GM2A/SMPD1/SPHK2/SMPDL3B/CEL/CLN8/MGST2/GLA/PGAP3/SPNS2/SMPD4/CLN6/ABCA2/PIGS/HTRA2/B4GALT3/B3GALT4/GLB1/PIGZ/ORMDL2/NAAA/PNPLA1/GLTP/FUCA1/SPHK1/SMPD2/GAL3ST2/PRKD2/PGAP2/PIGO/ST3GAL2
GO:0034622	GO:0034622	cellular protein-containing complex assembly	929	0.375735	1.53584	1e-10	1.24326e-08	1.07309e-08	4356	tags=30%, list=13%, signal=27%	HLA-DQB1/HLA-DPB1/HLA-DRB1/HLA-DPA1/HLA-DRB5/PYCARD/HLA-DRA/SCO2/HLA-DMA/CORO1A/MYADM/TPPP3/ADRM1/GPX4/STUB1/CYBA/TWF2/ARL2/PFN1/HLA-DQA1/ARPC1B/TRAF7/RPS15/CORO1B/WAS/NDUFS8/MCM2/COTL1/PICK1/BOP1/TGFB1/PRKCD/HLA-DMB/CPTP/NDUFB7/HLA-DOA/AP2M1/HLA-DQB2/SF3A2/FLII/HCK/EIF6/SSH3/MLST8/FES/HLA-DQA2/CDT1/PSMG3/TAF1C/HIP1/PUF60/NDUFB10/AP2S1/DGKQ/LSM4/HSF1/SNRPB/GSN/MID1IP1/ASF1B/WASH6P/RUVBL2/NDUFS7/T…
GO:0035304	GO:0035304	regulation of protein dephosphorylation	87	0.467428	1.53545	0.00151008	0.0201576	0.0173986	4172	tags=37%, list=13%, signal=32%	LILRB2/NSMF/TGFB1/PRKCD/GNAI2/PPP6R1/PPP1R9B/CALM3/GBA/CD300A/PTBP1/PPP1R16A/PIN1/PPP1R15A/SMPD1/PPIA/RCAN1/FKBP1A/CSNK2B/PPP6R2/PINK1/YWHAE/SYMPK/PPP1R7/STYXL1/MFHAS1/CD33/LGALS3/PPP2R5D/HSP90AB1/CRY2/VRK3
GO:0008360	GO:0008360	regulation of cell shape	149	0.435392	1.53473	0.000228452	0.00415078	0.00358266	4640	tags=38%, list=14%, signal=33%	PLXNB2/ITGB2/FGR/CORO1A/ARHGDIA/RHOG/ITGA7/ALDOA/FGD2/RAC2/SLC9A3R1/HCK/FES/PARVB/PLXNA1/RAC3/ARAP1/CCL3/RHOB/RHOBTB2/CDC42EP3/LST1/ATP10A/CDC42EP1/EPB41L3/CSF1R/PTK2B/FMNL1/DAG1/RHOF/DAPK3/WDR1/MYH9/TAOK2/SEMA4A/RHOC/MARK2/PLEKHO1/CDC42SE1/PLXNA3/DNMBP/ICAM1/MSN/CYFIP1/RHOA/FGD5/FGD3/EZR/BVES/FGD4/PLXNB3/PALM/MYL12A/SYNE3/EPS8/STRIP2/RHOBTB1
GO:0044270	GO:0044270	cellular nitrogen compound catabolic process	430	0.398871	1.53459	9.53628e-08	4.97731e-06	4.29606e-06	4914	tags=33%, list=15%, signal=28%	TYMP/TNFRSF1B/ABCD1/ZFP36/RNASE6/ENDOG/NUDT8/SLC11A1/DNPH1/TST/DCTPP1/APOBEC3H/BAX/ACOT7/PRKCD/NUDT1/CDA/EXOSC4/POR/AHCY/SAMHD1/FASTK/RNH1/E2F1/LSM4/BLVRB/PDXP/HSF1/HMOX1/NUDT18/AKT1/NTHL1/ZC3H12A/MAPKAPK2/RNASEH2C/MEX3D/RNASEH2A/ENTPD6/TBRG4/EDC4/MYD88/EXOSC5/NUDT16/HNMT/FEN1/RNASE2/ITPA/HMOX2/UPP1/DNASE1L1/MUS81/KHSRP/UPF1/DXO/HELZ2/CIRBP/DHX34/LSM7/MGAT1/MPST/NT5C/SMG5/DDX49/POLR2G/SKIV2L/HSPA…
GO:0052548	GO:0052548	regulation of endopeptidase activity	419	0.398324	1.53419	1.80788e-07	8.77374e-06	7.57288e-06	4452	tags=28%, list=13%, signal=24%	GPX1/CTSD/PYCARD/LGALS9/PIDD1/DHCR24/KLF4/CARD9/ADRM1/CST3/RENBP/PRDX5/S100A8/S100A9/NR4A1/SERPINI2/BAX/SPINT1/THBS1/BAK1/SERPINA1/PRR7/MTCH1/POR/ATP13A2/CSTB/HIP1/ANXA2/P2RX1/HSF1/GAPDH/GSN/FURIN/AKT1/PPM1F/PRELID1/SERPINB6/NLRP3/ATP2A3/IFI6/BST2/PSMB8/BAD/MICAL1/APH1A/SPINT2/MEFV/ARRB2/FIS1/BCL2L12/DAP/SRC/NDUFA13/SERPINB2/CASP9/MUL1/FADD/BCAP31/CASP1/PSENEN/PSME2/ROBO1/TIMP2/PIH1D1/TIMP1/BID/A…
GO:0032722	GO:0032722	positive regulation of chemokine production	70	0.479414	1.53346	0.00460666	0.0483612	0.041742	4334	tags=34%, list=13%, signal=30%	AZU1/CD74/PYCARD/LGALS9/CARD9/TICAM1/HMOX1/EGR1/LRP1/MYD88/CSF1R/TLR4/HAVCR2/TRIM32/OAS1/AIF1/OAS3/TLR2/HDAC1/TRPV4/IL4R/CLEC7A/NOD2/IL17RA
GO:0043408	GO:0043408	regulation of MAPK cascade	658	0.389305	1.53344	1.8474e-10	2.11062e-08	1.82174e-08	4803	tags=29%, list=15%, signal=25%	CCL23/CD74/HLA-DRB1/PYCARD/LGALS9/LILRB4/KLF4/PTPN6/SPI1/CARD9/ADAM8/C5AR1/MIF/LAMTOR2/TRAF7/MAP3K11/IRAK1/NCF1/FLT3/DUSP2/RRAS/DUSP6/TGFB1/PRKCD/CD4/THBS1/LTBR/DDT/DUSP1/SORBS3/MAPK3/FGD2/CD81/SLC9A3R1/MIR27A/GNAI2/CSK/RELL2/ABCA7/ADRA2C/CCL5/PER1/SIRPA/RGS14/GSTP1/PRDX2/PRMT1/MEN1/HRAS/GPBAR1/MAP4K2/HYAL2/CCL3/AKT1/PDE6G/PHB2/ZC3H12A/NENF/MAP2K3/CDK10/SYNGAP1/LRP1/PHB/GADD45B/STK25/MYD88/CSF1R/…
GO:0051259	GO:0051259	protein complex oligomerization	235	0.417144	1.5315	3.55095e-05	0.000855736	0.000738611	4837	tags=29%, list=15%, signal=25%	CD74/HLA-DRB1/PYCARD/CARD9/SIGMAR1/TK1/MIF/SHKBP1/KCTD17/ISG15/NINJ1/ALDOA/MCOLN1/HSD17B10/GSDMD/SAMHD1/PRMT1/TRPM2/ALOX5AP/TMEM120A/ZC3H12A/KCNC3/CRTC2/EHD4/SLC1A5/TRPM4/CRTC1/STOML2/VASP/EHD1/ARC/CHMP2A/PKD1/SHMT2/SLC9A1/FARSA/LETM1/LRRC8A/HSD17B8/TMEM120B/NACC2/KCTD11/CPSF7/KCTD5/GNMT/NLRC4/KCTD13/ROM1/KCTD15/EHD3/ABCA3/TP53/CHP1/KCTD2/RNF135/KRT10/CUTC/PRNP/KCTD12/KCTD10/OXA1L/SHMT1/HLA-G/RYR…
GO:0042113	GO:0042113	B cell activation	313	0.403803	1.53145	4.40355e-06	0.000141643	0.000122256	4477	tags=29%, list=14%, signal=25%	LGALS1/CDKN1A/TCIRG1/CD74/NKX2-3/MFNG/PTPN6/SPI1/CD79B/MIF/PARP3/IGLL1/CD19/BCL3/FLT3/TNFSF13/BAX/PKN1/TGFB1/PRKCD/TYROBP/BAK1/TICAM1/CD180/CD81/BATF/THEMIS2/LYL1/TCF3/IRF8/CD79A/SKAP2/PHB2/TNIP2/STAT6/LFNG/MAD2L2/PHB/BST2/SYVN1/BAD/IL10/TLR4/PTK2B/IGHG4/CMTM7/CD300A/ERCC1/BCL6/IL4I1/CD86/ZFP36L2/AHR/IGHA2/CD40/SLC25A5/SASH3/IL27RA/TBC1D10C/PIK3CD/HDAC5/UNG/LAT2/LRRC8A/NDFIP1/IRS2/KLF6/IGHM/CTPS1…
GO:0045619	GO:0045619	regulation of lymphocyte differentiation	172	0.422883	1.53085	0.000239037	0.00429488	0.00370704	4602	tags=33%, list=14%, signal=29%	CD74/HLA-DRB1/HLA-DRA/LGALS9/LILRB4/PTPN6/ADAM8/LILRB2/ZBTB7B/TNFSF9/VNN1/IL12RB1/HLA-DOA/KAT2A/HLX/PRDX2/ZC3H12A/PRELID1/RARA/NLRP3/SOX12/BAD/IL10/IL15RA/ZMIZ1/SOCS1/BCL6/IL4I1/CLPTM1/CD86/ZFP36L2/SART1/SASH3/AP3D1/PIK3R6/NRARP/NDFIP1/XRCC6/IL2RA/CD83/LOXL3/ABL1/RHOA/ID2/IL4R/NFKBID/FANCA/SOD1/DTX1/PNP/ITPKB/ADA/GAS6/INHBA/PRKCZ/LAG3/HLA-G
GO:0031348	GO:0031348	negative regulation of defense response	248	0.414339	1.53084	1.42488e-05	0.000379912	0.000327913	4478	tags=33%, list=14%, signal=28%	GPX1/HLA-DRB1/LGALS9/FGR/TNFRSF1B/KLF4/ZFP36/LDLR/RHBDF2/TTLL12/MAPK7/ISG15/PRKCD/HCK/SHARPIN/SAMHD1/SIRPA/GSTP1/GRN/FURIN/NLRP3/LILRB1/NR1H2/NR1D1/GIT1/NLRX1/IL10/TARBP2/GBA/MEFV/ARRB2/HLA-A/HAVCR2/RPS19/HLA-B/SIRT2/PLK2/SRC/FAM3A/RNF26/TNFRSF1A/MUL1/VSIG4/C1QBP/PSMB4/HLA-E/MVK/CACTIN/SMPDL3B/TRIM21/OAS1/SOCS3/PTGER4/NDFIP1/NLRP12/METRNL/LPCAT3/DHX58/OAS3/MICA/IL2RA/PTGIS/NPLOC4/PPARD/SIGLEC10/M…
GO:0034599	GO:0034599	cellular response to oxidative stress	280	0.409977	1.53083	2.64484e-06	9.17402e-05	7.91837e-05	4381	tags=34%, list=13%, signal=30%	GPX1/KLF2/G6PD/ABCD1/HSPB1/KLF4/ENDOG/SIGMAR1/ALDH3B1/VNN1/PRDX5/ROMO1/NCF1/MAPK7/PRKCD/TMEM161A/MAPK3/PPIF/ATP13A2/JUN/SIRPA/PRDX2/HSF1/HMOX1/TRPM2/RHOB/SESN2/AKT1/FOS/ZC3H12A/STAT6/TRAP1/STK25/AGAP3/PYCR2/IL10/PDGFD/CCS/MIR34A/TLR4/KEAP1/SLC4A11/ZNF580/RIPK3/LONP1/KDM6B/SIRT2/HSPA1B/RELA/CHCHD2/SRC/NFE2L1/MCL1/MPO/PPIA/PDK2/PPP5C/AIFM2/PARP1/PCNA/STX4/AIF1/ATF4/PINK1/PRDX3/PML/MAP1LC3A/HTRA2/NM…
GO:0072594	GO:0072594	establishment of protein localization to organelle	404	0.396548	1.53045	4.44759e-07	1.92991e-05	1.66576e-05	4693	tags=35%, list=14%, signal=30%	LMNA/CDKN1A/TSPO/LAMP5/BCL3/ROMO1/HGS/BAX/TGFB1/PRKCD/AIP/PEX16/TOMM40/SREBF2/RAC2/SORT1/VPS28/ACD/SCRIB/FLNA/HYAL2/SGTA/AKT1/TIMM13/RUVBL2/SREBF1/TRIM28/PHB2/ZC3H12A/NAGPA/TIMM17B/IPO13/TOMM40L/MON1A/MICALL2/NABP2/VPS37C/PEX6/CALM3/FAM53B/NFKBIA/UBL5/BCS1L/TIMM8B/NXT1/VPS25/TSPAN17/NUTF2/FIS1/HK1/TOMM34/PMPCA/NDUFA13/TIMM10/BAP1/TSC2/DDIT3/GSK3A/BAG3/BCAP31/HCLS1/PIH1D1/AP3D1/BID/PEX10/CHMP4B/RA…
GO:0045185	GO:0045185	maintenance of protein location	92	0.463724	1.52879	0.00392026	0.0426107	0.0367785	4192	tags=42%, list=13%, signal=37%	TSPO/CHCHD10/TWF2/ARL2/GPAA1/CD4/CDK5/RANGAP1/FLNA/NFKBIB/GSN/AKT1/CCDC22/NFKBIE/IL10/NFKBIA/KEAP1/HK1/SUN2/CIZ1/PKD1/CAV1/MDFI/DBN1/GRIK5/KDELR1/PINK1/PML/SUFU/NRROS/PARK7/OS9/SUN1/RER1/TMSB10/NBL1/SRGN/TXN/HSPA5
GO:0045580	GO:0045580	regulation of T cell differentiation	144	0.436312	1.52864	0.000599664	0.00934546	0.00806634	4602	tags=33%, list=14%, signal=29%	CD74/HLA-DRB1/HLA-DRA/LGALS9/LILRB4/ADAM8/LILRB2/ZBTB7B/TNFSF9/VNN1/IL12RB1/HLA-DOA/KAT2A/HLX/PRDX2/ZC3H12A/PRELID1/RARA/NLRP3/SOX12/BAD/ZMIZ1/SOCS1/BCL6/IL4I1/CLPTM1/CD86/SART1/SASH3/AP3D1/PIK3R6/NRARP/IL2RA/CD83/LOXL3/ABL1/RHOA/IL4R/NFKBID/FANCA/SOD1/DTX1/PNP/ITPKB/ADA/PRKCZ/LAG3/HLA-G
GO:0051100	GO:0051100	negative regulation of binding	155	0.429929	1.52715	0.000372915	0.0062901	0.00542917	3455	tags=27%, list=10%, signal=24%	CDKN1A/CCL23/ADAM15/STUB1/DVL1/PPP1CA/BAX/PRKCD/CTSZ/MAPK3/MIR27A/DDX11/JUN/E2F1/TMC8/HMOX1/AKT1/ZFPM1/MAD2L2/LRPAP1/ATP2A3/MEPCE/ACTB/IL10/NFKBIA/CSNK1E/ARRB2/CPNE1/DNAJB2/SUMO3/DDIT3/CAV1/PIN1/MDFI/PEX14/ID1/EIF4A3/ZNF593/GTF2F1/SYMPK/PARK7/CARD16
GO:0010035	GO:0010035	response to inorganic substance	554	0.391641	1.52657	1.25641e-09	1.11218e-07	9.59953e-08	4389	tags=28%, list=13%, signal=25%	AREG/TCIRG1/TSPO/GPX1/CRIP1/JUNB/CD14/CPNE7/KLF2/G6PD/KLF4/ENDOG/SIGMAR1/SIPA1/UCP2/C1QA/CPNE8/S100A8/PPP1CA/NCF1/JUND/MAPK7/PRKCD/THBS1/NUDT1/MCOLN1/BAK1/AKR1B1/D2HGDH/DUSP1/MAPK3/PLEC/PPIF/ATP13A2/DDX11/FOSL1/JUN/SIRPA/PRDX2/HSF1/GDI1/HMOX1/TRPM2/RHOB/ALOX5AP/AKT1/FOS/MIEN1/ZC3H12A/STAT6/CAT/CEBPA/BSG/FBP1/CUTA/TRAP1/ENTPD6/SLC39A13/STK25/BAD/IL10/PDGFD/CALM3/CCS/MIR34A/DLG4/PEF1/RASGRP2/PTK2B/…
GO:0071356	GO:0071356	cellular response to tumor necrosis factor	221	0.41426	1.52428	6.55497e-05	0.00143625	0.00123967	4542	tags=33%, list=14%, signal=29%	CCL23/PYCARD/TNFRSF1B/KLF2/ZFP36/CYBA/HYAL3/THBS1/MAPK3/EIF5A/KAT2A/SHARPIN/CCL5/GSTP1/ACTN4/HYAL2/CCL3/TRADD/AKT1/CDIP1/ZC3H12A/CEBPA/NR1D1/NFKBIA/SPPL2B/MIR34A/PTK2B/CIB1/GBA/PCK2/HSPA1B/PELI3/RELA/CPNE1/TNFRSF1A/ZFP36L2/CASP1/CD40/TRAF2/CACTIN/TRIM32/CCDC3/TXNDC17/SMPD4/ILK/COMMD7/TRAF3/ICAM1/SPATA2/TRAIP/HDAC1/INPP5K/TNFRSF14/CARD16/PID1/PRPF8/EDA2R/CD70/ARHGEF2/CXCL8/ADAMTS13/GPS2/TP53/HDAC4…
GO:0030155	GO:0030155	regulation of cell adhesion	728	0.380154	1.52407	1e-10	1.24326e-08	1.07309e-08	4611	tags=29%, list=14%, signal=25%	LGALS1/AZU1/CD74/HLA-DQB1/HLA-DPB1/HLA-DRB1/CEBPB/S100A10/HLA-DPA1/PLXNB2/HLA-DRB5/ITGB2/PYCARD/HLA-DRA/HLA-DMA/LGALS9/ADAM15/CORO1A/LILRB4/MYADM/CCDC88B/KLF4/PTPN6/SPI1/ADAM8/ARHGDIA/LILRB2/HOXA7/SIPA1/CD1D/ZBTB7B/ARL2/HLA-DQA1/TNFSF9/VNN1/IRAK1/FERMT3/UNC13D/SERPINI2/MAPK7/RRAS/TGFB1/PRKCD/CD4/THBS1/IL12RB1/HLA-DMB/HLA-DOA/DUSP1/CD81/RAC2/SCRIB/HLA-DQB2/MIR27A/CSK/HLX/RELL2/TMEM102/FES/FLNA/CCL…
GO:0034470	GO:0034470	ncRNA processing	367	0.396142	1.52385	1.0838e-06	4.22264e-05	3.64469e-05	5072	tags=38%, list=15%, signal=33%	RPUSD1/RPS15/WDR18/TSR3/LAGE3/BOP1/TRMT1/RPP25L/HSD17B10/NOC4L/TRMT61A/DUS1L/EXOSC4/EIF6/PUSL1/QTRT1/NPM3/TBL3/CTU1/POP7/RRP9/INTS1/DUS3L/ERCC2/TRPT1/TRMT112/WDR6/NSUN5/URM1/DHX37/TSEN34/RPP25/EXOSC5/PUS1/NUDT16/ELP5/CTU2/PES1/NSUN5P1/ADAT3/INTS5/NHP2/RPS28/MRM1/FTSJ1/TARBP2/DDX54/RPS16/DALRD3/RRP7A/RPS19/DDX49/RPS21/SRRT/GEMIN4/GTPBP3/ELAC2/RRS1/SAGE1/WDR46/NOL6/RRP12/SUV39H1/IMP4/PIH1D1/SART1/U…
GO:0009123	GO:0009123	nucleoside monophosphate metabolic process	72	0.475044	1.52343	0.00478661	0.0497313	0.0429246	4582	tags=39%, list=14%, signal=34%	TYMP/TK1/DNPH1/IMPDH1/APRT/GUK1/CAD/UPP1/UCK1/UCKL1/AMPD2/NT5C/PFAS/AK2/TK2/NT5M/ATIC/TYMS/DTYMK/AK1/ADSL/IMPDH2/PNP/DGUOK/ADA/TJP2/GDA/DCTD
GO:0016236	GO:0016236	macroautophagy	278	0.406212	1.52322	1.17248e-05	0.000323528	0.000279246	4217	tags=34%, list=13%, signal=30%	TCIRG1/ATP6V0C/ATP6V0E2/TP53INP2/RAB1B/QSOX1/HDAC10/HGS/CDC37/CDK5/MCOLN1/NRBP2/MAPK3/ATP6V0B/VPS28/ATP13A2/CAPNS1/HMOX1/GAPDH/ATP6V0D1/SESN2/CAPN1/AKT1/PGAM5/ULK3/PHB2/EMC6/PACS2/AUP1/VAMP8/VPS37C/TEX264/VPS16/ATG101/GPSM1/ATG2A/VPS25/GBA/UBQLN4/CHMP2A/DDRGK1/POLDIP2/UBXN6/SRC/TECPR1/TSC2/NPRL3/EI24/IKBKG/BAG3/SNAPIN/SLC25A5/NPRL2/EHMT2/PRKACA/WDR81/SUPT5H/CHMP4B/LRSAM1/ADPRH/CLN3/RNF5/VPS37B/AT…
GO:0006469	GO:0006469	negative regulation of protein kinase activity	204	0.417161	1.52302	0.000141777	0.00280636	0.00242225	4931	tags=35%, list=15%, signal=30%	CDKN1A/PYCARD/LILRB4/HSPB1/PTPN6/MVP/DVL1/PKN1/PRKCD/TRIB1/DUSP1/PLEC/RGS14/GSTP1/MEN1/HYAL2/CDKN2C/AKT1/PPM1F/CEBPA/AKT1S1/GADD45B/PKIB/TESK1/MIR34A/MLLT1/TARBP2/VPS25/GBA/CD300A/DUSP7/TSC2/CAV1/TRIB3/SMPD1/PRKAR1B/PPIA/ZGPAT/YWHAG/SH3BP5L/CDK5RAP3/CDKN2A/AGT/ILK/INCA1/CHMP6/PTPN1/NUP62/PARK7/INPP5K/PTK6/ABL1/PLK1/SH2B3/SH3BP5/CHP1/PTPRH/CDKN2D/PTPRO/RGS2/LYN/LATS2/EPHA1/TFAP4/TRIM27/CEP85/LRP5/…
GO:0032611	GO:0032611	interleukin-1 beta production	107	0.448029	1.52274	0.00237771	0.0287848	0.024845	4348	tags=32%, list=13%, signal=28%	AZU1/PYCARD/LGALS9/LILRB4/HSPB1/LILRA2/TYROBP/CPTP/GSDMD/SIRPA/GSTP1/CCL3/EGR1/ZC3H12A/NLRP3/MYD88/GIT1/TLR4/LILRA5/MEFV/ARRB2/HK1/CX3CR1/CASP1/NLRP12/PML/TLR8/CARD16/NLRC4/CD33/CLEC7A/NOD2/SPHK1/CD36
GO:0032651	GO:0032651	regulation of interleukin-1 beta production	107	0.448029	1.52274	0.00237771	0.0287848	0.024845	4348	tags=32%, list=13%, signal=28%	AZU1/PYCARD/LGALS9/LILRB4/HSPB1/LILRA2/TYROBP/CPTP/GSDMD/SIRPA/GSTP1/CCL3/EGR1/ZC3H12A/NLRP3/MYD88/GIT1/TLR4/LILRA5/MEFV/ARRB2/HK1/CX3CR1/CASP1/NLRP12/PML/TLR8/CARD16/NLRC4/CD33/CLEC7A/NOD2/SPHK1/CD36
GO:0006605	GO:0006605	protein targeting	301	0.403038	1.5227	4.26254e-06	0.000138314	0.000119383	4363	tags=36%, list=13%, signal=31%	TSPO/ITGB2/HOMER3/ROMO1/NCF1/ZDHHC12/HGS/CDC37/KATNB1/CDK5/KCNE1/AIP/PEX16/TOMM40/SREBF2/RAC2/SORT1/HRAS/GDI1/SGTA/ITGAM/YIF1B/TIMM13/SREBF1/NAGPA/TIMM17B/TOMM40L/MON1A/MICALL1/MICALL2/GIPC1/VPS37C/PEX6/NUCB1/UBL5/TIMM8B/CIB1/SYNGR1/FIS1/TOMM34/PMPCA/NDUFA13/TIMM10/BAP1/GSK3A/BAG3/BCAP31/CACNB3/AP3D1/BID/PEX10/RTP4/CHMP4B/RNF31/TAOK2/YWHAG/PEX14/ZDHHC7/CHCHD4/VPS37B/TIMM50/PINK1/WASH3P/HAX1/HTRA2…
GO:0031667	GO:0031667	response to nutrient levels	460	0.393345	1.52243	5.69332e-08	3.14517e-06	2.71469e-06	4453	tags=28%, list=13%, signal=25%	CDKN1A/TSPO/G6PD/TFEB/ZFP36/LDLR/CYBA/UCP2/PIM1/EIF4EBP1/PICK1/SLC27A4/SIRT6/NDOR1/TBXA2R/VDR/MMP7/MAPK3/SREBF2/MFSD2A/KAT2A/PLEC/POR/GNAI2/COMT/FES/AHCY/JUN/MYBBP1A/GSTP1/HSF1/HMOX1/SESN2/C2/AKT1/SREBF1/ZC3H12A/CAT/PEMT/WDR24/SRF/NENF/RARA/NR1H2/MBD3/COX4I1/CAD/UPP1/USF2/GBA/PCK2/GSS/EEF2/UCN/FIS1/SIRT2/USF1/DAP/TXN2/ERCC1/RELA/POMC/SRC/ADRB1/NPRL3/DDIT3/ATF3/CACNB3/CD40/NPRL2/MPO/EHMT2/PDK2/SLC…
GO:0010038	GO:0010038	response to metal ion	365	0.396346	1.52116	1.15066e-06	4.42658e-05	3.82071e-05	4263	tags=26%, list=13%, signal=23%	TCIRG1/TSPO/CRIP1/JUNB/CD14/CPNE7/G6PD/ENDOG/C1QA/CPNE8/S100A8/PPP1CA/NCF1/JUND/THBS1/NUDT1/MCOLN1/D2HGDH/DUSP1/MAPK3/PPIF/ATP13A2/JUN/HSF1/GDI1/HMOX1/TRPM2/ALOX5AP/AKT1/FOS/CAT/CEBPA/BSG/FBP1/CUTA/ENTPD6/SLC39A13/BAD/CALM3/DLG4/PEF1/RASGRP2/PTK2B/MT1E/GSS/MT2A/CDK4/LONP1/ERCC1/MT1G/HAAO/CPNE1/CASP9/GSK3A/CAV1/KCNMB1/SMPD1/QDPR/RASAL1/FOSB/PPP5C/DPEP1/MT1X/PARP1/GOT1/DAXX/PCNA/MT1F/CPNE2/GPI/GIPR…
GO:0032101	GO:0032101	regulation of response to external stimulus	920	0.371605	1.5211	1e-10	1.24326e-08	1.07309e-08	4608	tags=28%, list=14%, signal=24%	AZU1/CD74/GPX1/HLA-DRB1/CEBPB/PYCARD/LGALS9/LY86/FGR/TNFRSF1B/HSPB1/KLF4/PTPN6/SPI1/CARD9/ADAM8/ZFP36/GPX4/LILRA2/LDLR/RHBDF2/C5AR1/CD1D/CYBA/ZYX/MIF/SBNO2/CORO1B/C3AR1/DVL1/TTLL12/S100A8/S100A9/NCF1/F12/MAPK7/ISG15/CDC37/NINJ1/TGFB1/PRKCD/TRIB1/THBS1/IL12RB1/ARTN/TYROBP/TBXA2R/DDT/CD180/DUSP1/MAPK3/CD81/RAC2/GGT1/HCK/SHARPIN/TMEM102/FLNA/CCL5/SAMHD1/SIRPA/SIGIRR/GSTP1/IRF7/PRDX2/ANXA2/GPSM3/GRN/…
GO:0017157	GO:0017157	regulation of exocytosis	193	0.418871	1.52093	0.00010837	0.00222469	0.0019202	3104	tags=21%, list=9%, signal=19%	ITGB2/LGALS9/FGR/SPI1/HYAL3/DVL1/UNC13D/HGS/CDK5/RAC2/GNAI2/ATP13A2/FES/STXBP2/P2RX1/PTAFR/HMOX1/ITGAM/ARF1/PRAM1/VPS18/GIT1/GIPC1/VAMP8/CALM3/MICAL1/ATP6AP1/RAB3D/CD300A/ZP3/CHMP2A/PLA2G6/RAB3A/SNAPIN/SPHK2/NOTCH1/STX4/RPH3AL/LAMP1/SYT17/VPS4A
GO:0006919	GO:0006919	activation of cysteine-type endopeptidase activity involved in apoptotic process	76	0.471557	1.52087	0.00394859	0.0428765	0.037008	4085	tags=32%, list=12%, signal=28%	PYCARD/PIDD1/S100A8/S100A9/BAX/BAK1/MTCH1/HIP1/P2RX1/ATP2A3/BAD/DAP/CASP9/MUL1/ROBO1/BID/BBC3/NLRP12/PML/VCP/AIFM1/NLRC4/PDCD6/HSPE1
GO:0098586	GO:0098586	cellular response to virus	77	0.471484	1.52059	0.00472184	0.0491506	0.0424234	4608	tags=42%, list=14%, signal=36%	LGALS9/BAX/EIF5A/CCL5/IRF7/PHB2/ZC3H12A/IRF3/ARF1/PHB/IFI6/NLRX1/POU2F2/IKBKE/CLPB/C1QBP/OAS1/VWCE/DHX58/OAS3/MAPK11/NPLOC4/WDFY4/NFKB1/RNF135/GBF1/SEC14L1/H19/IL12A/GPATCH3/OASL/CXCL10
GO:0022411	GO:0022411	cellular component disassembly	416	0.392899	1.52043	1.30317e-07	6.46618e-06	5.58115e-06	4286	tags=31%, list=13%, signal=27%	TSPO/DDIT4/SH3BP1/ADAM15/ADAM8/CST3/ENDOG/HMGA1/TWF2/C1QA/CFL1/PPP1CA/BAX/CDC37/TGFB1/KATNB1/CHMP1A/CDK5/MCOLN1/MMP7/PLK3/SREBF2/EIF5A/FLII/SHARPIN/ATP13A2/MAP1S/FLOT1/PDXP/HSF1/GSN/MID1IP1/ITGAM/FURIN/APEH/SREBF1/PHB2/NCKAP5L/LRP1/MMP19/VAMP8/PPP1R9B/TEX264/VPS16/CAPN10/ATG2A/MICAL1/CIB1/UPF1/GBA/SMARCD2/SMARCB1/C1QC/UBQLN4/FIS1/CTDNEP1/CHMP2A/CX3CR1/DDRGK1/DEDD2/STMN3/TECPR1/TSC2/MUL1/CAPZB/VIL…
GO:0019439	GO:0019439	aromatic compound catabolic process	444	0.394382	1.5197	8.67275e-08	4.61365e-06	3.98218e-06	5289	tags=34%, list=16%, signal=29%	TYMP/TNFRSF1B/ABCD1/ZFP36/RNASE6/ENDOG/NUDT8/SLC11A1/DNPH1/DCTPP1/APOBEC3H/BAX/ACOT7/PRKCD/NUDT1/CDA/EXOSC4/COMT/AHCY/SAMHD1/FASTK/RNH1/E2F1/LSM4/BLVRB/PDXP/HSF1/HMOX1/NUDT18/AKT1/NTHL1/ZC3H12A/MAPKAPK2/RNASEH2C/MEX3D/RNASEH2A/ENTPD6/TBRG4/EDC4/MYD88/ACAA1/EXOSC5/NUDT16/HNMT/FEN1/RNASE2/ITPA/HMOX2/UPP1/DNASE1L1/MUS81/KHSRP/UPF1/DXO/HELZ2/CIRBP/DHX34/LSM7/MGAT1/NT5C/SMG5/DDX49/POLR2G/SKIV2L/HSPA1B…
GO:0006941	GO:0006941	striated muscle contraction	172	0.419239	1.51766	0.000273932	0.00481885	0.00415929	5522	tags=31%, list=17%, signal=26%	GAA/TNNI2/NR4A1/ALDOA/KCNE1/STAC3/FLNA/GSN/KCNQ1/ZC3H12A/MAP2K3/TRPM4/TNNT1/CALM3/CCDC78/ARHGEF11/EEF2/UCN/TNNT3/CAV1/SLC9A1/ATP1A1/PRKACA/VEGFB/RANGRF/TMEM38B/GSTO1/PPP1R13L/CXCR4/DTNA/TRPV4/KCNN2/ATP2A1/EHD3/JUP/HDAC4/C12orf57/RGS2/MYBPH/P2RX4/PKP2/KCNA5/JSRP1/SLC8A1/ATP2A2/RNF207/MTOR/HOMER1/DSG2/BIN1/DSC2/GPD1L/HRC/KCNJ2
GO:0043086	GO:0043086	negative regulation of catalytic activity	760	0.376636	1.51717	1e-10	1.24326e-08	1.07309e-08	4985	tags=29%, list=15%, signal=26%	CDKN1A/GPX1/PYCARD/LILRB4/DHCR24/HSPB1/KLF4/PTPN6/PPP1R14B/ZFP36/CST3/PHPT1/ARL2/RENBP/PARP3/PPP1R27/MVP/PRDX5/PPP1R35/RPS15/DVL1/MCM2/NR4A1/SERPINI2/MAPK7/PKN1/SPINT1/PRKCD/LIMK1/TRIB1/GMIP/THBS1/HSPBP1/SLC27A4/AIP/MIDN/DUSP1/SERPINA1/SORT1/PLEC/POR/GNAI2/CSK/PPIF/GFI1/CSTB/RGS14/RNH1/GSTP1/ANXA2/MEN1/PPP1R12C/HRAS/GPS1/GAPDH/HYAL2/OAZ1/FURIN/CDKN2C/AKT1/PDE6G/PPM1F/CEBPA/SERPINB6/MAD2L2/AKT1S1/…
GO:1903530	GO:1903530	regulation of secretion by cell	547	0.388217	1.51649	3.99107e-09	2.84911e-07	2.45915e-07	5175	tags=29%, list=16%, signal=25%	TCIRG1/HLA-DRB1/ITGB2/LGALS9/FGR/TNFRSF1B/SPI1/ADAM8/PFKL/RHBDF2/PHPT1/PIM3/UCP2/HYAL3/DVL1/UNC13D/HGS/PICK1/TGFB1/CDK5/MIDN/RAC2/GNAI2/ATP13A2/FES/STXBP2/ADRA2C/CCL5/PNKD/P2RX1/GPR27/PTAFR/HMOX1/TRPM2/ITGAM/SREBF1/PLA2G4A/NADK/ARF1/LRP1/PRAM1/VPS18/LILRB1/NR1H2/TRPM4/NR1D1/BAIAP3/LLGL1/PTPN23/GIT1/BAD/GIPC1/VAMP8/CALM3/TLR4/CAPN10/APBB3/MICAL1/ATP6AP1/PCK2/RAB3D/KCNN4/CDK16/CD300A/UCN/ZP3/RHBDD3…
GO:0046889	GO:0046889	positive regulation of lipid biosynthetic process	80	0.467749	1.51634	0.00260545	0.030966	0.0267276	2858	tags=26%, list=9%, signal=24%	CD74/ABCD1/LDLR/PRKCD/SLC45A3/MFSD2A/POR/MID1IP1/AKT1/SREBF1/NR1H2/NR1D1/CTDNEP1/SCAP/PLA2G6/SCARB1/STARD4/SPHK2/CCDC3/SLC27A1/ABHD6
GO:2001234	GO:2001234	negative regulation of apoptotic signaling pathway	219	0.414774	1.5157	5.85294e-05	0.00130307	0.00112472	4227	tags=34%, list=13%, signal=30%	LMNA/CD74/GPX1/HSPB1/ZNF385A/GRINA/MIF/VNN1/MAZ/MAPK7/ENO1/BAX/TMEM161A/THBS1/GNAI2/PPIF/GSTP1/PRDX2/HMOX1/AKT1/PRELID1/NOC2L/TRAP1/IFI6/SYVN1/TMEM14A/ARRB2/HSPA1B/PELI3/CX3CR1/RELA/SRC/NDUFA13/MNT/SLC25A5/MCL1/PIH1D1/PPIA/BID/TMBIM1/TRIM32/ITPRIP/SIAH2/NDUFS3/BCL2L1/HYOU1/PEA15/MUC1/ACAA2/PINK1/HTRA2/TERT/PTTG1IP/NLE1/ICAM1/PTPN1/SNAI1/CREB3/PARK7/HDAC1/MIR210/UNC5B/FGF10/PSME3/VDAC2/PLAUR/ARHGE…
GO:0098655	GO:0098655	cation transmembrane transport	859	0.367341	1.5153	2.37068e-10	2.67669e-08	2.31033e-08	5081	tags=26%, list=15%, signal=23%	TCIRG1/CORO1A/G6PD/PTPN6/ATP6V0C/SFXN3/ATP6V0E2/SLC25A22/CYBA/UCP2/SLC11A1/UQCRC1/MFSD3/COX8A/CD19/CYC1/KCNAB2/BAX/CDK5/TCN2/MCOLN1/KCNE1/MFSD12/CALHM2/ATP6V0B/SLC9A3R1/TMEM175/PPIF/ATP13A2/SLC12A9/STAC3/FLNA/ATP6V1F/SLC39A1/ATP13A1/ANXA2/P2RX1/COX6A1/ACTN4/CCL3/TRPM2/GPR35/ATP6V0D1/KCNQ1/CAPN1/AKT1/ANXA6/COX5B/SLC25A28/PHB2/NDUFS7/SLC43A2/KCNC3/ARF1/OPRL1/SLC39A13/UQCR10/SLC1A5/TRPM4/ATP2A3/CACN…
GO:0042176	GO:0042176	regulation of protein catabolic process	378	0.391876	1.51421	8.88769e-07	3.55026e-05	3.06434e-05	4345	tags=33%, list=13%, signal=29%	GPX1/TNFRSF1B/ADAM8/CST3/LDLR/STUB1/TMEM259/DVL1/HGS/TRIB1/HSPBP1/SIRT6/PLK3/CD81/VPS28/ATP13A2/FLNA/CTSA/ANXA2/TNFSF12/OAZ1/SGTA/FURIN/AKT1/USP5/BAG6/CEBPA/CCDC22/MAD2L2/LRP1/RAD23A/DESI1/PHB/SGSM3/WDR91/GIPC1/GGA1/SNRNP70/IL10/KEAP1/PTK2B/CSNK1E/RILP/GBA/PSMD3/PSMC4/OSBPL7/AXIN1/UBQLN4/LPCAT1/NKD2/RHBDD3/SIRT2/HSPA1B/ARAF/DDA1/DDRGK1/RELA/LAPTM4B/PLK2/NDUFA13/PKD1/DNAJB2/RNF40/GSK3A/CAV1/BCAP31…
GO:0003002	GO:0003002	regionalization	327	0.397847	1.51401	5.12388e-06	0.000161067	0.000139022	3574	tags=17%, list=11%, signal=15%	HOXA9/HOXA5/HOXB6/HOXB5/HOXA6/HOXB3/HOXA10/HOXB2/MAFB/HOXA3/HOXB4/HOXA7/FKBP8/C1QA/FBXL15/HOXA4/PBX3/KAT2A/ACD/HOXB7/ITGAM/EGR2/SRF/LFNG/HOXB9/HOXB8/HES4/TIFAB/RING1/ETS2/RNF220/ARC/MEGF8/SKI/DVL2/LDB1/HOXA11/DDIT3/RARG/ROBO1/MDFI/PRKACA/NRARP/TBX6/NOTCH1/SMAD6/HOXA2/WNT7B/SUFU/NLE1/SNAI1/TMEM107/FGF10/CELSR2/WDR77/FUZ
GO:0002687	GO:0002687	positive regulation of leukocyte migration	132	0.439105	1.51376	0.000545457	0.00868414	0.00749554	4792	tags=33%, list=15%, signal=29%	CD74/PYCARD/LGALS9/SPI1/ADAM8/C5AR1/C3AR1/THBS1/MAPK3/RAC2/TMEM102/CCL5/GPSM3/PTAFR/CCL3/CSF1R/PDGFD/PTK2B/ZNF580/ZP3/CX3CR1/CCR1/FADD/C1QBP/VEGFB/CXCR2/AIF1/ICAM1/CREB3/CD99/TNFRSF14/TRPV4/RHOA/CAMK1D/PGF/LGALS3/CXCL8/P2RX4/IL12A/GAS6/CSF1/CXCL10/CCL1/TREM2
GO:0002699	GO:0002699	positive regulation of immune effector process	224	0.411597	1.51354	4.50918e-05	0.00105708	0.000912396	4602	tags=32%, list=14%, signal=28%	CD74/HLA-DRB1/ITGB2/HLA-DRA/LGALS9/FGR/SPI1/CD1D/UNC13D/TNFSF13/TGFB1/IL12RB1/TYROBP/HLA-DMB/TICAM1/CD81/RAC2/HLX/FES/STXBP2/PTAFR/HMOX1/ITGAM/PHB2/STAT6/FCER2/RARA/NLRP3/MAD2L2/PHB/LILRB1/HLA-H/VAMP8/IL10/TLR4/CD300A/HLA-A/RPS19/ZP3/HLA-B/HK1/FADD/SCIMP/CD86/CD40/HLA-E/TRAF2/SASH3/SPHK2/STX4/GPI/DHX58/LAMP1/TNFRSF14/PVR/SEMA7A/MYO18A/CLCF1/SLC7A5/SPON2/IL4R/NFKBID/CLEC7A/HLA-F/NOD2/LYN/CD36/IL12…
GO:1901361	GO:1901361	organic cyclic compound catabolic process	472	0.394696	1.51302	3.13292e-08	1.86587e-06	1.61049e-06	5289	tags=34%, list=16%, signal=29%	TYMP/TNFRSF1B/ABCD1/ZFP36/RNASE6/ENDOG/NUDT8/SLC11A1/DNPH1/DCTPP1/APOBEC3H/BAX/ACOT7/PRKCD/NUDT1/CDA/EXOSC4/COMT/AHCY/SAMHD1/FASTK/RNH1/E2F1/LSM4/BLVRB/PDXP/HSF1/HMOX1/NUDT18/AKT1/NTHL1/ZC3H12A/MAPKAPK2/RNASEH2C/MEX3D/RNASEH2A/ENTPD6/TBRG4/EDC4/MYD88/ACAA1/EXOSC5/NUDT16/HNMT/FEN1/RNASE2/ITPA/HMOX2/UPP1/DNASE1L1/MUS81/KHSRP/UPF1/DXO/HELZ2/CIRBP/DHX34/LSM7/MGAT1/NT5C/SMG5/DDX49/POLR2G/SKIV2L/HSPA1B…
GO:0050728	GO:0050728	negative regulation of inflammatory response	169	0.418362	1.51277	0.000550741	0.00873059	0.00753563	4413	tags=31%, list=13%, signal=27%	GPX1/HLA-DRB1/FGR/TNFRSF1B/KLF4/ZFP36/LDLR/RHBDF2/MAPK7/PRKCD/HCK/SHARPIN/SIRPA/GSTP1/GRN/FURIN/NLRP3/NR1D1/GIT1/NLRX1/IL10/GBA/MEFV/RPS19/PLK2/SRC/TNFRSF1A/PSMB4/MVK/SMPDL3B/SOCS3/PTGER4/NDFIP1/NLRP12/METRNL/LPCAT3/IL2RA/PTGIS/PPARD/SIGLEC10/MFHAS1/GPS2/SOD1/NFKB1/NOD2/LYN/CALCRL/NR1H3/TNFAIP8L2/GPER1/ADA/NLRP6
GO:1903052	GO:1903052	positive regulation of proteolysis involved in cellular protein catabolic process	126	0.440345	1.51148	0.000945641	0.0134582	0.0116162	3614	tags=33%, list=11%, signal=30%	STUB1/TMEM259/DVL1/TRIB1/HSPBP1/SIRT6/PLK3/SGTA/AKT1/USP5/BAG6/CEBPA/CCDC22/RAD23A/KEAP1/PTK2B/CSNK1E/GBA/PSMC4/OSBPL7/AXIN1/NKD2/SIRT2/HSPA1B/DDA1/DDRGK1/PLK2/DNAJB2/RNF40/GSK3A/CAV1/BCAP31/TRIB3/ZER1/FZR1/PSMC3/RNF19B/PSMC5/VCP/GABARAP/CSNK1D/PLK1
GO:0051493	GO:0051493	regulation of cytoskeleton organization	503	0.389552	1.51092	4.68658e-08	2.64576e-06	2.28364e-06	4103	tags=28%, list=12%, signal=25%	S100A10/PYCARD/SH3BP1/CORO1A/MYADM/ARHGDIA/RHOG/PHPT1/RASSF7/TWF2/ARL2/PFN1/CDK2AP2/PARP3/ARPC1B/CORO1B/WAS/S100A8/S100A9/COTL1/PICK1/PRKCD/LIMK1/KATNB1/CHMP1A/CDK5/SORBS3/MAPK3/RAC2/KAT2A/FLII/HCK/SSH3/MLST8/FES/FLNA/MAP1S/RAC3/HRAS/PDXP/ARHGEF10L/EML3/ARAP1/GSN/MID1IP1/TRPM2/RHOB/WASH6P/RHOBTB2/PPM1F/CDC42EP3/CDK10/ARF1/LRP1/ABI3/CDC42EP1/ARHGEF19/FCHSD1/GIT1/BST2/CSF1R/FHOD1/BAIAP2L2/TESK1/VAS…
GO:1903827	GO:1903827	regulation of cellular protein localization	511	0.388609	1.50977	5.22e-08	2.90248e-06	2.50521e-06	4100	tags=31%, list=12%, signal=28%	LMNA/ITGB2/LILRB4/SPI1/RHOG/ZDHHC8/TP53INP2/LZTS2/TRIM46/SAPCD2/DVL1/STK11/KCNAB2/TGFB1/PRKCD/CDK5/TYROBP/KCNE1/B3GAT3/RANGAP1/PLK3/SREBF2/CD81/RAC2/VPS28/AP2M1/CSK/ABCA7/ATP13A2/STAC3/FLNA/CDT1/HRAS/GDI1/MCRS1/HYAL2/RAB11B/GSN/OAZ1/ABHD17A/ITGAM/SESN2/EPB41L2/AKT1/EMD/SREBF1/TRIM28/ZC3H12A/PPM1F/LRP1/ABI3/MEPCE/MICALL2/ABHD17C/CROCC/VAMP8/ACTB/PPP1R9B/TESK1/CEP131/CCNE1/NUCB1/UBL5/INPP5E/CIB1/CS…
GO:0038061	GO:0038061	NIK/NF-kappaB signaling	140	0.429386	1.50963	0.00103581	0.0146563	0.0126502	3625	tags=29%, list=11%, signal=26%	C1QTNF4/C20orf27/PTP4A3/CD14/LGALS9/SPI1/BCL3/IRAK1/TNFRSF10B/MIR27A/TRIP6/NFKB2/RELB/RBCK1/ACTN4/PPP4C/TRADD/AKT1/PHB2/ZC3H12A/NLRP3/PHB/NFKBIA/TLR4/HDAC7/RIPK3/HAVCR2/RELA/IKBKE/CPNE1/CD86/TRAF2/LIME1/MAP3K14/IFI35/ILK/NLRP12/AKIP1/TLR2/PRDX1/RHOA
GO:0007009	GO:0007009	plasma membrane organization	133	0.438073	1.50906	0.000720391	0.0107428	0.00927239	5369	tags=35%, list=16%, signal=29%	ABCD1/S100A9/PRKCD/PLEKHM2/SLC9A3R1/PLEC/ABCA7/FLOT1/GSN/MYOF/AKT1/ANXA6/ATP10A/EPB41L3/MICALL1/BAIAP2L2/ANO9/RAB3A/XKR8/CAV1/SNX33/SMPD1/MYH9/PACSIN2/STX4/CLN3/CXCR4/MYRF/AKT2/DYSF/STX2/DNM2/SOD1/TIE1/MTSS1/OTOF/SYTL4/PACSIN1/TLCD1/BIN2/ATP2A2/SH3TC2/FOLR2/SYT11/BIN1/BIN3
GO:0043549	GO:0043549	regulation of kinase activity	732	0.375986	1.50792	3.00481e-10	3.25963e-08	2.81348e-08	4932	tags=31%, list=15%, signal=27%	AREG/CDKN1A/AZU1/CD74/HLA-DRB1/PYCARD/FGR/LILRB4/HSPB1/KLF4/PTPN6/ADAM8/TELO2/C5AR1/SLC11A1/MVP/CD19/MAP3K11/DVL1/IRAK1/NCF1/FLT3/STK11/PKMYT1/HGS/PKN1/CDC37/TGFB1/PRKCD/TRIB1/TNFRSF10B/CD4/THBS1/CDK5/MIDN/DUSP1/FGD2/CD81/SLC9A3R1/PLEC/VAV2/CSK/MLST8/UNC119/ADRA2C/FCGR1A/CCL5/CCND3/CISH/RGS14/GSTP1/MEN1/HRAS/MAP4K2/DGKQ/HYAL2/SESN2/CDKN2C/AKT1/EGR1/PHB2/PPM1F/VLDLR/CEBPA/TRPT1/MAP2K3/CNPPD1/AKT1S…
GO:0090066	GO:0090066	regulation of anatomical structure size	500	0.387762	1.50771	1.61161e-08	1.00748e-06	8.69587e-07	4262	tags=26%, list=13%, signal=23%	ARHGAP4/GPX1/PYCARD/SH3BP1/CORO1A/MYADM/KLF2/TWF2/TRIM46/PFN1/ARPC1B/CORO1B/WAS/PPP1CA/COTL1/PICK1/PRKCD/LIMK1/CDK5/HTR7/TBXA2R/SLC9A3R1/AP2M1/FLII/VAV2/HCK/SSH3/PLOD3/MLST8/ATP13A2/SLC12A9/ADRA2C/P2RX1/PDXP/GDI1/LAMTOR4/GSN/WASH6P/AKT1/E2F4/CDC42EP3/SRF/SCPEP1/ARF1/AKT1S1/LRP1/CDC42EP1/TRPM4/RIN3/FCHSD1/BAIAP2L2/SLC12A7/VASP/PTK2B/RILP/ARPC1A/GBA2/KCNN4/CDK4/UCN/IQGAP3/MEGF8/PLA2G6/ZFYVE27/ANAPC…
GO:0015908	GO:0015908	fatty acid transport	83	0.464832	1.50666	0.00419168	0.04503	0.0388667	4939	tags=35%, list=15%, signal=30%	ABCD1/THBS1/SLC27A4/MFSD2A/AKT1/PLA2G4A/FIS1/FABP5/PLA2G6/NMB/CPT1A/CPT2/SLC27A1/IRS2/PLIN2/ACSL1/SLC27A3/GOT2/AKT2/PPARD/DRD4/SLC25A20/CD36/P2RX4/CPT1B/TNFRSF11A/ACE/ABCD4/SLC2A1
GO:0071331	GO:0071331	cellular response to hexose stimulus	148	0.426989	1.50666	0.0006125	0.00945233	0.00815858	3328	tags=30%, list=10%, signal=27%	LGALS1/HLA-DRB1/SLC2A5/ENDOG/PHPT1/PIM3/CYBA/UCP2/SLC29A1/MEN1/GPR27/RAB11B/SLC26A6/NME1/SRF/NADK/LRP1/TRPM4/NR1D1/BAIAP3/PTPRN2/BAD/PCK2/CDK16/SMARCB1/FIS1/PLA2G6/C2CD2L/DYNLL1/PIH1D1/SIDT2/PRKACA/SLC39A14/POLG/STX4/GRIK5/RAB11FIP5/IRS2/UNC13B/NME2/ICAM1/JAGN1/SMARCA4/PPARD
GO:1903362	GO:1903362	regulation of cellular protein catabolic process	245	0.408933	1.50639	2.20657e-05	0.000558713	0.000482241	4061	tags=33%, list=12%, signal=30%	GPX1/LDLR/STUB1/TMEM259/DVL1/TRIB1/HSPBP1/SIRT6/PLK3/CD81/ATP13A2/ANXA2/SGTA/FURIN/AKT1/USP5/BAG6/CEBPA/CCDC22/LRP1/RAD23A/DESI1/WDR91/GIPC1/KEAP1/PTK2B/CSNK1E/GBA/PSMC4/OSBPL7/AXIN1/UBQLN4/NKD2/SIRT2/HSPA1B/ARAF/DDA1/DDRGK1/LAPTM4B/PLK2/PKD1/DNAJB2/RNF40/GSK3A/CAV1/BCAP31/RHBDF1/TRIB3/PSME2/USP19/PRKACA/ZER1/FZR1/PSME1/CDK5RAP3/UBXN1/PINK1/PSMF1/PML/PSMC3/SUFU/ABCA2/PTTG1IP/PANO1/RNF19B/VPS11/PS…
GO:1902532	GO:1902532	negative regulation of intracellular signal transduction	511	0.38764	1.506	6.36304e-08	3.4855e-06	3.00844e-06	4555	tags=31%, list=14%, signal=27%	CD74/GPX1/DDIT4/PYCARD/SH3BP1/LILRB4/MYADM/HSPB1/KLF4/PTPN6/ZNF385A/SPI1/GRINA/MIF/VNN1/HOMER3/STK11/MAPK7/ENO1/DUSP2/DUSP6/PRKCD/TMEM161A/THBS1/DUSP1/SLC9A3R1/CSK/PPIF/ABCA7/CDC34/PER1/SIRPA/RGS14/CDT1/GSTP1/MEN1/LZTR1/HYAL2/SESN2/AKT1/ZC3H12A/NOC2L/MAP2K3/FBP1/CCDC22/NLRP3/OPRL1/TRAP1/AKT1S1/SYNGAP1/MGRN1/PHLDA3/PHB/NR1D1/NLRX1/SYVN1/MIR34A/TLR4/HDAC7/INPP5E/CIB1/GBA/ARRB2/CD300A/DUSP7/SPRED2/R…
GO:2000060	GO:2000060	positive regulation of ubiquitin-dependent protein catabolic process	101	0.45014	1.50595	0.00220634	0.0272773	0.0235439	3614	tags=35%, list=11%, signal=31%	STUB1/DVL1/TRIB1/HSPBP1/SIRT6/PLK3/SGTA/AKT1/USP5/CEBPA/CCDC22/RAD23A/KEAP1/PTK2B/CSNK1E/GBA/AXIN1/NKD2/SIRT2/HSPA1B/DDA1/DDRGK1/PLK2/DNAJB2/GSK3A/CAV1/BCAP31/TRIB3/ZER1/FZR1/RNF19B/VCP/GABARAP/CSNK1D/PLK1
GO:0009894	GO:0009894	regulation of catabolic process	916	0.369271	1.5052	1e-10	1.24326e-08	1.07309e-08	4807	tags=32%, list=15%, signal=28%	TSPO/GPX1/DDIT4/PYCARD/TNFRSF1B/ABCD1/TFEB/HSPB1/ADAM8/ATP6V0C/ZFP36/CST3/ENDOG/ATP6V0E2/LDLR/TP53INP2/STUB1/TMEM259/ARL2/SLC11A1/DVL1/PNPLA2/QSOX1/PPP1CA/STK11/HGS/BAX/PRKCD/TRIB1/HSPBP1/SIRT6/CDK5/CPTP/TICAM1/NRBP2/JMJD8/PLK3/MAPK3/ATP6V0B/SREBF2/CD81/MFSD2A/VPS28/EIF6/ATP13A2/FLNA/CAPNS1/FASTK/CTSA/ANXA2/TNFSF12/E2F1/HSF1/SLC2A6/HMOX1/GAPDH/OAZ1/SGTA/ATP6V0D1/FURIN/SESN2/CAPN1/AKT1/SREBF1/PHB2…
GO:0044106	GO:0044106	cellular amine metabolic process	111	0.441014	1.50266	0.00214852	0.026802	0.0231336	4263	tags=26%, list=13%, signal=23%	ITGB2/SRM/HDAC10/BCKDK/AKR1B1/LY6E/COMT/PNKD/OAZ1/ITGAM/SAT1/HNMT/IL4I1/HAAO/PAOX/ODC1/GDPD3/CLN3/SLC7A7/AFMID/PARK7/SAT2/DHPS/AOC1/AGMAT/NAAA/DRD4/SMOX/AANAT
GO:0002456	GO:0002456	T cell mediated immunity	104	0.443887	1.50131	0.00230239	0.0283167	0.0244409	5394	tags=40%, list=16%, signal=34%	HLA-DRB1/HLA-DRA/LILRB4/TNFRSF1B/MYO1G/CD1D/WAS/IL12RB1/CD81/NLRP3/LILRB1/TRPM4/HLA-H/RIPK3/FUT7/HLA-A/ZP3/HLA-B/IL4I1/FADD/AHR/HLA-E/TRAF2/SASH3/KDM5D/MICA/ICAM1/PVR/CD70/CLEC4G/HLA-F/NOD2/IL12A/PRKCZ/HLA-G/GNL1/NCKAP1L/GZMM/MR1/AGER/FZD5/HSPD1
GO:0050727	GO:0050727	regulation of inflammatory response	374	0.390038	1.50111	1.23867e-06	4.70993e-05	4.06528e-05	4413	tags=28%, list=13%, signal=24%	GPX1/HLA-DRB1/CEBPB/PYCARD/FGR/TNFRSF1B/KLF4/ADAM8/ZFP36/GPX4/LDLR/RHBDF2/ZYX/SBNO2/S100A8/S100A9/NCF1/F12/MAPK7/NINJ1/PRKCD/DDT/CD81/GGT1/HCK/SHARPIN/CCL5/SIRPA/GSTP1/GPSM3/GRN/HYAL2/CCL3/ALOX5AP/TRADD/FURIN/CEBPA/IRF3/NLRP3/NR1D1/MYD88/GIT1/NLRX1/VAMP8/IL10/NFKBIA/TLR4/LILRA5/GBA/FUT7/MEFV/RPS19/ZP3/ABHD12/RHBDD3/RELA/BCL6/TNIP1/PLK2/SRC/BAP1/TNFRSF1A/OSM/PSMB4/CASP1/HLA-E/MVK/SMPDL3B/MGST2/SOC…
GO:0060191	GO:0060191	regulation of lipase activity	90	0.458292	1.50095	0.00360325	0.0401914	0.0346904	4549	tags=29%, list=14%, signal=25%	RASGRP4/C5AR1/LPAR2/SORT1/POR/PLCB2/CCL5/HRAS/PTAFR/FURIN/PHB2/LRP1/PHB/NR1H2/S1PR4/CD86/NMUR1/RHOC/AGT/GPR55/ABL1/RHOA/RGS2/NR1H3/GNA15/PRKCZ
GO:0046700	GO:0046700	heterocycle catabolic process	424	0.390987	1.50042	4.00987e-07	1.77477e-05	1.53186e-05	5289	tags=35%, list=16%, signal=30%	TYMP/TNFRSF1B/ABCD1/ZFP36/RNASE6/ENDOG/NUDT8/SLC11A1/DNPH1/DCTPP1/APOBEC3H/BAX/ACOT7/PRKCD/NUDT1/CDA/EXOSC4/AHCY/SAMHD1/FASTK/RNH1/E2F1/LSM4/BLVRB/PDXP/HSF1/HMOX1/NUDT18/AKT1/NTHL1/ZC3H12A/MAPKAPK2/RNASEH2C/MEX3D/RNASEH2A/ENTPD6/TBRG4/EDC4/MYD88/EXOSC5/NUDT16/HNMT/FEN1/RNASE2/ITPA/HMOX2/UPP1/DNASE1L1/MUS81/KHSRP/UPF1/DXO/HELZ2/CIRBP/DHX34/LSM7/MGAT1/NT5C/SMG5/DDX49/POLR2G/SKIV2L/HSPA1B/CNOT3/PDE4…
GO:0071326	GO:0071326	cellular response to monosaccharide stimulus	149	0.425636	1.50034	0.000452358	0.00744843	0.00642896	3328	tags=30%, list=10%, signal=27%	LGALS1/HLA-DRB1/SLC2A5/ENDOG/PHPT1/PIM3/CYBA/UCP2/SLC29A1/MEN1/GPR27/RAB11B/SLC26A6/NME1/SRF/NADK/LRP1/TRPM4/NR1D1/BAIAP3/PTPRN2/BAD/PCK2/CDK16/SMARCB1/FIS1/PLA2G6/C2CD2L/DYNLL1/PIH1D1/SIDT2/PRKACA/SLC39A14/POLG/STX4/GRIK5/RAB11FIP5/IRS2/UNC13B/NME2/ICAM1/JAGN1/SMARCA4/PPARD
GO:0042180	GO:0042180	cellular ketone metabolic process	204	0.410938	1.5003	0.000212201	0.00391333	0.00337771	3328	tags=24%, list=10%, signal=22%	CD74/ABCD1/AKR7A2/CBR1/BCKDK/TPI1/SLC45A3/AKR1B1/HSD17B10/MFSD2A/EIF6/COMT/ACADVL/CES1/PNKD/NCOR2/FDXR/DGKQ/MID1IP1/AKT1/EGR1/SREBF1/DHRS9/NR1H2/NR1D1/VKORC1/TYSND1/FABP5/SCAP/CAV1/STARD4/COQ4/TRIB3/PDK2/COQ9/AIFM2/DHRS4/STARD3/AKR1A1/CPT1A/CLN3/IRS2/SLC7A7/AFMID/WDTC1/GOT2/AKT2/PARK7/PPARD
GO:0051260	GO:0051260	protein homooligomerization	182	0.414708	1.50002	0.000457056	0.00749234	0.00646686	4837	tags=28%, list=15%, signal=24%	PYCARD/CARD9/SIGMAR1/TK1/MIF/SHKBP1/KCTD17/NINJ1/ALDOA/MCOLN1/HSD17B10/GSDMD/SAMHD1/PRMT1/TRPM2/ALOX5AP/TMEM120A/KCNC3/CRTC2/EHD4/SLC1A5/TRPM4/CRTC1/VASP/EHD1/ARC/CHMP2A/SHMT2/LETM1/NACC2/KCTD11/KCTD5/GNMT/NLRC4/KCTD13/ROM1/KCTD15/EHD3/ABCA3/KCTD2/RNF135/PRNP/KCTD12/KCTD10/SHMT1/HLA-G/RYR1/IKZF4/TNFAIP1/KCNA5/ITLN1
GO:0072676	GO:0072676	lymphocyte migration	114	0.436995	1.49999	0.00230321	0.0283167	0.0244409	3625	tags=25%, list=11%, signal=23%	CCL23/PYCARD/ADAM8/MYO1G/ITGB7/ARTN/HSD3B7/PLEC/TMEM102/CCL5/ITGAL/CCL3/AKT1/PTK2B/RIPK3/GBA/FUT7/FADD/IL27RA/PIK3CD/SPNS2/AIF1/SLC8B1/GPR15/ICAM1/CD99/TNFRSF14/MSN/RHOA
GO:0006970	GO:0006970	response to osmotic stress	83	0.46266	1.49962	0.00468968	0.0489541	0.0422537	4005	tags=29%, list=12%, signal=25%	TSPO/TSC22D3/BAX/PKN1/AKR1B1/PLK3/RELB/SERPINB6/HNMT/BAD/SLC4A11/PTK2B/TSC22D4/LETM1/LRRC8A/CLN3/XRCC6/SORD/MAP2K7/TRPV4/ARHGEF2/SLC25A23/TP53/HSP90AB1
GO:0050714	GO:0050714	positive regulation of protein secretion	136	0.435014	1.49948	0.000456411	0.00749234	0.00646686	3762	tags=29%, list=11%, signal=26%	HLA-DRB1/ADAM8/PHPT1/TGFB1/ATP13A2/GPR27/TRPM2/NADK/ARF1/LRP1/NR1H2/TRPM4/BAIAP3/PTPN23/BAD/TLR4/CAPN10/APBB3/PCK2/KCNN4/PLA2G6/PARD6A/C2CD2L/DYNLL1/PPIA/NLGN2/LRRC8A/STX4/GLUD1/RPH3AL/IRS2/GIPR/UNC13B/TLR2/PPARD/MYO18A/OXCT1/EZR/CD33
GO:0006959	GO:0006959	humoral immune response	292	0.396481	1.49926	1.83513e-05	0.000477781	0.000412387	3846	tags=20%, list=12%, signal=18%	AZU1/HLA-DQB1/PRTN3/CFD/HLA-DRB1/TFEB/PTPN6/LYZ/RNASE6/C1QA/SLC11A1/IGLL1/BCL3/S100A9/ROMO1/CD81/PAX5/CFP/PSMB10/GAPDH/TFE3/C2/FCER2/TREM1/PHB/IGHG4/PDCD1/C1QC/HLA-A/RPS19/ZP3/EBI3/POU2F2/PLA2G6/DEFB1/FAM3A/VSIG4/C1QBP/GNLY/IGHA2/HLA-E/C1QB/C1RL/RNASE3/NOTCH1/SPNS2/GPI/CTSG/IGHM/IGHE/BLNK/CXCL2/IGHG2/IGHG3/CD83/SPON2/C8G/IGHV3-33/CXCL8
GO:0051235	GO:0051235	maintenance of location	318	0.395043	1.49911	8.974e-06	0.000259941	0.000224362	4372	tags=31%, list=13%, signal=27%	TSPO/CHCHD10/CORO1A/GAA/PTPN6/CYBA/TWF2/ARL2/CD19/FTH1/GPAA1/S100A8/PNPLA2/S100A9/BAX/CD4/CDK5/MCOLN1/RANGAP1/SREBF2/FLNA/CES1/NFKBIB/GSN/CCL3/FTL/TRPM2/DGAT1/AKT1/ANXA6/SREBF1/ZC3H12A/CCDC22/AUP1/NR1H2/ALKBH7/NFKBIE/IL10/CALM3/NFKBIA/MIR34A/KEAP1/PTK2B/EHD1/GBA/HK1/SUN2/CIZ1/SCARB1/PKD1/IKBKE/DDIT3/GM2A/CAV1/STARD4/PLIN3/MDFI/PRKACA/AP3D1/LETM1/LIME1/FKBP1A/CHERP/TMEM38B/DBN1/GRIK5/CPT1A/GSTO1/M…
GO:0061097	GO:0061097	regulation of protein tyrosine kinase activity	86	0.455338	1.49852	0.00431877	0.0461266	0.0398133	3457	tags=29%, list=10%, signal=26%	AREG/LILRB4/MVP/NCF1/UNC119/FCGR1A/CCL5/HYAL2/CSF1R/DLG4/LILRA5/VPS25/SHC1/DVL2/SRC/CAV1/ZGPAT/SH3BP5L/LRP8/AGT/NCK2/NEURL1/CHMP6/PTPN1/PTK6
GO:0045921	GO:0045921	positive regulation of exocytosis	86	0.454957	1.49726	0.00440103	0.0467346	0.040338	4980	tags=36%, list=15%, signal=31%	ITGB2/FGR/HYAL3/UNC13D/HGS/CDK5/ATP13A2/PTAFR/ITGAM/ARF1/VAMP8/ATP6AP1/RAB3D/ZP3/CHMP2A/PLA2G6/RAB3A/SPHK2/STX4/LAMP1/VPS4A/IL4R/SCAMP5/SDC4/HLA-F/NCS1/SYTL4/STX1A/RAB27B/RAB7A/CACNA1H
GO:0014902	GO:0014902	myotube differentiation	107	0.44035	1.49664	0.00314884	0.0359194	0.0310031	5369	tags=33%, list=16%, signal=27%	GPX1/PLD3/CD81/SORT1/PLEC/STAC3/FLOT1/MYOF/DYRK1B/RBM38/PIEZO1/EHD1/BCL9/SKI/RCAN1/MYH9/GDF15/HDAC5/NOTCH1/PLEKHO1/KLF5/IL4R/HDAC4/CD53/WNT10B/CAPN2/BHLHA15/SCGB3A1/CXCL10/RYR1/CACNA1H/SHOX2/MTOR/HOMER1/BIN3
GO:0045859	GO:0045859	regulation of protein kinase activity	618	0.379357	1.49443	4.47838e-09	3.11656e-07	2.68999e-07	4932	tags=32%, list=15%, signal=28%	AREG/CDKN1A/AZU1/PYCARD/FGR/LILRB4/HSPB1/PTPN6/ADAM8/TELO2/C5AR1/SLC11A1/MVP/MAP3K11/DVL1/IRAK1/NCF1/FLT3/STK11/PKMYT1/HGS/PKN1/CDC37/TGFB1/PRKCD/TRIB1/TNFRSF10B/CD4/THBS1/CDK5/DUSP1/FGD2/SLC9A3R1/PLEC/CSK/MLST8/UNC119/ADRA2C/FCGR1A/CCL5/CCND3/RGS14/GSTP1/MEN1/HRAS/MAP4K2/DGKQ/HYAL2/SESN2/CDKN2C/AKT1/EGR1/PHB2/PPM1F/VLDLR/CEBPA/TRPT1/MAP2K3/CNPPD1/AKT1S1/PHB/GADD45B/PKIB/CSF1R/ACTB/PDGFD/CALM3/TE…
GO:0051099	GO:0051099	positive regulation of binding	167	0.41393	1.49327	0.000740073	0.0109331	0.00943669	3497	tags=28%, list=11%, signal=25%	S100A10/MFNG/KLF4/RFNG/TGFB1/CDK5/TICAM1/POU4F1/ACD/DDX11/CDT1/ANXA2/MEN1/FLOT1/HSF1/NME1/TRIM28/ERCC2/RARA/MED25/LRP1/CALM3/GPSM1/EDF1/CDK9/SIRT2/SKI/DDRGK1/POLDIP2/PLK2/PKD1/PYGO2/CAV1/PIN1/TRIB3/MAPRE3/EIF4G1/FKBP1A/TRIM21/PARP1/RAN/TERT/SPON1/PARK7/EIF3D/LAMTOR5/ABL1
GO:0051017	GO:0051017	actin filament bundle assembly	154	0.419918	1.49233	0.000474539	0.0077445	0.00668451	4481	tags=29%, list=14%, signal=25%	PDLIM1/S100A10/ZYX/PFN1/CORO1B/WAS/DPYSL3/LIMK1/SORBS3/FLNA/PDXP/ARHGEF10L/ARAP1/PPM1F/SRF/FHOD1/BAIAP2L2/TESK1/PTK2B/MICAL1/SRC/FSCN1/SLC9A1/ELN/ACTG1/PTGER4/RHOC/MARCKS/ID1/AIF1/ARRB1/ESPN/INPP5K/PAK1/RAPGEF3/ABL1/RHOA/PXN/EZR/KCTD13/SDC4/EPHA1/WASF2/EPS8/MTSS1
GO:0061572	GO:0061572	actin filament bundle organization	154	0.419918	1.49233	0.000474539	0.0077445	0.00668451	4481	tags=29%, list=14%, signal=25%	PDLIM1/S100A10/ZYX/PFN1/CORO1B/WAS/DPYSL3/LIMK1/SORBS3/FLNA/PDXP/ARHGEF10L/ARAP1/PPM1F/SRF/FHOD1/BAIAP2L2/TESK1/PTK2B/MICAL1/SRC/FSCN1/SLC9A1/ELN/ACTG1/PTGER4/RHOC/MARCKS/ID1/AIF1/ARRB1/ESPN/INPP5K/PAK1/RAPGEF3/ABL1/RHOA/PXN/EZR/KCTD13/SDC4/EPHA1/WASF2/EPS8/MTSS1
GO:0050708	GO:0050708	regulation of protein secretion	264	0.401794	1.49229	2.13525e-05	0.000543139	0.0004688	5175	tags=33%, list=16%, signal=28%	TCIRG1/HLA-DRB1/ADAM8/PFKL/RHBDF2/PHPT1/PIM3/UCP2/PICK1/TGFB1/MIDN/ATP13A2/CCL5/GPR27/TRPM2/SREBF1/NADK/ARF1/LRP1/NR1H2/TRPM4/NR1D1/BAIAP3/LLGL1/PTPN23/BAD/TLR4/CAPN10/APBB3/PCK2/KCNN4/CDK16/RHBDD3/PLA2G6/PARD6A/C2CD2L/DYNLL1/RHBDF1/SIDT2/PPIA/IDH2/NLGN2/LRRC8A/STX4/CPT1A/GLUD1/RAB11FIP5/RPH3AL/HADH/IRS2/GIPR/SLC8B1/UNC13B/UQCC2/JAGN1/TLR2/PPARD/HDAC1/P3H1/MYO18A/SLC16A1/OXCT1/EZR/CD33/ICA1/RAB11…
GO:0033865	GO:0033865	nucleoside bisphosphate metabolic process	123	0.436304	1.49223	0.00232901	0.0283504	0.02447	3242	tags=22%, list=10%, signal=20%	SLC25A1/FASN/ABCD1/NUDT8/ACOT7/MVD/PMVK/DGAT1/ABHD14B/TECR/COASY/OGDH/ELOVL1/SLC35B2/ACSF2/SLC26A1/ACOT8/MVK/PDK2/ACOT2/ACOT4/DCAKD/ACSS1/ACOT9/PANK4/ACSL1/ACLY
GO:0033875	GO:0033875	ribonucleoside bisphosphate metabolic process	123	0.436304	1.49223	0.00232901	0.0283504	0.02447	3242	tags=22%, list=10%, signal=20%	SLC25A1/FASN/ABCD1/NUDT8/ACOT7/MVD/PMVK/DGAT1/ABHD14B/TECR/COASY/OGDH/ELOVL1/SLC35B2/ACSF2/SLC26A1/ACOT8/MVK/PDK2/ACOT2/ACOT4/DCAKD/ACSS1/ACOT9/PANK4/ACSL1/ACLY
GO:0034032	GO:0034032	purine nucleoside bisphosphate metabolic process	123	0.436304	1.49223	0.00232901	0.0283504	0.02447	3242	tags=22%, list=10%, signal=20%	SLC25A1/FASN/ABCD1/NUDT8/ACOT7/MVD/PMVK/DGAT1/ABHD14B/TECR/COASY/OGDH/ELOVL1/SLC35B2/ACSF2/SLC26A1/ACOT8/MVK/PDK2/ACOT2/ACOT4/DCAKD/ACSS1/ACOT9/PANK4/ACSL1/ACLY
GO:0002832	GO:0002832	negative regulation of response to biotic stimulus	104	0.441139	1.49201	0.00271723	0.0320535	0.0276663	3455	tags=35%, list=10%, signal=31%	LGALS9/LILRA2/TTLL12/ISG15/TRIB1/SAMHD1/SIGIRR/PRDX2/GRN/LILRB1/NR1H2/NLRX1/TARBP2/ARRB2/HLA-A/HAVCR2/RPS19/HLA-B/SIRT2/NFKBIL1/IL4I1/FAM3A/RNF26/MUL1/VSIG4/AHR/C1QBP/HLA-E/CACTIN/TRIM21/OAS1/DHX58/OAS3/MICA/NPLOC4/CARD16
GO:0030301	GO:0030301	cholesterol transport	114	0.434268	1.49063	0.00261626	0.0310277	0.0267809	4393	tags=28%, list=13%, signal=24%	TSPO/LDLR/ZDHHC8/SREBF2/MIR27A/ABCA7/CES1/ANXA2/FURIN/PLTP/LRP1/NR1H2/NFKBIA/SCARB1/CAV1/STARD4/CEL/LAMTOR1/NPC2/STARD3/MSR1/LPCAT3/ABCA2/VPS4A/LCAT/ABCA3/GPS2/OSBPL5/NFKB1/CD36/NR1H3/RXRA
GO:0015711	GO:0015711	organic anion transport	349	0.38837	1.49029	1.26278e-05	0.000344154	0.00029705	4944	tags=26%, list=15%, signal=23%	SLC25A1/MFSD10/SFXN3/SLC52A2/SLCO4A1/SLC25A22/SLC11A1/SLC27A4/SLC10A3/CPTP/MFSD12/MFSD2A/SLC9A3R1/SLC16A8/SLC16A3/CES1/SLC29A1/SLC17A9/SLC2A6/SLC26A6/SLC25A6/SLC4A2/SLC43A2/PLA2G4A/SLC1A5/SLC5A6/SLC25A11/SLC35B2/GIPC1/SLC16A5/SLC4A11/SLC7A5P1/SLC38A5/PSAP/SLC19A1/SV2A/SLC2A8/PLA2G6/SLC3A2/SLC26A1/SLC2A9/SLC25A10/ASIC3/SLC25A5/SLC25A25/SLC6A6/CLN8/CYB5R1/NMB/LRRC8A/SLC16A13/CTNS/AGT/CLN3/SLC1A3/SL…
GO:0032102	GO:0032102	negative regulation of response to external stimulus	408	0.385833	1.48957	1.85042e-06	6.64771e-05	5.73783e-05	4413	tags=28%, list=13%, signal=24%	GPX1/HLA-DRB1/LGALS9/FGR/TNFRSF1B/KLF4/ZFP36/LILRA2/LDLR/RHBDF2/MIF/CORO1B/DVL1/TTLL12/F12/MAPK7/ISG15/PRKCD/TRIB1/THBS1/DDT/DUSP1/HCK/SHARPIN/SAMHD1/SIRPA/SIGIRR/GSTP1/PRDX2/ANXA2/GRN/FURIN/NENF/NLRP3/LILRB1/NR1H2/NR1D1/RIN3/GIT1/NLRX1/IL10/MIR34A/TARBP2/GBA/MEFV/ARRB2/UCN/HLA-A/HAVCR2/RPS19/HLA-B/SIRT2/USF1/NFKBIL1/RTN4R/PLK2/SRC/FAM3A/RNF26/SERPINB2/TNFRSF1A/MUL1/VSIG4/C1QBP/PSMB4/CACNB3/ROBO1…
GO:0002065	GO:0002065	columnar/cuboidal epithelial cell differentiation	88	0.453551	1.48931	0.00183496	0.0234998	0.0202834	3735	tags=24%, list=11%, signal=21%	HOXA5/CDKN1A/CEBPB/FASN/MEN1/AKT1/RARA/BAD/FAM20C/SRC/GSK3A/RARG/SIDT2/NOTCH1/TYMS/KLF5/PTK6/ABL1/WDR77/IL31RA/B9D1
GO:0030217	GO:0030217	T cell differentiation	255	0.403039	1.48817	3.10502e-05	0.000766897	0.000661932	4602	tags=33%, list=14%, signal=29%	TCIRG1/CD74/NKX2-3/HLA-DRB1/MAFB/HLA-DRA/LGALS9/LILRB4/SPI1/ADAM8/LILRB2/CD1D/ZBTB7B/TNFSF9/VNN1/BCL3/STK11/CD4/IL12RB1/HLA-DOA/BATF/PRR7/KAT2A/HLX/RELB/PRDX2/EGR1/ZFPM1/ZC3H12A/STAT6/PRELID1/SRF/CTSL/RARA/LFNG/NLRP3/SOX12/BAD/NCAPH2/ARMC5/RIPK3/ZMIZ1/GBA/FUT7/SOCS1/BCL6/IL4I1/CLPTM1/FADD/CD86/ZFP36L2/SART1/SASH3/AP3D1/PIK3R6/NRARP/SEMA4A/PIK3CD/PTGER4/PATZ1/KDELR1/PREX1/IL2RA/DNAJA3/FCER1G/CD83/…
GO:0002221	GO:0002221	pattern recognition receptor signaling pathway	164	0.414131	1.48757	0.000611645	0.00945233	0.00815858	4514	tags=38%, list=14%, signal=33%	CD14/UNC93B1/LILRA2/CYBA/IRAK1/NINJ1/TICAM1/CD300LF/GFI1/IRF7/FLOT1/PHB2/TNIP2/MAPKAPK2/IRF3/PHB/NR1D1/MYD88/GPR108/NLRX1/MAPKAPK3/SLC15A3/NFKBIA/TLR4/LRRC14/ARRB2/CD300A/HAVCR2/HSPA1B/NFKBIL1/RELA/TNIP1/CLPB/SCIMP/C1QBP/CAV1/CD40/CACTIN/SMPDL3B/OAS1/TLR5/IFI35/TLR8/DHX58/TRAF3/OAS3/NPLOC4/TLR2/ZDHHC5/MFHAS1/CTSS/GPS2/TREML4/PIK3AP1/RNF135/NOD2/SEC14L1/LYN/CD36/NR1H3/NLRP6/GPATCH3/OASL
GO:0007219	GO:0007219	Notch signaling pathway	164	0.414078	1.48738	0.000611645	0.00945233	0.00815858	4986	tags=34%, list=15%, signal=29%	CFD/PTP4A3/MFNG/TRAF7/RFNG/ARRDC1/SREBF2/SLC35C1/EGFL7/AKT1/EPN1/CEBPA/LFNG/MIB2/LLGL1/NFKBIA/RITA1/APH1A/ZMIZ1/BCL6/SRC/PSENEN/ROBO1/NRARP/DTX2/GOT1/NOTCH1/DTX4/NEURL1/NCSTN/ARRB1/NLE1/IL2RA/SNAI1/PSEN2/WWP2/FGF10/TSPAN15/TIMP4/JAG2/NOD2/DTX1/ZBTB7A/EPN2/FOXC1/CHAC1/ANXA4/TSPAN14/MESP1/KCNA5/MIR126/NEURL1B/DLK2/HEYL/POFUT1
GO:0016485	GO:0016485	protein processing	217	0.405	1.487	0.000173615	0.00331499	0.00286126	4660	tags=30%, list=14%, signal=26%	PYCARD/PIDD1/DHCR24/LDLRAD3/ADAM8/CPXM1/F12/ENO1/CTSZ/THBS1/BAK1/GGT1/GSN/FURIN/CTSL/RCE1/BAD/STOML2/TYSND1/APH1A/NKD2/BCL2L12/PMPCA/SRC/CPM/FADD/ADAMTS2/CASP1/PSENEN/PRKACA/IL1R2/C1RL/MYH9/PCSK4/KLK1/PARP1/ECE2/PGK1/CLN3/PLAU/LPCAT3/TMEM208/NCSTN/HTRA2/CTSG/PISD/PSEN2/MYRF/SPON1/CARD16/CIDEB/NLRC4/ASTL/CTSS/ADAMTS13/SRGN/FKRP/PRNP/SPG7/PITRM1/CAPN2/NLRP6/CHAC1/ACE/SPCS1/CPE
GO:0016049	GO:0016049	cell growth	466	0.386947	1.48599	2.06057e-07	9.82767e-06	8.48255e-06	4869	tags=29%, list=15%, signal=25%	CDKN1A/ARHGAP4/ADAM15/G6PD/SIPA1/CYBA/TWF2/DNPH1/TRIM46/CCDC85B/LAMTOR2/ATAD3A/DVL1/S100A8/S100A9/STK11/ENO1/TGFB1/LIMK1/SIRT6/CDK5/MFSD2A/CDA/EXOSC4/BRAT1/OGFR/PLXNA1/CISH/TMC8/GDI1/HYAL2/SESN2/CDKN2C/AKT1/SRF/FBP1/CLSTN3/MAD2L2/LRP1/PHB/EPB41L3/BST2/PPP1R9B/RASGRP2/MIR23A/PTK2B/CIB1/ARHGEF11/UCN/DDX49/MEGF8/PSRC1/HSPA1B/BCL6/ZFYVE27/ANAPC2/RTN4R/NDUFA13/LTBP4/TRPV2/BAP1/CPNE1/DNAJB2/MUL1/PPP2R1…
GO:0043254	GO:0043254	regulation of protein-containing complex assembly	402	0.384699	1.48507	1.59073e-06	5.82829e-05	5.03057e-05	4549	tags=33%, list=14%, signal=29%	PYCARD/CORO1A/MYADM/TPPP3/STUB1/TWF2/ARL2/PFN1/ARPC1B/EIF4EBP1/CORO1B/WAS/COTL1/PICK1/BAX/ISG15/TGFB1/PRKCD/BAK1/CPTP/TICAM1/FLII/NCLN/HCK/SSH3/MLST8/FES/CDT1/TMC8/HSF1/GSN/WASH6P/CDC42EP3/ARF1/MED25/PREB/CDC42EP1/NR1H2/PPP2R5B/MYD88/FCHSD1/GIT1/BAIAP2L2/TLR4/VASP/PTK2B/PIEZO1/ARPC1A/GBA/MEFV/FKBP4/GBA2/PSRC1/HSPA1B/ARPC4/SRC/IKBKE/RAB3A/CAPZB/HCFC1/EML2/VILL/FSCN1/HCLS1/INPP5J/TRAF2/PIH1D1/MAPRE…
GO:0009266	GO:0009266	response to temperature stimulus	170	0.409895	1.48468	0.000571523	0.00898282	0.00775334	5433	tags=36%, list=16%, signal=30%	CDKN1A/CD14/STUB1/UCP2/IRAK1/NR2F6/THBS1/ACADVL/HSF1/HMOX1/TRPM2/AKT1/FOS/MAPKAPK2/NFKBIA/CIRBP/ARRB2/HSPA1B/IER5/ADRB1/TRPV2/CLPB/BAG3/ASIC3/SLC9A1/PRKACA/DAXX/SLC27A1/DNAJA4/METRNL/YWHAE/HTRA2/DNAJB1/SLC52A3/MICA/CXCR4/DNAJA3/VCP/MAP2K7/TRPV4/PDCD6/EIF2B5/HSBP1/SOD1/HSP90AB1/EIF2B1/PPARGC1A/LYN/HSBP1L1/CXCL10/HSPA6/HSPA1A/PCSK1N/ATP2A2/MTOR/ADM/SLC25A27/THRA/DNAJA1/HSPD1/NOS3
GO:0045732	GO:0045732	positive regulation of protein catabolic process	223	0.401661	1.48288	0.000101805	0.00210847	0.00181988	3711	tags=30%, list=11%, signal=27%	TNFRSF1B/ADAM8/LDLR/STUB1/TMEM259/DVL1/TRIB1/HSPBP1/SIRT6/PLK3/CD81/VPS28/TNFSF12/OAZ1/SGTA/FURIN/AKT1/USP5/BAG6/CEBPA/CCDC22/LRP1/RAD23A/SGSM3/GGA1/KEAP1/PTK2B/CSNK1E/RILP/GBA/PSMC4/OSBPL7/AXIN1/LPCAT1/NKD2/RHBDD3/SIRT2/HSPA1B/DDA1/DDRGK1/PLK2/NDUFA13/DNAJB2/RNF40/GSK3A/CAV1/BCAP31/TRIB3/SNX33/ZER1/FZR1/TRIM32/NDFIP1/ATG4B/PSMC3/ABCA2/PTTG1IP/RNF19B/VPS11/PSMC5/VCP/WWP2/GABARAP/MSN/CSNK1D/PLK1/E…
GO:0031347	GO:0031347	regulation of defense response	600	0.373817	1.48101	1.59661e-08	1.00378e-06	8.66389e-07	4602	tags=30%, list=14%, signal=26%	GPX1/HLA-DRB1/CEBPB/PYCARD/LGALS9/FGR/TNFRSF1B/KLF4/PTPN6/SPI1/CARD9/ADAM8/ZFP36/GPX4/LILRA2/LDLR/RHBDF2/CD1D/CYBA/ZYX/SBNO2/TTLL12/S100A8/S100A9/NCF1/F12/MAPK7/ISG15/CDC37/NINJ1/PRKCD/IL12RB1/TYROBP/DDT/MAPK3/CD81/GGT1/HCK/SHARPIN/CCL5/SAMHD1/SIRPA/GSTP1/IRF7/GPSM3/GRN/HYAL2/CCL3/ALOX5AP/TRADD/FURIN/ZC3H12A/CEBPA/IRF3/NLRP3/LILRB1/NR1H2/NR1D1/MYD88/GIT1/NLRX1/VAMP8/IL10/NFKBIA/TLR4/LILRA5/TARBP2…
GO:0051223	GO:0051223	regulation of protein transport	502	0.381486	1.47994	9.72576e-08	5.03671e-06	4.34733e-06	4403	tags=30%, list=13%, signal=27%	TCIRG1/HLA-DRB1/ITGB2/ADAM8/PFKL/RHBDF2/PHPT1/PIM3/UCP2/PICK1/TGFB1/PRKCD/CDK5/KCNE1/B3GAT3/MIDN/RANGAP1/PLK3/SREBF2/CD81/RAC2/VPS28/CSK/ATP13A2/FLNA/CCL5/HRAS/GPR27/GDI1/HYAL2/OAZ1/TRPM2/ITGAM/EMD/SREBF1/TRIM28/ZC3H12A/PPM1F/NADK/ARF1/LRP1/NR1H2/TRPM4/NR1D1/BAIAP3/LLGL1/PTPN23/BAD/MICALL2/CEP131/TLR4/NUCB1/CAPN10/UBL5/APBB3/CIB1/PCK2/KCNN4/CDK16/NUTF2/FIS1/RHBDD3/PLA2G6/SRC/BAP1/PARD6A/C2CD2L/DY…
GO:0006820	GO:0006820	anion transport	498	0.380992	1.47938	2.10867e-07	9.9287e-06	8.56975e-06	4951	tags=25%, list=15%, signal=22%	SLC25A1/TSPO/TTYH3/CEBPB/MFSD10/SFXN3/SLC52A2/SLCO4A1/SLC25A22/SLC11A1/CLCN7/SLC27A4/SLC10A3/CPTP/MFSD12/MFSD2A/SLC9A3R1/SLC16A8/SLC12A9/SLC16A3/CES1/SLC29A1/SLC17A9/PTAFR/ANO8/SLC2A6/RAB11B/SLC26A6/KCNQ1/SLC25A6/SLC4A2/SLC43A2/PLA2G4A/SLC1A5/SLC5A6/SLC25A11/SLC37A2/SLC35B2/GIPC1/SLC16A5/SLC12A7/SLC4A11/SLC37A4/MFSD5/SLC7A5P1/SLC38A5/PSAP/SLC19A1/SV2A/SLC2A8/PLA2G6/ANO9/SLC3A2/SLC26A1/SLC2A9/SLC2…
GO:0009746	GO:0009746	response to hexose	212	0.403194	1.47932	0.000139766	0.00277152	0.00239218	4950	tags=34%, list=15%, signal=29%	LGALS1/HLA-DRB1/SLC2A5/PFKL/ENDOG/PHPT1/PIM3/CYBA/UCP2/THBS1/SLC29A1/MEN1/GPR27/RAB11B/SLC26A6/NME1/SESN2/EGR1/SREBF1/SRF/NADK/LRP1/TRPM4/NR1D1/BAIAP3/PTPRN2/BAD/PTK2B/PCK2/CDK16/SMARCB1/FIS1/TXN2/PLA2G6/C2CD2L/DYNLL1/PIH1D1/SIDT2/PRKACA/SLC39A14/POLG/STX4/GRIK5/RAB11FIP5/IRS2/GIPR/UNC13B/NME2/ICAM1/JAGN1/SMARCA4/PPARD/RHOA/OXCT1/EIF2B5/EIF2B1/GLUL/LDHA/SLC9B2/PPARGC1A/WDR35/GPER1/MLXIPL/GJD3/GAS…
GO:0042100	GO:0042100	B cell proliferation	99	0.442086	1.47895	0.003049	0.0349971	0.030207	4932	tags=32%, list=15%, signal=28%	CDKN1A/CD74/MIF/CD19/BAX/PKN1/PRKCD/TYROBP/TICAM1/CD180/CD81/CD79A/IL10/TLR4/CD300A/BCL6/AHR/CD40/SASH3/IRS2/CTPS1/ABL1/CLCF1/CD70/TNFRSF21/LYN/ADA/RAG2/CD320/CD22/EPHB2/NCKAP1L
GO:0032388	GO:0032388	positive regulation of intracellular transport	195	0.408293	1.47881	0.000213325	0.00392753	0.00338997	4185	tags=34%, list=13%, signal=30%	ITGB2/TRIM46/STK11/TGFB1/PRKCD/CDK5/B3GAT3/PLK3/SREBF2/CD81/RAC2/FLNA/ANXA2/HRAS/HYAL2/OAZ1/ITGAM/EMD/TRIM28/ZC3H12A/ARF1/PTPN23/MICALL2/CEP131/CAPN10/UBL5/CIB1/EHD1/NUTF2/FIS1/BAP1/GSK3A/BAG3/BCAP31/CACNB3/HCLS1/PRKACA/RNF31/BBC3/RAN/PINK1/YWHAE/HTRA2/EDEM2/HDAC3/VPS11/AKT2/RAB29/PAK1/RAPGEF3/MSN/SAE1/TM9SF4/MYO1C/MIEF2/EZR/ATP2A1/UBE2L3/NMT1/MIEF1/UBE2J2/JUP/HSP90AB1/CHP1/ABLIM3/NUMA1/PRNP
GO:0070201	GO:0070201	regulation of establishment of protein localization	526	0.380749	1.47792	4.17639e-08	2.38205e-06	2.05602e-06	4403	tags=30%, list=13%, signal=27%	TCIRG1/CTSD/PTP4A3/HLA-DRB1/ITGB2/ADAM8/PFKL/RHBDF2/PHPT1/PIM3/UCP2/PICK1/TGFB1/PRKCD/CDK5/KCNE1/B3GAT3/MIDN/RANGAP1/PLK3/SREBF2/CD81/RAC2/VPS28/CSK/ATP13A2/FLNA/CCL5/HRAS/GPR27/GDI1/HYAL2/OAZ1/TRPM2/ITGAM/EMD/SREBF1/TRIM28/ZC3H12A/PPM1F/NADK/ARF1/LRP1/NR1H2/TRPM4/NR1D1/BAIAP3/LLGL1/PTPN23/BAD/MICALL2/CEP131/TLR4/NUCB1/CAPN10/UBL5/APBB3/CIB1/PCK2/KCNN4/CDK16/NUTF2/FIS1/RHBDD3/PLA2G6/SRC/BAP1/PARD…
GO:0034614	GO:0034614	cellular response to reactive oxygen species	151	0.417716	1.47709	0.000895131	0.0128132	0.0110595	4381	tags=38%, list=13%, signal=33%	KLF2/KLF4/ENDOG/SIGMAR1/PRDX5/ROMO1/NCF1/MAPK7/PRKCD/MAPK3/PPIF/JUN/SIRPA/PRDX2/HSF1/TRPM2/RHOB/AKT1/FOS/STAT6/TRAP1/STK25/AGAP3/IL10/PDGFD/CCS/MIR34A/ZNF580/RIPK3/KDM6B/RELA/SRC/MPO/PDK2/PPP5C/PCNA/PINK1/PRDX3/MAP1LC3A/PARK7/AIFM1/APEX1/MPV17/ABL1/PRDX1/HDAC6/PYCR1/PXN/AKR1C3/SOD1/TXN/SPHK1/H19/PPARGC1B/CD36/RPS3/CRYGD
GO:0031532	GO:0031532	actin cytoskeleton reorganization	107	0.434419	1.47648	0.00404849	0.0439182	0.0379071	3780	tags=35%, list=11%, signal=31%	ARHGDIA/PHPT1/CDK5/PLEC/HCK/FES/FLNA/PARVB/HRAS/ARAP1/GSN/TRPM2/ABI3/MICALL2/CSF1R/BAIAP2L2/MINK1/CAPN10/PTK2B/SHC1/PARVG/HCLS1/ASB2/DAPK3/MYH9/ARHGDIB/HAX1/PTPN1/PAK1/RAPGEF3/FGF10/ABL1/TRPV4/GMFG/RHOA/EZR/CDC42BPB
GO:0098660	GO:0098660	inorganic ion transmembrane transport	822	0.362405	1.47608	2.67233e-10	2.95694e-08	2.55222e-08	4389	tags=22%, list=13%, signal=19%	TCIRG1/CORO1A/G6PD/PTPN6/ATP6V0C/ATP6V0E2/SLC25A22/CYBA/UCP2/SLC11A1/UQCRC1/MFSD3/COX8A/CLCN7/CD19/CYC1/KCNAB2/BAX/CDK5/TCN2/MCOLN1/KCNE1/ATP6V0B/SLC9A3R1/TMEM175/PPIF/SLC12A9/STAC3/FLNA/ATP6V1F/SLC39A1/ATP13A1/ANXA2/P2RX1/COX6A1/ACTN4/PTAFR/CCL3/SLC26A6/TRPM2/GPR35/ATP6V0D1/KCNQ1/AKT1/ANXA6/COX5B/SLC25A28/PHB2/NDUFS7/KCNC3/ARF1/OPRL1/SLC39A13/UQCR10/TRPM4/SLC5A6/SLC25A11/SLC37A2/ATP2A3/CACNA2D4/…
GO:0006576	GO:0006576	cellular biogenic amine metabolic process	99	0.441201	1.47599	0.00325928	0.0369176	0.0318647	4263	tags=26%, list=13%, signal=23%	ITGB2/SRM/HDAC10/AKR1B1/LY6E/COMT/PNKD/OAZ1/ITGAM/SAT1/HNMT/IL4I1/HAAO/PAOX/ODC1/GDPD3/AFMID/PARK7/SAT2/DHPS/AOC1/AGMAT/NAAA/DRD4/SMOX/AANAT
GO:0034655	GO:0034655	nucleobase-containing compound catabolic process	386	0.381154	1.47559	4.52959e-06	0.000145275	0.000125391	5289	tags=35%, list=16%, signal=30%	TYMP/TNFRSF1B/ABCD1/ZFP36/RNASE6/ENDOG/NUDT8/SLC11A1/DNPH1/DCTPP1/APOBEC3H/BAX/ACOT7/PRKCD/NUDT1/CDA/EXOSC4/AHCY/SAMHD1/FASTK/RNH1/E2F1/LSM4/HSF1/NUDT18/AKT1/NTHL1/ZC3H12A/MAPKAPK2/RNASEH2C/MEX3D/RNASEH2A/ENTPD6/TBRG4/EDC4/MYD88/EXOSC5/NUDT16/FEN1/RNASE2/ITPA/UPP1/DNASE1L1/MUS81/KHSRP/UPF1/DXO/HELZ2/CIRBP/DHX34/LSM7/MGAT1/NT5C/SMG5/DDX49/POLR2G/SKIV2L/HSPA1B/CNOT3/PDE4A/DEDD2/ELAC2/IKBKE/ZFP36L2/…
GO:0061136	GO:0061136	regulation of proteasomal protein catabolic process	178	0.409403	1.47492	0.000456879	0.00749234	0.00646686	4426	tags=37%, list=13%, signal=32%	GPX1/STUB1/TMEM259/DVL1/TRIB1/HSPBP1/SIRT6/PLK3/SGTA/AKT1/USP5/BAG6/CEBPA/RAD23A/DESI1/GIPC1/KEAP1/CSNK1E/GBA/PSMC4/OSBPL7/UBQLN4/NKD2/SIRT2/HSPA1B/ARAF/DDA1/DDRGK1/PLK2/PKD1/DNAJB2/RNF40/GSK3A/CAV1/BCAP31/RHBDF1/TRIB3/PSME2/USP19/PRKACA/ZER1/FZR1/PSME1/UBXN1/PINK1/PSMF1/PSMC3/PANO1/RNF19B/PSMC5/PARK7/VCP/UBB/GABARAP/PSME3/FOXF2/CSNK1D/PLK1/GNA12/F8A1/HSP90AB1/RNFT2/WNT10B/CHFR/CCAR2/PRICKLE1
GO:0097435	GO:0097435	supramolecular fiber organization	713	0.370348	1.47492	2.68359e-09	2.01999e-07	1.74352e-07	4411	tags=27%, list=13%, signal=24%	GPX1/PDLIM1/S100A10/PYCARD/SH3BP1/CORO1A/MYADM/CCDC88B/TPPP3/RHOG/CST3/MYO1G/LDLR/TWF2/ARL2/ZYX/PFN1/CFL1/ARPC1B/CORO1B/DVL1/WAS/DPYSL3/COTL1/PICK1/BAX/PRKCD/LIMK1/KATNB1/ALDOA/MYO7A/PLK3/SORBS3/RAC2/PLEC/FLII/INPPL1/HCK/SSH3/PLOD3/MLST8/FES/FLNA/MAP1S/RAC3/HIP1/ANXA2/COLGALT1/PDXP/ARHGEF10L/ARAP1/GSN/MID1IP1/RHOB/WASH6P/FURIN/CSRP1/RHOBTB2/PPM1F/CDC42EP3/SRF/NCKAP5L/TUBG1/ARF1/MAD2L2/TLE6/CDC42E…
GO:0050731	GO:0050731	positive regulation of peptidyl-tyrosine phosphorylation	191	0.406008	1.4739	0.000414567	0.00690841	0.00596285	4865	tags=32%, list=15%, signal=27%	AREG/CD74/MIF/NCF1/FLT3/TGFB1/CD4/CD81/MLST8/UNC119/FCGR1A/CCL5/DGKQ/HSF1/EHD4/CSF1R/DLG4/PTK2B/LILRA5/CSPG4/ARRB2/ENPP2/DVL2/SRC/TNFRSF1A/OSM/CTF1/HCLS1/CD40/TNK2/LRP8/AGT/LRRK1/NEURL1/HAX1/ICAM1/PTPN1/HDAC1/ITGA5/TNFRSF14/FGF10/PTK6/ABL1/CLCF1/IL31RA/ARHGEF2/CLEC7A/TP53/GATA1/NOD2/PRNP/LYN/CD36/IL12A/GAS6/GH1/ACE/ARL2BP/GREM1/TREM2/LIF
GO:0034284	GO:0034284	response to monosaccharide	218	0.40346	1.47376	0.000144386	0.00285101	0.00246079	4950	tags=34%, list=15%, signal=29%	LGALS1/HLA-DRB1/SLC2A5/PFKL/ENDOG/PHPT1/PIM3/CYBA/UCP2/THBS1/SLC29A1/GSTP1/MEN1/GPR27/RAB11B/SLC26A6/NME1/SESN2/EGR1/SREBF1/CAT/SRF/NADK/LRP1/TRPM4/NR1D1/BAIAP3/PTPRN2/BAD/PTK2B/PCK2/CDK16/SMARCB1/FIS1/TXN2/PLA2G6/C2CD2L/DYNLL1/PIH1D1/SIDT2/PRKACA/SLC39A14/POLG/STX4/GRIK5/RAB11FIP5/IRS2/GIPR/UNC13B/NME2/ICAM1/JAGN1/SMARCA4/PPARD/RHOA/OXCT1/EIF2B5/EIF2B1/GLUL/LDHA/SLC9B2/PPARGC1A/WDR35/GPER1/MLXIP…
GO:0110053	GO:0110053	regulation of actin filament organization	262	0.398661	1.47356	6.35418e-05	0.00140337	0.00121129	4056	tags=28%, list=12%, signal=25%	S100A10/PYCARD/SH3BP1/CORO1A/MYADM/TWF2/PFN1/ARPC1B/CORO1B/WAS/COTL1/PICK1/PRKCD/LIMK1/SORBS3/FLII/HCK/SSH3/MLST8/FLNA/PDXP/ARHGEF10L/ARAP1/GSN/WASH6P/PPM1F/CDC42EP3/ARF1/CDC42EP1/FCHSD1/FHOD1/BAIAP2L2/TESK1/VASP/PTK2B/ARPC1A/GBA2/ARPC4/CAPZB/VILL/HCLS1/SLC9A1/ELN/DBNL/WDR1/ARPC5L/PLEKHG2/ACTG1/DBN1/PTGER4/RHOC/ID1/CAPG/ARFIP2/NCK2/WASH3P/PREX1/HAX1/ICAM1/INPP5K/PAK1/RAPGEF3/ABL1/GMFG/CYFIP1/RHOA…
GO:0002831	GO:0002831	regulation of response to biotic stimulus	312	0.388735	1.47226	3.03669e-05	0.000751701	0.000648815	4639	tags=32%, list=14%, signal=28%	HLA-DRB1/PYCARD/LGALS9/LY86/FGR/PTPN6/SPI1/CARD9/ADAM8/LILRA2/CD1D/CYBA/TTLL12/NCF1/ISG15/CDC37/TRIB1/IL12RB1/TYROBP/CD180/MAPK3/HCK/CCL5/SAMHD1/SIGIRR/IRF7/PRDX2/GRN/ZC3H12A/IRF3/LILRB1/NR1H2/NLRX1/TLR4/TARBP2/ARRB2/HLA-A/SOCS1/HAVCR2/RPS19/HLA-B/SIRT2/NFKBIL1/SRC/IL4I1/FAM3A/IKBKE/RNF26/MUL1/FADD/SCIMP/VSIG4/AHR/C1QBP/HLA-E/CACTIN/SIGLEC16/PIK3R6/TRIM21/LRSAM1/OAS1/LRP8/PQBP1/IFI35/TRIM62/TLR8/…
GO:0098662	GO:0098662	inorganic cation transmembrane transport	754	0.362887	1.47084	3.59843e-09	2.63686e-07	2.27595e-07	4389	tags=22%, list=13%, signal=19%	TCIRG1/CORO1A/G6PD/PTPN6/ATP6V0C/ATP6V0E2/SLC25A22/CYBA/UCP2/SLC11A1/UQCRC1/MFSD3/COX8A/CD19/CYC1/KCNAB2/BAX/CDK5/TCN2/MCOLN1/KCNE1/ATP6V0B/SLC9A3R1/TMEM175/PPIF/SLC12A9/STAC3/FLNA/ATP6V1F/SLC39A1/ATP13A1/ANXA2/P2RX1/COX6A1/ACTN4/CCL3/TRPM2/GPR35/ATP6V0D1/KCNQ1/AKT1/ANXA6/COX5B/SLC25A28/PHB2/NDUFS7/KCNC3/ARF1/OPRL1/SLC39A13/UQCR10/TRPM4/ATP2A3/CACNA2D4/VPS9D1/COX4I1/CACNA2D2/CALM3/SLC15A3/STOML2/…
GO:1901215	GO:1901215	negative regulation of neuron death	201	0.406422	1.47038	0.000298066	0.00519387	0.00448298	4076	tags=26%, list=12%, signal=23%	CEBPB/CORO1A/TNFRSF1B/ADAM8/C5AR1/TMEM259/BAX/CDK5/NRBP2/POU4F1/ATP13A2/HRAS/GRN/HSF1/HMOX1/AKT1/NENF/SYNGAP1/LRP1/IL10/PTK2B/GBA/ARRB2/UCN/CX3CR1/IKBKG/PIN1/TRAF2/EIF4G1/CHMP4B/PPP5C/DNAJC5/BCL2L1/HYOU1/CLN3/ILK/ATF4/PINK1/GPI/HTRA2/ARRB1/TERT/PARK7/AGAP2/HDAC1/UNC5B/CLCF1/RHOA/SOD1/HSP90AB1/HLA-F/PPARGC1A
GO:0019216	GO:0019216	regulation of lipid metabolic process	317	0.386319	1.4694	3.46243e-05	0.000842018	0.00072677	4511	tags=30%, list=14%, signal=26%	CD74/TSPO/FGR/ABCD1/LDLR/STUB1/CD19/PNPLA2/FLT3/MBOAT7/TGFB1/PRKCD/SLC45A3/CD81/MFSD2A/MIR27A/POR/VAV2/EIF6/ABCA7/GFI1/ACADVL/CES1/DGKQ/MID1IP1/AKT1/EGR1/SREBF1/PHB2/DHCR7/ARF1/NR1H2/NR1D1/ARMC5/STOML2/DGKZ/TYSND1/PTK2B/EDF1/CDK4/LPCAT1/FABP5/PSAP/CTDNEP1/SCAP/PLA2G6/SCARB1/SRC/FAM3A/CAV1/STARD4/TRIB3/SPHK2/ATP1A1/PDK2/PIK3IP1/IDH1/LAMTOR1/CCDC3/NPC2/CPT1A/AGT/SLC27A1/ABHD6/IRS2/LPCAT3/ABCA2/WDTC…
GO:0010817	GO:0010817	regulation of hormone levels	495	0.37992	1.46926	1.36883e-07	6.76165e-06	5.83618e-06	5175	tags=26%, list=16%, signal=22%	TCIRG1/TSPO/HLA-DRB1/PFKL/SLCO4A1/PHPT1/PIM3/STUB1/UCP2/PNPLA2/PICK1/CTSZ/AKR1B1/HSD17B10/MIDN/POR/COMT/GFI1/CCL5/DGKQ/GPR27/RAB11B/TRPM2/FURIN/KCNQ1/DGAT1/EGR1/SREBF1/CTSL/DHRS9/SCPEP1/NADK/DHCR7/IL1RN/LRP1/TRPM4/NR1D1/BAIAP3/PTPRN2/BAD/VAMP8/BCAT2/CTSB/PLB1/CAPN10/PCK2/CDK16/UCN/PLA2G6/POMC/SCARB1/IL4I1/LTBP4/C2CD2L/DYNLL1/OSM/SIDT2/NLGN2/ATP1A1/SLC39A14/PCSK4/DHRS4/STARD3/NMB/ECE2/LRRC8A/STX4/…
GO:0010959	GO:0010959	regulation of metal ion transport	396	0.380166	1.46855	5.15817e-06	0.000161686	0.000139556	4831	tags=27%, list=15%, signal=23%	TSPO/CORO1A/G6PD/PTPN6/LILRB2/LILRA2/CYBA/HOMER3/CD19/KCNAB2/BAX/CD4/CDK5/KCNE1/BAK1/SLC9A3R1/GNAI2/STAC3/FLNA/CCL5/PER1/P2RX1/ACTN4/CCL3/GPR35/KCNQ1/AKT1/ARF1/OPRL1/LILRB1/CALM3/MIR34A/PTK2B/CD63/LILRA5/ARRB2/KCNN4/UCN/CCR1/PLA2G6/TRPV2/CACNB1/YWHAH/CAV1/CACNB3/KCNMB1/CRACR2B/SLC9A1/SPHK2/ATP1A1/PRKACA/ATP1B3/LIME1/RANGRF/FKBP1A/FXYD6/NETO2/TMEM38B/AGT/ORAI1/GSTO1/PML/YWHAE/SLC8B1/ICAM1/CXCR4/JP…
GO:0043467	GO:0043467	regulation of generation of precursor metabolites and energy	122	0.429231	1.46808	0.00183169	0.0234851	0.0202706	4717	tags=39%, list=14%, signal=34%	DDIT4/ABCD1/PRDM16/ARL2/PPP1CA/JMJD8/EIF6/PPIF/SLC2A6/AKT1/PHB2/PRELID1/FBP1/TRAP1/GIT1/PGAM1/OPN3/POMC/CHCHD2/SHMT2/GSK3A/SPHK2/PHLDA2/PINK1/IRS2/UQCC2/AKT2/PHKG2/PARK7/VCP/INPP5K/MIR210/TRPV4/RHOA/TACO1/COX7A2/SLC25A23/ISCU/TP53/HDAC4/PPARGC1A/ZBTB7A/PPP1R3F/MLXIPL/IL10RB/KHK/CISD1/GHITM
GO:0022600	GO:0022600	digestive system process	102	0.436975	1.468	0.00433814	0.0462442	0.0399147	5102	tags=25%, list=15%, signal=21%	TYMP/SLC2A5/LDLR/VDR/SLC26A6/KCNQ1/OPRL1/NR1H2/TLR4/TIFAB/KCNN4/UCN/SCARB1/CEL/LPCAT3/FGF10/EZR/NOD2/CD36/NR1H3/TJP2/PRAP1/SGK1/APOA2/RBP4
GO:0009636	GO:0009636	response to toxic substance	249	0.398165	1.46624	5.02964e-05	0.00114277	0.000986359	4416	tags=30%, list=13%, signal=26%	CDKN1A/GPX1/GPX4/GSTM1/PIM1/PRDX5/S100A9/BAX/BAK1/MAPK3/ARHGAP33/CCL5/CES1/GSTP1/PRDX4/PRDX2/CCL3/ALOX5AP/SESN2/FOS/CAT/SRF/GSTK1/SNN/CCS/MT1E/MPST/MT2A/CDK4/FIS1/KDM6B/MT1G/AHR/UBA52/MPO/EHMT2/MGST2/PTGS1/MT1X/TXNDC17/MT1F/AKR1A1/GSTO1/SLC22A18/PON2/PINK1/PRDX3/SRSF9/HTRA2/TYMS/PARK7/SESN1/TLR2/AIFM1/TPO/GPX7/PRDX1/TXNRD3/DNMT3B/TXNRD2/SRXN1/HBQ1/CYGB/ADAMTS13/SOD1/TXN/WDR35/GJC2/MGMT/LYN/H19/CD…
GO:1902903	GO:1902903	regulation of supramolecular fiber organization	363	0.381173	1.46484	4.15995e-06	0.000135781	0.000117197	4520	tags=30%, list=14%, signal=26%	GPX1/S100A10/PYCARD/SH3BP1/CORO1A/MYADM/LDLR/TWF2/ARL2/PFN1/ARPC1B/CORO1B/WAS/COTL1/PICK1/PRKCD/LIMK1/KATNB1/SORBS3/FLII/HCK/SSH3/MLST8/FES/FLNA/MAP1S/COLGALT1/PDXP/ARHGEF10L/ARAP1/GSN/MID1IP1/WASH6P/PPM1F/CDC42EP3/ARF1/CDC42EP1/FCHSD1/GIT1/FHOD1/BAIAP2L2/TESK1/VASP/PTK2B/CIB1/PFDN2/ARPC1A/FKBP4/GBA2/PSRC1/HSPA1B/ARPC4/CAPZB/EML2/VILL/HCLS1/INPP5J/SLC9A1/MAPRE3/ELN/DBNL/DAPK3/WDR1/RANGRF/ARPC5L/P…
GO:0022604	GO:0022604	regulation of cell morphogenesis	299	0.38767	1.46358	3.17939e-05	0.000778316	0.000671788	3866	tags=28%, list=12%, signal=25%	S100A10/PLXNB2/ITGB2/FGR/CORO1A/MYADM/ARHGDIA/RHOG/CFL1/CORO1B/DVL1/UNC13D/ITGA7/ALDOA/FGD2/RAC2/MFSD2A/SLC9A3R1/HCK/FES/FLNA/PARVB/PLXNA1/RAC3/ACTN4/ARAP1/CCL3/RHOB/RHOBTB2/CDC42EP3/LST1/ATP10A/CDC42EP1/EPB41L3/CSF1R/TESK1/DLG4/PTK2B/CIB1/FMNL1/ARC/ENPP2/DVL2/DOCK1/ANAPC2/SRC/MUL1/CAPZB/DAG1/C1QBP/RHOF/RASAL1/DBNL/DAPK3/WDR1/MYH9/TAOK2/SEMA4A/SS18L2/DBN1/LRP8/RHOC/MARK2/PLEKHO1/ILK/CDC42SE1/PLXN…
GO:0035303	GO:0035303	regulation of dephosphorylation	124	0.427112	1.46316	0.00205883	0.0260652	0.0224976	4314	tags=33%, list=13%, signal=29%	LILRB2/NSMF/PPP1R35/TGFB1/PRKCD/GNAI2/PPP6R1/PPP1R9B/CALM3/RIPK3/GBA/CD300A/SMG5/PTBP1/SRC/PPP1R16A/PIN1/PPP1R15A/SMPD1/PPIA/RCAN1/PPP1R26/FKBP1A/CDK5RAP3/CSNK2B/PPP6R2/PINK1/YWHAE/SYMPK/PPP1R7/STYXL1/INPP5K/MFHAS1/CD33/LGALS3/PPP2R5D/HSP90AB1/CHP1/CRY2/VRK3/PPARGC1B
GO:0001659	GO:0001659	temperature homeostasis	173	0.404138	1.46244	0.000735108	0.0109181	0.00942372	4360	tags=32%, list=13%, signal=28%	GPX1/CEBPB/ZBTB7B/PRDM16/UCP2/STK11/SIRT6/ACADVL/HSF1/TRPM2/TFE3/PGAM5/EGR1/STAT6/PEMT/NR1H2/NR1D1/GATM/TLR4/SCD/PCTP/FABP5/KDM6B/CNOT3/ADRB1/TRPV2/GADD45G/DDIT3/CAV1/TLE3/GNAS/FH/NOTCH1/ID1/CPT2/SLC27A1/ABHD6/MFAP2/ATF4/HADH/ACSL1/MFN2/CXCR4/HDAC3/IL4R/PRLR/PPARGC1A/IP6K1/FLCN/ADIPOR1/WNT10B/PRKAB1/PPARGC1B/CD36/NR1H3
GO:0051047	GO:0051047	positive regulation of secretion	307	0.384904	1.46122	5.01683e-05	0.00114221	0.000985871	4068	tags=25%, list=12%, signal=22%	HLA-DRB1/ITGB2/FGR/ADAM8/PHPT1/CYBA/HYAL3/S100A8/UNC13D/HGS/TGFB1/CDK5/GNAI2/ATP13A2/GPR27/PTAFR/TRPM2/ITGAM/PLA2G4A/NADK/ARF1/OPRL1/LRP1/NR1H2/TRPM4/BAIAP3/PTPN23/BAD/VAMP8/TLR4/CAPN10/APBB3/ATP6AP1/PCK2/RAB3D/KCNN4/UCN/ZP3/CHMP2A/PLA2G6/PARD6A/RAB3A/C2CD2L/DYNLL1/PPIA/NLGN2/SPHK2/PRL/P2RY2/NMB/LRRC8A/STX4/AGT/GLUD1/PINK1/RPH3AL/IRS2/GIPR/UNC13B/LAMP1/VPS4A/TLR2/PPARD/ITSN1/STX1B/MYO18A/OXCT1/EZ…
GO:0042542	GO:0042542	response to hydrogen peroxide	143	0.416358	1.46038	0.00106515	0.0150139	0.0129589	4384	tags=36%, list=13%, signal=31%	AREG/GPX1/KLF2/KLF4/ENDOG/SIGMAR1/MAPK7/PRKCD/BAK1/DUSP1/PPIF/FOSL1/JUN/SIRPA/HSF1/HMOX1/TRPM2/RHOB/STAT6/CAT/TRAP1/STK25/BAD/IL10/PDGFD/MIR34A/PTK2B/ZNF580/RIPK3/EEF2/KDM6B/RELA/SRC/PPP5C/PCNA/PINK1/PRDX3/MAP1LC3A/PARK7/AIFM1/APEX1/ABL1/HDAC6/PYCR1/SOD1/LDHA/TXN/SPHK1/CAPN2/RPS3/ADA
GO:1901222	GO:1901222	regulation of NIK/NF-kappaB signaling	109	0.428454	1.45959	0.0039137	0.0425839	0.0367554	3625	tags=28%, list=11%, signal=25%	C1QTNF4/C20orf27/PTP4A3/CD14/LGALS9/SPI1/BCL3/IRAK1/TRIP6/RBCK1/ACTN4/TRADD/PHB2/ZC3H12A/NLRP3/PHB/NFKBIA/TLR4/HDAC7/HAVCR2/RELA/CPNE1/CD86/LIME1/IFI35/ILK/NLRP12/AKIP1/TLR2/PRDX1/RHOA
GO:0007162	GO:0007162	negative regulation of cell adhesion	295	0.386933	1.45927	4.87843e-05	0.00112458	0.000970659	4247	tags=25%, list=13%, signal=22%	LGALS1/CD74/HLA-DRB1/CEBPB/PLXNB2/LGALS9/ADAM15/LILRB4/MYADM/KLF4/PTPN6/SPI1/ARHGDIA/LILRB2/HOXA7/SIPA1/ZBTB7B/MAPK7/TGFB1/PRKCD/THBS1/DUSP1/SCRIB/MIR27A/HLX/PLXNA1/PRDX2/MEN1/ACTN4/AKT1/ZC3H12A/PPM1F/IL1RN/MAD2L2/LRP1/LILRB1/IL10/SPINT2/CD300A/SOCS1/HAVCR2/BCL6/SRC/IL4I1/CD86/VSIG4/LPXN/NRARP/SPOCK1/ADAMDEC1/NOTCH1/CDKN2A/NDFIP1/MUC1/ARHGDIB/PLXNA3/IL2RA/TNFRSF14/LOXL3/ABL1/FXYD5/TRPV4/RHOA/AKNA…
GO:0090305	GO:0090305	nucleic acid phosphodiester bond hydrolysis	245	0.395884	1.45832	8.15508e-05	0.00173531	0.0014978	4220	tags=29%, list=13%, signal=26%	PLD3/PLD4/ZFP36/RNASE6/ENDOG/ANKLE1/POLD1/BAX/BOP1/EXOSC4/SAMHD1/TBL3/CPSF1/POP7/POLR2I/HSF1/NTHL1/ZC3H12A/EME2/REXO1/ERCC2/RNASEH2A/APEX2/TSEN34/EDC4/RPP25/EXOSC5/AEN/NUDT16/FEN1/RNASE2/DNASE1L1/NHP2/MUS81/DXO/HELZ2/RPS21/ENPP2/ERCC1/RAD9A/ELAC2/RRS1/USB1/ENDOD1/PNKP/RNASE3/POLG/DCPS/ERI3/XPC/NOB1/CPSF4/ANGEL1/POP5/CPSF7/REXO4/RNASEK/TOE1/AIFM1/APEX1/DNASE2/TUT1/ZC3H12D/ISG20/ABT1/RPPH1/PELO/CST…
GO:1900180	GO:1900180	regulation of protein localization to nucleus	134	0.423529	1.45794	0.0017855	0.0229942	0.0198469	4720	tags=38%, list=14%, signal=33%	LMNA/LILRB4/LZTS2/STK11/TGFB1/PRKCD/ATP13A2/FLNA/MCRS1/HYAL2/SESN2/AKT1/TRIM28/ZC3H12A/MEPCE/TESK1/NUTF2/SRC/SUMO3/BAG3/PIN1/HCLS1/BYSL/PARP1/CDK5RAP3/RAN/TRIM8/CCT7/CCT3/SUFU/TERT/NUP62/HDAC3/CCT5/PARK7/LAMTOR5/PLK1/MFHAS1/CTNNA1/JUP/HSP90AB1/CHP1/GLUL/FLCN/LATS2/LIMK2/CD36/MAGED1/FERMT1/NOLC1/CARD10
GO:0031329	GO:0031329	regulation of cellular catabolic process	782	0.362787	1.45742	2.6569e-09	2.0136e-07	1.738e-07	4126	tags=29%, list=12%, signal=26%	TSPO/GPX1/PYCARD/TNFRSF1B/ABCD1/TFEB/HSPB1/ADAM8/ATP6V0C/ZFP36/CST3/ENDOG/ATP6V0E2/LDLR/TP53INP2/STUB1/TMEM259/SLC11A1/DVL1/PNPLA2/QSOX1/PPP1CA/STK11/BAX/PRKCD/TRIB1/HSPBP1/SIRT6/CDK5/CPTP/TICAM1/NRBP2/PLK3/MAPK3/ATP6V0B/SREBF2/CD81/MFSD2A/ATP13A2/CAPNS1/FASTK/CTSA/ANXA2/E2F1/HSF1/HMOX1/GAPDH/SGTA/ATP6V0D1/FURIN/SESN2/CAPN1/AKT1/SREBF1/PHB2/USP5/ZC3H12A/BAG6/MAPKAPK2/CEBPA/WDR24/MEX3D/CCDC22/WDR6…
GO:0045598	GO:0045598	regulation of fat cell differentiation	135	0.423059	1.45582	0.00188062	0.0240567	0.020764	3664	tags=24%, list=11%, signal=21%	CEBPB/ZNF385A/ZFP36/ZBTB7B/PIM1/CCDC85B/LRP3/TGFB1/SORT1/MIR27A/E2F1/TFE3/AKT1/ZFPM1/ZC3H12A/CEBPA/RUNX1T1/TRPM4/NR1D1/JDP2/CARM1/SIRT2/ZFP36L2/DDIT3/TRIB3/CCDC3/METRNL/PPARD/KLF5/HDAC6/TRPV4/ID2
GO:0006898	GO:0006898	receptor-mediated endocytosis	242	0.396235	1.45579	0.000304322	0.00527793	0.00455554	4348	tags=32%, list=13%, signal=28%	ITGB2/CD14/LILRB4/LDLRAD3/LDLR/LRP3/PICK1/CD81/AMN/SCRIB/AP2M1/MIR27A/PDLIM7/UNC119/HIP1/ANXA2/FLOT1/AP2S1/AP2A1/ITGAM/AP1G2/VLDLR/AP1S1/CTSL/ARF1/CLTB/LRP1/ARHGAP27/ANKRD13B/PIP5K1C/LRPAP1/LILRB1/RIN3/RAB31/MICALL1/DLG4/CD63/SIGLEC1/ARRB2/WDR54/ARC/ANKRD13D/HSPG2/IGF2R/SNX17/CAV1/DBNL/CLTA/AP2A2/TNK2/GAK/PI4KB/CAP1/MARCO/CXCR2/CLN3/MSR1/MRC1/ABCA2/ARRB1/DGKD/FCER1G/ITSN1/FCHO1/EZR/LMBR1L/CXCL8/D…
GO:0002706	GO:0002706	regulation of lymphocyte mediated immunity	159	0.40608	1.45549	0.00115631	0.0161548	0.0139437	2475	tags=24%, list=7%, signal=22%	HLA-DRB1/HLA-DRA/LGALS9/LILRB4/TNFRSF1B/PTPN6/CD1D/PARP3/WAS/TNFSF13/TGFB1/IL12RB1/CD81/STAT6/FCER2/NLRP3/MAD2L2/LILRB1/TRPM4/HLA-H/IL10/RIPK3/FUT7/ARRB2/HLA-A/HAVCR2/ZP3/HLA-B/BCL6/IL4I1/FADD/AHR/CD40/HLA-E/TRAF2/SASH3/IL27RA/PIK3R6
GO:0009308	GO:0009308	amine metabolic process	116	0.424678	1.45533	0.00324798	0.0368982	0.0318479	4263	tags=25%, list=13%, signal=22%	ITGB2/SRM/HDAC10/BCKDK/AKR1B1/LY6E/COMT/PNKD/OAZ1/ITGAM/SAT1/HNMT/IL4I1/HAAO/PAOX/ODC1/GDPD3/CLN3/SLC7A7/AFMID/PARK7/SAT2/DHPS/AOC1/AGMAT/NAAA/DRD4/SMOX/AANAT
GO:0006720	GO:0006720	isoprenoid metabolic process	115	0.423745	1.45515	0.00359043	0.040089	0.034602	4152	tags=23%, list=13%, signal=20%	PNPLA2/AKR1B1/MVD/PMVK/DGAT1/DHRS9/SCPEP1/LRP1/LSS/PLB1/DPM2/MVK/DHRS4/DPAGT1/NPC2/LRP8/RETSAT/FDPS/HTRA2/PHYH/PPARD/IDI1/FDFT1/AKR1C3/PNPLA4/RDH13
GO:0051592	GO:0051592	response to calcium ion	146	0.413698	1.45334	0.00147827	0.0198689	0.0171495	4263	tags=26%, list=13%, signal=23%	JUNB/CPNE7/ENDOG/CPNE8/JUND/THBS1/MCOLN1/DUSP1/PPIF/GDI1/TRPM2/ALOX5AP/FOS/ENTPD6/BAD/CALM3/PEF1/RASGRP2/PTK2B/CPNE1/CAV1/KCNMB1/SMPD1/RASAL1/FOSB/DPEP1/CPNE2/GIPR/NCSTN/SYT17/ANXA11/AKR1C3/PDCD6/STIM1/SLC25A23/HSPA5/ITPKB/AANAT
GO:0090150	GO:0090150	establishment of protein localization to membrane	241	0.395352	1.45283	0.000235059	0.00424989	0.0036682	4325	tags=34%, list=13%, signal=30%	ITGB2/RAB34/ROMO1/NCF1/ZDHHC12/BAX/CDK5/KCNE1/PEX16/AMN/SCRIB/CSK/ATP13A1/HRAS/GDI1/RAB11B/SGTA/ITGAM/WDR83OS/YIF1B/TIMM13/VAMP5/EMC6/BAG6/RAB31/MICALL1/GGA1/VPS37C/CALM3/BCS1L/TIMM8B/CIB1/UBL4A/FIS1/NDUFA13/TIMM10/EMC9/CACNB3/EMC10/BID/RTP4/CHMP4B/CLSTN1/TAOK2/BBC3/ZDHHC7/EMC8/STX3/CLN3/VPS37B/RILPL2/ZDHHC18/SSR2/AKT2/ZDHHC1/INPP5K/GGA2/PAK1/TIMM22/ZDHHC11/STX1B/RTP5/ATG3/ICMT/RAB26/MYO1C/MIEF2/…
GO:0048545	GO:0048545	response to steroid hormone	332	0.380468	1.45169	1.87159e-05	0.000483857	0.000417631	4412	tags=28%, list=13%, signal=25%	AREG/CDKN1A/TSPO/DDIT4/ZFP36/CYBA/ESRRA/FLT3/PKN1/TGFB1/THBS1/ENG/DUSP1/FOSL1/PER1/GSTP1/NCOR2/PTAFR/FOS/SREBF1/PHB2/IL1RN/VPS18/PHB/NR1D1/HNMT/BAD/CAD/PPP1R9B/IL10/CALM3/TADA3/WBP2/ZMIZ1/DDX54/CARM1/GBA/PCK2/UCN/DDRGK1/RELA/SRC/CASP9/ZFP36L2/YWHAH/CAV1/KDM5D/FOSB/ATP1A1/PPP5C/IDH1/PARP1/GOT1/DAXX/PCNA/NOTCH1/KANK2/AIF1/WNT7B/GPI/ABCA2/GLB1/RXRB/ICAM1/VPS11/SMARCA4/TYMS/PARK7/TLR2/PPARD/HDAC1/AIF…
GO:0031960	GO:0031960	response to corticosteroid	165	0.403202	1.45144	0.00175333	0.0227173	0.019608	4372	tags=27%, list=13%, signal=24%	AREG/CDKN1A/DDIT4/ZFP36/CYBA/FLT3/ENG/DUSP1/FOSL1/GSTP1/PTAFR/FOS/IL1RN/HNMT/BAD/CAD/IL10/CALM3/GBA/PCK2/UCN/SRC/CASP9/ZFP36L2/FOSB/PARP1/GOT1/PCNA/NOTCH1/AIF1/WNT7B/GLB1/ICAM1/TYMS/AIFM1/RHOA/DNMT3B/AKR1C3/KLF9/UBE2L3/ABCA3/AANAT/PPARGC1B/TFAP4/GPER1
GO:0030183	GO:0030183	B cell differentiation	139	0.41621	1.45133	0.00214417	0.026802	0.0231336	3996	tags=27%, list=12%, signal=23%	LGALS1/TCIRG1/NKX2-3/MFNG/PTPN6/SPI1/CD79B/CD19/BCL3/FLT3/BAX/BAK1/LYL1/TCF3/IRF8/CD79A/LFNG/SYVN1/BAD/IL10/PTK2B/CMTM7/BCL6/IL4I1/ZFP36L2/SLC25A5/HDAC5/LRRC8A/KLF6/BLNK/ABL1/CLCF1/ID2/IRF2BP2/GPS2/TP53/HDAC4
GO:0062012	GO:0062012	regulation of small molecule metabolic process	316	0.381594	1.45085	2.28874e-05	0.000576878	0.00049792	4420	tags=29%, list=13%, signal=25%	CD74/DDIT4/ABCD1/LDLR/ARL2/PGP/PPP1CA/BCKDK/ENO1/SLC27A4/SLC45A3/MIDN/JMJD8/MFSD2A/KAT2A/CDA/POR/EIF6/COMT/GFI1/ACADVL/CES1/NCOR2/DGKQ/PTAFR/SLC2A6/MID1IP1/SESN2/AKT1/EGR1/SREBF1/FBP1/DHCR7/NR1H2/NR1D1/GIT1/BAD/PGAM1/TYSND1/PTK2B/ZNF692/FABP5/SCAP/POMC/SRC/FAM3A/WDR5/GSK3A/CAV1/STARD4/TRIB3/SPHK2/PDK2/PARP1/PHLDA2/SIRT7/CLK2/CPT1A/CLN3/PINK1/IRS2/LPCAT3/SLC7A7/WDTC1/SNAI1/AKT2/PHKG2/PARK7/VCP/PPA…
GO:0071248	GO:0071248	cellular response to metal ion	193	0.399532	1.4507	0.000552324	0.00873066	0.00753569	4389	tags=27%, list=13%, signal=23%	TSPO/JUNB/CPNE7/ENDOG/CPNE8/NCF1/JUND/MCOLN1/MAPK3/PPIF/ATP13A2/JUN/HSF1/HMOX1/TRPM2/ALOX5AP/AKT1/FOS/CEBPA/FBP1/DLG4/RASGRP2/MT1E/MT2A/MT1G/CPNE1/GSK3A/SMPD1/RASAL1/FOSB/PPP5C/DPEP1/MT1X/PARP1/DAXX/MT1F/CPNE2/NCSTN/MAP1LC3A/SYT17/AOC1/ADCY7/AKR1C3/SLC25A23/SOD1/TFR2/PPARGC1A/PRNP/HSPA5/ITPKB/MT1H/P2RX4
GO:0009749	GO:0009749	response to glucose	205	0.397066	1.44987	0.000743316	0.0109542	0.0094549	4950	tags=34%, list=15%, signal=29%	LGALS1/HLA-DRB1/PFKL/ENDOG/PHPT1/PIM3/CYBA/UCP2/THBS1/SLC29A1/MEN1/GPR27/RAB11B/NME1/SESN2/EGR1/SREBF1/SRF/NADK/LRP1/TRPM4/NR1D1/BAIAP3/PTPRN2/BAD/PTK2B/PCK2/CDK16/SMARCB1/FIS1/TXN2/PLA2G6/C2CD2L/DYNLL1/PIH1D1/SIDT2/PRKACA/SLC39A14/POLG/STX4/GRIK5/RAB11FIP5/IRS2/GIPR/UNC13B/NME2/ICAM1/JAGN1/SMARCA4/PPARD/RHOA/OXCT1/EIF2B5/EIF2B1/GLUL/LDHA/SLC9B2/PPARGC1A/WDR35/GPER1/MLXIPL/GJD3/GAS6/KHK/LRP5/TREM…
GO:0106106	GO:0106106	cold-induced thermogenesis	143	0.413209	1.44934	0.00121831	0.0168297	0.0145262	4360	tags=35%, list=13%, signal=30%	CEBPB/ZBTB7B/PRDM16/UCP2/STK11/SIRT6/HSF1/TFE3/PGAM5/STAT6/PEMT/NR1H2/NR1D1/GATM/TLR4/SCD/PCTP/FABP5/KDM6B/CNOT3/ADRB1/TRPV2/GADD45G/DDIT3/CAV1/TLE3/GNAS/FH/NOTCH1/ID1/CPT2/ABHD6/MFAP2/ATF4/HADH/ACSL1/MFN2/CXCR4/HDAC3/IL4R/PRLR/PPARGC1A/IP6K1/FLCN/ADIPOR1/WNT10B/PRKAB1/PPARGC1B/CD36/NR1H3
GO:0120161	GO:0120161	regulation of cold-induced thermogenesis	143	0.413209	1.44934	0.00121831	0.0168297	0.0145262	4360	tags=35%, list=13%, signal=30%	CEBPB/ZBTB7B/PRDM16/UCP2/STK11/SIRT6/HSF1/TFE3/PGAM5/STAT6/PEMT/NR1H2/NR1D1/GATM/TLR4/SCD/PCTP/FABP5/KDM6B/CNOT3/ADRB1/TRPV2/GADD45G/DDIT3/CAV1/TLE3/GNAS/FH/NOTCH1/ID1/CPT2/ABHD6/MFAP2/ATF4/HADH/ACSL1/MFN2/CXCR4/HDAC3/IL4R/PRLR/PPARGC1A/IP6K1/FLCN/ADIPOR1/WNT10B/PRKAB1/PPARGC1B/CD36/NR1H3
GO:1903320	GO:1903320	regulation of protein modification by small protein conjugation or removal	228	0.393323	1.44803	0.000159566	0.00310844	0.00268299	4426	tags=35%, list=13%, signal=30%	TSPO/STUB1/PARP10/RPS15/ISG15/LIMK1/OTUB1/HSPBP1/CDK5/TICAM1/PRR7/VPS28/HMG20B/AKT1/EGR1/ZC3H12A/U2AF2/MAD2L2/RPS2/PEF1/MTA1/TOLLIP/ZMIZ1/ARRB2/AXIN1/CDK9/HSPA1B/RELA/TNIP1/DNAJB2/MUL1/RNF40/GSK3A/CAV1/PIN1/TRIB3/AIMP2/PPIA/ARRDC4/FZR1/FKBP1A/TRIM21/DAXX/CDK5RAP3/SIRT7/SIAH2/UBXN1/UBE2S/NDFIP1/TSPYL5/PINK1/SQSTM1/ARRB1/PTTG1IP/HDAC3/PARK7/VCP/UBB/ABL1/GABARAP/FOXF2/SAE1/PLK1/UBE2L3/PDCD6/GPS2/HDA…
GO:0045471	GO:0045471	response to ethanol	135	0.419982	1.44523	0.00220072	0.0272687	0.0235364	5153	tags=32%, list=16%, signal=27%	CD14/G6PD/SPI1/EIF4EBP1/TUFM/S100A8/BAK1/TBXA2R/GSTP1/RGS19/SREBF1/SDF4/CAT/PEMT/RARA/NLRP3/BAD/PTK2B/EEF2/SETD7/KCNMB1/EHMT2/CPT1A/RPL10A/ICAM1/GOT2/TYMS/ADCY7/RHOA/OXCT1/SOD1/DRD4/RGS2/MGMT/EEF1B2/EPS8/CLDN3/TBXAS1/RBP4/ALAD/AACS/ADCYAP1/BGLAP
GO:0043524	GO:0043524	negative regulation of neuron apoptotic process	141	0.411439	1.44503	0.00334138	0.0375735	0.0324308	4076	tags=26%, list=12%, signal=22%	CEBPB/CORO1A/ADAM8/C5AR1/BAX/NRBP2/POU4F1/HRAS/GRN/HMOX1/SYNGAP1/LRP1/IL10/PTK2B/GBA/ARRB2/CX3CR1/PIN1/DNAJC5/BCL2L1/HYOU1/CLN3/ILK/PINK1/GPI/ARRB1/TERT/PARK7/AGAP2/HDAC1/UNC5B/CLCF1/RHOA/SOD1/HSP90AB1/PPARGC1A
GO:0002764	GO:0002764	immune response-regulating signaling pathway	440	0.372999	1.4449	2.53518e-06	8.82131e-05	7.61393e-05	4514	tags=32%, list=14%, signal=28%	HLA-DQB1/HLA-DPB1/HLA-DRB1/CD14/UNC93B1/FGR/LILRB4/PTPN6/LILRB2/LILRA2/MYO1G/PHPT1/C5AR1/CD79B/CYBA/IGLL1/CD19/C3AR1/IRAK1/STK11/BAX/NINJ1/PRKCD/LIMK1/TYROBP/SH2B2/TICAM1/CD81/VAV2/CSK/HCK/THEMIS2/CD300LF/GFI1/IRF7/RBCK1/HRAS/FLOT1/CMTM3/CD79A/PHB2/TNIP2/ZC3H12A/BAG6/MAPKAPK2/IRF3/PRAM1/PHB/LILRB1/NR1D1/MYD88/GPR108/NLRX1/MAPKAPK3/SLC15A3/NFKBIA/MIR34A/TLR4/STOML2/DGKZ/IGHG4/LRRC14/CD276/ARRB2/KC…
GO:0034660	GO:0034660	ncRNA metabolic process	439	0.375247	1.44443	2.81915e-06	9.62774e-05	8.30998e-05	5072	tags=37%, list=15%, signal=32%	RPUSD1/RPS15/WDR18/TSR3/LAGE3/BOP1/TRMT1/RPP25L/HSD17B10/NOC4L/TRMT61A/DUS1L/EXOSC4/EIF6/PUSL1/QTRT1/NPM3/TBL3/HRAS/CTU1/POP7/RRP9/INTS1/DUS3L/ZC3H12A/ERCC2/TRPT1/TRMT112/WDR6/NSUN5/URM1/VARS2/DHX37/TSEN34/RPP25/EXOSC5/PUS1/NUDT16/ELP5/CTU2/PES1/MEPCE/NSUN5P1/ADAT3/INTS5/NHP2/DTD1/RPS28/KHSRP/MRM1/FTSJ1/TARBP2/DDX54/RPS16/DALRD3/RRP7A/RPS19/DDX49/RPS21/SRRT/GEMIN4/GTPBP3/RELA/DEDD2/ELAC2/RRS1/SAG…
GO:1903169	GO:1903169	regulation of calcium ion transmembrane transport	153	0.405641	1.44285	0.00222545	0.0274829	0.0237213	4624	tags=25%, list=14%, signal=22%	CORO1A/G6PD/PTPN6/CYBA/CD19/BAX/CDK5/STAC3/P2RX1/GPR35/AKT1/OPRL1/CALM3/PTK2B/PLA2G6/CACNB1/CACNB3/SLC9A1/PRKACA/LIME1/FKBP1A/TMEM38B/GSTO1/YWHAE/JPH4/PSEN2/RRAD/ABL1/ATP2A1/STIM1/EHD3/DRD4/AHNAK/PRNP/GJC2/LYN/GPER1/CXCL10/VDAC1
GO:0051048	GO:0051048	negative regulation of secretion	166	0.400058	1.44206	0.00119046	0.0165358	0.0142726	5332	tags=31%, list=16%, signal=26%	CD74/LGALS9/TNFRSF1B/SPI1/PFKL/RHBDF2/PIM3/UCP2/MIDN/GNAI2/COMT/ADRA2C/PNKD/HMOX1/SREBF1/LILRB1/VAMP8/TIFAB/CD300A/UCN/TNFRSF1A/OSM/RHBDF1/IDH2/AVPR2/NMB/NOTCH1/RAB11FIP5/HADH/JAGN1/HDAC1/RAB11FIP3/HLA-F/CRY2/DRD4/ERP29/BMP8A/NR1H3/ADA/IL12A/INHBA/SYTL4/PSMD9/LIF/NCKAP1L/RAB7A/MIR93/CRY1/ADRA2B/SYT11/CYP51A1
GO:0071333	GO:0071333	cellular response to glucose stimulus	146	0.410185	1.441	0.00173168	0.022516	0.0194342	3328	tags=29%, list=10%, signal=26%	LGALS1/HLA-DRB1/ENDOG/PHPT1/PIM3/CYBA/UCP2/SLC29A1/MEN1/GPR27/RAB11B/NME1/SRF/NADK/LRP1/TRPM4/NR1D1/BAIAP3/PTPRN2/BAD/PCK2/CDK16/SMARCB1/FIS1/PLA2G6/C2CD2L/DYNLL1/PIH1D1/SIDT2/PRKACA/SLC39A14/POLG/STX4/GRIK5/RAB11FIP5/IRS2/UNC13B/NME2/ICAM1/JAGN1/SMARCA4/PPARD
GO:0009725	GO:0009725	response to hormone	844	0.353273	1.44044	2.78244e-09	2.08025e-07	1.79552e-07	4453	tags=27%, list=13%, signal=24%	AREG/CDKN1A/TSPO/DDIT4/CITED4/DHCR24/ZFP36/NSMF/ZBTB7B/CYBA/UCP2/ARPC1B/ESRRA/CYC1/NR4A1/FLT3/APRT/AGTRAP/JUND/PKN1/TGFB1/PRKCD/THBS1/SLC27A4/AKR1B1/SH2B2/ENG/RANGAP1/DUSP1/PKM/SORT1/INPPL1/POR/GNAI2/CSK/EIF6/PLOD3/COMT/FOSL1/PER1/CCND3/GSTP1/NCOR2/ANXA2/MEN1/PTAFR/HSF1/HMOX1/KCNQ1/SESN2/EGR2/AKT1/FOS/EGR1/SREBF1/PHB2/STAT6/CAT/SRF/CTSL/RARA/BSG/IL1RN/VPS18/PHB/ECHDC3/NR1D1/HNMT/RAB31/BAD/CAD/PPP…
GO:0045597	GO:0045597	positive regulation of cell differentiation	841	0.352338	1.43857	1.12399e-08	7.2731e-07	6.27762e-07	4936	tags=27%, list=15%, signal=24%	HOXA5/CD74/TSPO/HLA-DRB1/CEBPB/S100A10/JUNB/PLXNB2/HLA-DRA/LGALS9/LILRB4/MYADM/TNFRSF1B/HOXB4/ZNF385A/ADAM8/ZFP36/LILRB2/ZBTB7B/TWF2/TNFSF9/VNN1/PIM1/STK11/UNC13D/JUND/LRP3/RRAS/ISG15/SPINT1/TGFB1/LIMK1/TRIB1/CD4/IL12RB1/TYROBP/VDR/ENG/KAT2A/POU4F1/MIR27A/POR/HLX/PDLIM7/FES/FLNA/ADRA2C/JUN/PLXNA1/RGS14/RAC3/HMG20B/PRMT1/E2F1/HSF1/GDI1/TCF3/TFE3/EGR2/AKT1/FOS/ZC3H12A/CEBPA/SRF/RARA/NLRP3/SOX12/LRP…
GO:0010506	GO:0010506	regulation of autophagy	309	0.378623	1.43815	4.69556e-05	0.00108695	0.000938181	4807	tags=35%, list=15%, signal=30%	TSPO/PYCARD/TFEB/HSPB1/ATP6V0C/ATP6V0E2/TP53INP2/QSOX1/STK11/CDK5/CPTP/TICAM1/NRBP2/PLK3/MAPK3/ATP6V0B/SREBF2/ATP13A2/CAPNS1/CTSA/HMOX1/GAPDH/ATP6V0D1/SESN2/CAPN1/AKT1/SREBF1/PHB2/ZC3H12A/WDR24/WDR6/GPR137/BAD/SNRNP70/IL10/KEAP1/GPSM1/GBA/MEFV/OSBPL7/UBQLN4/PSAP/SIRT2/DAP/POLDIP2/PLK2/TSC2/DDIT3/GSK3A/IKBKG/BAG3/CASP1/TRIB3/SLC25A5/NPRL2/MCL1/TRIM65/EHMT2/KAT8/PRKACA/SUPT5H/EIF4G1/BID/DAPK3/CHMP4…
GO:0030163	GO:0030163	protein catabolic process	932	0.353534	1.43795	4.59375e-10	4.6209e-08	3.98843e-08	4310	tags=29%, list=13%, signal=26%	TCIRG1/GPX1/CTSD/TNFRSF1B/UBXN11/FBXW5/ADAM8/ADRM1/CST3/TMUB1/LDLR/TP53INP2/STUB1/TMEM259/SDF2L1/FBXL6/FBXL15/DVL1/RNF126/UBA7/KCTD17/FBXL19/ZNF598/HGS/ISG15/ARRDC1/TRIB1/CTSZ/HSPBP1/SIRT6/LYPLA2/CLPP/PLK3/CD81/VPS28/RNF187/SHARPIN/ATP13A2/PSMB5/CDC34/FLNA/ANKRD9/PSMB10/RBCK1/CTSA/ANXA2/TNFSF12/TMEM129/ANAPC11/OAZ1/SGTA/ABHD17A/FURIN/FBXL14/AKT1/USP5/BAG6/RHBDD2/CEBPA/CTSL/HECTD3/CCDC22/MAD2L2/UB…
GO:0009416	GO:0009416	response to light stimulus	309	0.37809	1.43612	5.26043e-05	0.00119276	0.00102951	4614	tags=30%, list=14%, signal=26%	CDKN1A/GPX1/CRIP1/PITPNM1/TP53I13/FBXL6/HYAL3/BCL3/POLD1/PPP1CA/STK11/JUND/BAX/NR2F6/PRKCD/TMEM161A/CDK5/BAK1/DUSP1/ABCA7/UNC119/PER1/RGS14/MEN1/B4GALT2/HYAL2/AKT1/FOS/RUVBL2/ERCC2/SDF4/CAT/NOC2L/SYNGAP1/CACNA2D4/FEN1/CRTC1/OPN3/MTA1/FBXL8/CIRBP/DDB2/FBXL12/REEP6/USF1/ERCC1/RELA/RIC8A/CASP9/SMPD1/ELK1/TIMP1/MYC/BMF/TRIM32/PARP1/PCNA/POLG/XPC/CTNS/SLC1A3/NPHP4/ATF4/HOXA1/PML/AGRP/AKT2/GNGT2/DYNLRB…
GO:0090316	GO:0090316	positive regulation of intracellular protein transport	157	0.402739	1.435	0.00207993	0.0263022	0.0227022	4044	tags=35%, list=12%, signal=31%	ITGB2/TGFB1/PRKCD/CDK5/B3GAT3/PLK3/SREBF2/CD81/RAC2/FLNA/HRAS/HYAL2/OAZ1/ITGAM/EMD/TRIM28/ZC3H12A/MICALL2/CEP131/UBL5/CIB1/NUTF2/FIS1/BAP1/GSK3A/BAG3/BCAP31/CACNB3/HCLS1/PRKACA/RNF31/BBC3/RAN/PINK1/YWHAE/HTRA2/EDEM2/HDAC3/VPS11/AKT2/RAB29/PAK1/RAPGEF3/SAE1/TM9SF4/MYO1C/MIEF2/UBE2L3/NMT1/MIEF1/UBE2J2/JUP/HSP90AB1/CHP1/ABLIM3
GO:0043500	GO:0043500	muscle adaptation	119	0.419305	1.43499	0.00286211	0.0334417	0.0288645	2825	tags=18%, list=9%, signal=16%	LMNA/TNFRSF1B/G6PD/KLF4/CYBA/CAMTA2/HMOX1/GSN/TNNT1/GATM/CDK9/TNFRSF1A/DAG1/GSK3A/PIN1/SLC9A1/PARP1/NOTCH1/GTF2IRD1/AGT/AIF1
GO:0018108	GO:0018108	peptidyl-tyrosine phosphorylation	371	0.372137	1.43447	1.40465e-05	0.00037633	0.000324822	4902	tags=30%, list=15%, signal=26%	AREG/CD74/ITGB2/FGR/LILRB4/PTPN6/MIF/MVP/NCF1/FLT3/TGFB1/PRKCD/CD4/MAPK3/CD81/CSK/HCK/TMEM102/MLST8/FES/UNC119/FCGR1A/CCL5/DGKQ/HSF1/HYAL2/DYRK1B/SCYL1/MAP2K3/TYK2/EHD4/PPP2R5B/CSF1R/PDGFD/TESK1/DLG4/PTK2B/MAP2K2/LILRA5/VPS25/CSPG4/ARRB2/CD300A/SOCS1/SHC1/ENPP2/DVL2/STK16/SRC/TNFRSF1A/PPP2R1A/OSM/CAV1/CTF1/HCLS1/CD40/TNK2/ZGPAT/SH3BP5L/SOCS3/LRP8/CLK2/AGT/LRRK1/NCK2/NEURL1/HAX1/CHMP6/EPHB6/MATK/I…
GO:0072657	GO:0072657	protein localization to membrane	546	0.367206	1.4333	1.66876e-07	8.17028e-06	7.05201e-06	4729	tags=33%, list=14%, signal=29%	S100A10/ITGB2/RAB34/MYADM/RHOG/ZDHHC8/DVL1/SSNA1/ITGB7/NRXN2/ROMO1/NCF1/ZDHHC12/HGS/PICK1/BAX/TGFB1/CDK5/KCNE1/PEX16/CD81/AMN/SLC9A3R1/SCRIB/AP2M1/CSK/STAC3/FLNA/ATP13A1/ANXA2/HRAS/FLOT1/GDI1/RAB11B/GSN/RAB40C/SGTA/ITGAL/ABHD17A/ITGAM/WDR83OS/HPS6/AKT1/YIF1B/TIMM13/VAMP5/EMC6/BAG6/PACS2/BSG/SYNGAP1/LRP1/PRAM1/ABI3/EHD4/EPB41L3/RAB31/SLC9A3R2/MICALL1/GGA1/VAMP8/VPS37C/ACTB/PPP1R9B/CALM3/DLG4/BCS1L…
GO:0010876	GO:0010876	lipid localization	431	0.372101	1.43328	2.80712e-06	9.61636e-05	8.30016e-05	5249	tags=30%, list=16%, signal=26%	TSPO/ABCD1/PITPNM1/SIGMAR1/LDLR/ZDHHC8/NME4/PNPLA2/PRKCD/THBS1/SLC27A4/SLC10A3/CPTP/SREBF2/MFSD2A/LRP10/MIR27A/ABCA7/CES1/ANXA2/SPNS3/FURIN/KCNQ1/DGAT1/AKT1/SREBF1/ZC3H12A/PRELID1/VLDLR/PLTP/PLA2G4A/AUP1/ATP10A/LRP1/NR1H2/ALKBH7/VPS51/NFKBIA/MIR34A/STOML2/ATP8B3/EHD1/GBA/KCNN4/OSBPL7/PCTP/FIS1/FABP5/PSAP/APOBR/PLA2G6/ANO9/POMC/SCARB1/IKBKE/C2CD2L/GM2A/XKR8/CAV1/STARD4/PLIN3/CEL/DBI/CLN8/LAMTOR1/G…
GO:0071322	GO:0071322	cellular response to carbohydrate stimulus	158	0.400458	1.43217	0.00203535	0.025827	0.0222921	4452	tags=34%, list=13%, signal=29%	LGALS1/HLA-DRB1/SLC2A5/ENDOG/PHPT1/PIM3/CYBA/UCP2/SLC29A1/MEN1/GPR27/RAB11B/SLC26A6/NME1/SRF/NADK/LRP1/TRPM4/NR1D1/BAIAP3/PTPRN2/BAD/PCK2/CDK16/SMARCB1/FIS1/PLA2G6/C2CD2L/DYNLL1/PIH1D1/SIDT2/PRKACA/SLC39A14/POLG/STX4/GRIK5/RAB11FIP5/IRS2/UNC13B/NME2/ICAM1/JAGN1/SMARCA4/PPARD/OXCT1/CLEC7A/SLC9B2/PPARGC1A/WDR35/CALCRL/GPER1/MLXIPL/GAS6
GO:0006974	GO:0006974	cellular response to DNA damage stimulus	747	0.351583	1.43173	3.15334e-08	1.86587e-06	1.61049e-06	3614	tags=25%, list=11%, signal=23%	CDKN1A/CD74/CRIP1/DDIT4/PYCARD/TNFRSF1B/PIDD1/ZNF385A/RECQL4/STUB1/MIF/PARP3/PARP10/BCL3/ANKLE1/WAS/UBA7/MCM2/MPG/POLD1/HDAC10/STK11/BAX/TONSL/PRKCD/TMEM161A/OTUB1/SIRT6/NUDT1/MCM5/BAK1/PLK3/MAPK3/BATF/ACD/BRAT1/DDX11/SAMHD1/IRF7/TMEM109/MEN1/POLR2I/E2F1/MACROD1/HSF1/DNTT/HMOX1/SHISA5/MCRS1/PPP4C/INO80E/SESN2/NUDT16L1/AKT1/CDIP1/RUVBL2/TRIM28/NTHL1/ZC3H12A/EME2/BAG6/ERCC2/MAPKAPK2/MRPS26/IRF3/MAD…
GO:0031099	GO:0031099	regeneration	191	0.394237	1.43117	0.00086497	0.0124459	0.0107424	4219	tags=26%, list=13%, signal=23%	CDKN1A/TSPO/GPX1/CEBPB/ADAM15/KLF4/C5AR1/UCP2/RPS15/FLT3/NINJ1/BAK1/CD81/FPGS/FLNA/GSTP1/GRN/HMOX1/ENO3/LRP1/CAD/IL10/MAPK8IP3/RPS16/CDK4/BCL9/RTN4R/IGF2R/DAG1/PCNA/NOTCH1/NINJ2/CSNK2B/CPT1A/PRMT5/RPL19/ATIC/LAMB2/TYMS/PPARD/KLF5/FGF10/PGF/SOX15/CTNNA1/SCARF1/WDR35/ULK1/WNT10B
GO:0046486	GO:0046486	glycerolipid metabolic process	375	0.372101	1.4311	1.19215e-05	0.000327588	0.000282751	4447	tags=29%, list=13%, signal=26%	GPX1/NKX2-3/AGPAT2/PITPNM1/SERINC2/PNPLA6/LDLR/FAAH/GPAA1/PGP/PNPLA2/MBOAT7/LYPLA2/PLCB3/PLA2G15/ABHD8/MFSD2A/INPPL1/PLCB2/CISH/DPM3/DGKQ/DGAT1/SREBF1/PHB2/CAT/PEMT/PLA2G4A/PIGQ/AGPAT3/CDIPT/PIP5K1C/NR1H2/PIGT/CSF1R/LPCAT4/PLB1/STOML2/DGKZ/INPP5E/PCK2/DPM2/SOCS1/ABHD12/LPCAT1/FABP5/AGPAT1/APOBR/CTDNEP1/PCYT2/ENPP2/PLA2G6/SCARB1/PTDSS2/CAV1/VAC14/ITPKC/INPP5J/TMEM150A/DBI/GDPD3/PNPLA7/PIK3R6/PLD2/…
GO:0009410	GO:0009410	response to xenobiotic stimulus	457	0.370515	1.42978	2.5278e-06	8.82131e-05	7.61393e-05	4597	tags=26%, list=14%, signal=23%	LGALS1/CDKN1A/TSPO/GPX1/S100A10/AGPAT2/CARD9/CYBA/GSTM1/CBR1/DUSP6/AIP/BAK1/TBXA2R/ENG/POR/COMT/GUK1/FOSL1/JUN/GSTP1/E2F1/HMOX1/NME1/KCNQ1/ENO3/FOS/SREBF1/PPM1F/CAT/PEMT/FBP1/ACAA1/BAD/CAD/PPP1R9B/IL10/VKORC1/PTK2B/GSS/EEF2/CDK9/RHBDD3/BLOC1S3/TXN2/PDE4A/RELA/SRC/MCM7/PFAS/AHR/SMPD1/TIMP2/EHMT2/QDPR/FOSB/ATP1A1/VEGFB/DPEP1/MYC/PCNA/FZD1/LRP8/XPC/CPT1A/GSTO1/SLC1A3/MTHFR/RPH3AL/PPOX/HADH/PLIN2/ABC…
GO:1903038	GO:1903038	negative regulation of leukocyte cell-cell adhesion	137	0.413215	1.4296	0.00299198	0.0345217	0.0297967	4974	tags=33%, list=15%, signal=28%	CD74/HLA-DRB1/CEBPB/LGALS9/LILRB4/KLF4/PTPN6/LILRB2/ZBTB7B/SCRIB/MIR27A/HLX/PRDX2/AKT1/ZC3H12A/LILRB1/IL10/CD300A/SOCS1/HAVCR2/BCL6/IL4I1/CD86/VSIG4/NRARP/NDFIP1/IL2RA/TNFRSF14/LOXL3/CLEC4G/IL4R/LGALS3/DLG5/SDC4/TNFRSF21/DTX1/PRNP/TNFAIP8L2/LAG3/HLA-G/CCL28/SCGB1A1/BTN2A2/NCKAP1L/SFTPD
GO:1903531	GO:1903531	negative regulation of secretion by cell	142	0.40643	1.42888	0.0037832	0.0416528	0.0359518	5332	tags=32%, list=16%, signal=27%	LGALS9/TNFRSF1B/SPI1/PFKL/RHBDF2/PIM3/UCP2/MIDN/GNAI2/ADRA2C/PNKD/HMOX1/SREBF1/LILRB1/VAMP8/CD300A/UCN/TNFRSF1A/OSM/RHBDF1/IDH2/NMB/NOTCH1/RAB11FIP5/HADH/JAGN1/HDAC1/RAB11FIP3/HLA-F/CRY2/DRD4/ERP29/BMP8A/NR1H3/IL12A/INHBA/SYTL4/PSMD9/LIF/NCKAP1L/RAB7A/MIR93/CRY1/ADRA2B/SYT11/CYP51A1
GO:0018212	GO:0018212	peptidyl-tyrosine modification	374	0.371076	1.42813	1.08524e-05	0.000303437	0.000261905	4902	tags=29%, list=15%, signal=25%	AREG/CD74/ITGB2/FGR/LILRB4/PTPN6/MIF/MVP/NCF1/FLT3/TGFB1/PRKCD/CD4/MAPK3/CD81/CSK/HCK/TMEM102/MLST8/FES/UNC119/FCGR1A/CCL5/DGKQ/HSF1/HYAL2/DYRK1B/SCYL1/MAP2K3/TYK2/EHD4/PPP2R5B/CSF1R/PDGFD/TESK1/DLG4/PTK2B/MAP2K2/LILRA5/VPS25/CSPG4/ARRB2/CD300A/SOCS1/SHC1/ENPP2/DVL2/STK16/SRC/TNFRSF1A/PPP2R1A/OSM/CAV1/CTF1/HCLS1/CD40/TNK2/ZGPAT/SH3BP5L/SOCS3/LRP8/CLK2/AGT/LRRK1/NCK2/NEURL1/HAX1/CHMP6/EPHB6/MATK/I…
GO:0043270	GO:0043270	positive regulation of ion transport	268	0.383139	1.42759	0.000101946	0.00210847	0.00181988	4608	tags=24%, list=14%, signal=20%	TSPO/CEBPB/G6PD/LILRA2/CD19/BAX/CDK5/KCNE1/BAK1/SLC9A3R1/STAC3/FLNA/CCL5/P2RX1/ACTN4/PTAFR/CCL3/KCNQ1/AKT1/PLA2G4A/ARF1/VAMP8/CALM3/LILRA5/ARRB2/KCNN4/UCN/ARC/CCR1/PLA2G6/TRPV2/CAV1/CACNB3/KCNMB1/SLC9A1/SPHK2/ATP1B3/AGT/ORAI1/GSTO1/PINK1/MIR210/ABL1/IFNGR2/P2RX5/ATP2A1/LGALS3/CTSS/STIM1/EHD3/DNM2/GAL/CHP1/DRD4/GJC2/CACNG4/GPER1/P2RX4/MLLT6/TNFRSF11A/FHL1/PKP2/CXCL10
GO:0044057	GO:0044057	regulation of system process	564	0.364736	1.42705	2.10512e-07	9.9287e-06	8.56975e-06	5537	tags=29%, list=17%, signal=25%	LMNA/ITGAX/TYMP/GAA/TNFRSF1B/G6PD/KLF4/CYBA/TNNI2/DVL1/PBX3/NR4A1/ENO1/KCNE1/TBXA2R/SLC9A3R1/GNAI2/COMT/FLNA/ADRA2C/P2RX1/PTAFR/CCL3/GPR35/KCNQ1/EGR2/AKT1/ANXA6/SREBF1/ZC3H12A/SRF/OPRL1/DLGAP3/NR1H2/TRPM4/TNNT1/ATP2A3/IL10/CALM3/DLG4/MYL5/PTK2B/TIFAB/PTGER2/GBA/UCN/CDK9/FABP5/TNNT3/POMC/SRC/ADRB1/TNFRSF1A/DAG1/GSK3A/CAV1/SH3GL1/PIN1/CACNB3/SLC9A1/PROK2/NLGN2/ATP1A1/PRKACA/DAPK3/AVPR2/RANGRF/PARP1…
GO:0006897	GO:0006897	endocytosis	613	0.362477	1.42551	1.98343e-07	9.50072e-06	8.20035e-06	4360	tags=29%, list=13%, signal=25%	LGALS3BP/ITGB2/PYCARD/RAB34/CD14/SH3BP1/LILRB4/LDLRAD3/RHOG/CD151/LDLR/IGLL1/LRP3/PICK1/THBS1/CDK5/MAPK3/CD81/RABEP2/RAC2/SORT1/LRP10/AMN/VPS28/SCRIB/AP2M1/MIR27A/INPPL1/ABCA7/PDLIM7/UNC119/FCGR1A/HIP1/CSNK1G2/ANXA2/HRAS/CD163/FLOT1/AP2S1/DGKQ/AP2A1/RIN1/GSN/NME1/ITGAM/AP1G2/EPN1/RHOBTB2/VLDLR/AP1S1/MAPKAPK2/CTSL/ARF1/CLTB/RAB5C/LRP1/ARHGAP27/ANKRD13B/PIP5K1C/EHD4/LRPAP1/LILRB1/NR1H2/RIN3/PTX3/RA…
GO:0001678	GO:0001678	cellular glucose homeostasis	167	0.394503	1.42319	0.00253573	0.0303328	0.0261811	3328	tags=27%, list=10%, signal=24%	LGALS1/HK3/HLA-DRB1/ENDOG/PHPT1/PIM3/CYBA/UCP2/SLC29A1/MEN1/GPR27/RAB11B/NME1/SRF/NADK/LRP1/TRPM4/NR1D1/BAIAP3/PTPRN2/BAD/PCK2/CDK16/SMARCB1/FIS1/HK1/PLA2G6/C2CD2L/DYNLL1/PIH1D1/SIDT2/PRKACA/SLC39A14/POLG/LRRC8A/STX4/GRIK5/RAB11FIP5/IRS2/UNC13B/NME2/ICAM1/JAGN1/SMARCA4/PPARD
GO:0009451	GO:0009451	RNA modification	156	0.399397	1.42243	0.00371912	0.0410699	0.0354486	4119	tags=33%, list=12%, signal=29%	RPUSD1/APOBEC3H/TSR3/TRMT1/HSD17B10/TRMT2A/TRMT61A/DUS1L/PUSL1/QTRT1/CTU1/DUS3L/TRMT112/WDR6/NSUN5/URM1/PUS1/NUDT16/ELP5/CTU2/MEPCE/NSUN5P1/NHP2/MRM1/FTSJ1/DALRD3/GTPBP3/PCIF1/RBM15B/ALKBH5/METTL1/APOBEC3C/NOP10/C9orf64/APOBEC3B/RPUSD2/AARS2/NSUN5P2/WDR4/DUS2/NOP2/TRMU/ANKRD16/FBL/APOBEC3G/APOBEC3A/RBM47/CMTR1/ELP6/RPUSD3/NAT10
GO:0046631	GO:0046631	alpha-beta T cell activation	154	0.400233	1.42237	0.00214082	0.026802	0.0231336	2612	tags=24%, list=8%, signal=22%	TCIRG1/NKX2-3/HLA-DRB1/HLA-DRA/LGALS9/LILRB4/ZBTB7B/BCL3/IL12RB1/CD81/BATF/PRR7/HLX/RELB/ZFPM1/ZC3H12A/STAT6/CTSL/RARA/NLRP3/LILRB1/ARMC5/STOML2/FUT7/CD300A/HLA-A/SOCS1/EBI3/ELF4/BCL6/CD86/HLA-E/SASH3/AP3D1/SEMA4A/RASAL3/PTGER4
GO:0009914	GO:0009914	hormone transport	298	0.376058	1.42153	0.00011249	0.0022965	0.00198217	5175	tags=28%, list=16%, signal=24%	TCIRG1/HLA-DRB1/PFKL/SLCO4A1/PHPT1/PIM3/UCP2/PICK1/MIDN/CCL5/GPR27/RAB11B/TRPM2/KCNQ1/SREBF1/NADK/IL1RN/LRP1/TRPM4/NR1D1/BAIAP3/PTPRN2/BAD/VAMP8/CAPN10/PCK2/CDK16/UCN/PLA2G6/POMC/LTBP4/C2CD2L/DYNLL1/OSM/SIDT2/NLGN2/NMB/LRRC8A/STX4/CPT1A/AGT/GLUD1/RAB11FIP5/HADH/IRS2/GIPR/SLC8B1/UQCC2/JAGN1/PARK7/UBE2Q1/PPARD/HDAC1/ITSN1/SLC16A1/TRPV4/SLC7A5/OXCT1/ICA1/RAB11FIP3/GAL/TFR2/GLUL/SLC9B2/CRY2/LYN/BMP8A…
GO:0003012	GO:0003012	muscle system process	440	0.366921	1.42136	6.80524e-06	0.000207438	0.000179046	4389	tags=22%, list=13%, signal=20%	LMNA/SCO2/GAA/TNFRSF1B/G6PD/KLF4/GAMT/CYBA/TNNI2/NR4A1/ENO1/LTB4R/ALDOA/HTR7/KCNE1/TBXA2R/STAC3/FLNA/ADRA2C/CAMTA2/P2RX1/PTAFR/HMOX1/GSN/MYOF/KCNQ1/ANXA6/EMD/ZC3H12A/SRF/MAP2K3/TRPM4/TNNT1/GATM/CALM3/MYL5/MIR23A/TIFAB/CCDC78/ARHGEF11/EEF2/UCN/CDK9/PLA2G6/TNNT3/TNFRSF1A/DAG1/GSK3A/CAV1/PIN1/SLC9A1/PROK2/ATP1A1/PRKACA/DAPK3/VEGFB/RANGRF/NMUR1/PARP1/TMEM38B/NOTCH1/MYL6B/GTF2IRD1/AGT/GSTO1/MYL6/AIF1/…
GO:0098656	GO:0098656	anion transmembrane transport	242	0.386748	1.42094	0.00065347	0.00993221	0.00857278	5175	tags=27%, list=16%, signal=23%	SLC25A1/MFSD10/SFXN3/SLC25A22/CLCN7/MFSD12/SLC16A8/SLC12A9/SLC16A3/PTAFR/SLC26A6/SLC25A6/SLC4A2/SLC43A2/SLC1A5/SLC5A6/SLC25A11/SLC37A2/SLC35B2/SLC12A7/SLC4A11/SLC37A4/SLC38A5/SLC19A1/ANO9/SLC3A2/SLC26A1/SLC25A10/SLC25A5/SLC9A1/CLN8/SLC12A4/LRRC8A/AGT/SLC1A3/SLC27A1/SLC5A5/SLC38A7/SLC35A2/SLC25A19/CLCN1/SLC25A3/SLC7A1/SLC16A1/SLC7A5/VDAC2/BEST1/SLC35D2/PRAF2/PRNP/SLC25A42/CLCN6/RGS2/ABCC1/SLC43A1/…
GO:0051640	GO:0051640	organelle localization	502	0.365834	1.41922	2.73775e-06	9.40784e-05	8.12018e-05	4317	tags=30%, list=13%, signal=27%	LMNA/TCIRG1/RAB34/LGALS9/FGR/TFEB/CLUH/MYO1G/TRIM46/CFL1/RHOT2/SAPCD2/RPS15/STK11/UNC13D/BLOC1S1/KATNB1/CHMP1A/CDK5/MYO7A/STX10/MOSPD3/PLEKHM2/RAC2/KAT2A/SLC9A3R1/SCRIB/BRAT1/EIF6/FES/STXBP2/MAP1S/CDT1/MAP4K2/TSNARE1/ACTN4/HMOX1/EML3/TMEM201/RAB11B/HPS6/PACS2/ARF1/TLE6/VPS18/PREB/STK25/LLGL1/CROCC/FHOD1/VAMP8/TESK1/KXD1/DEF8/PEF1/ATP6AP1/MYO1F/IFFO1/RAB3D/NUDC/CD300A/BLOC1S3/PSRC1/SUN2/CHMP2A/RRS…
GO:0050878	GO:0050878	regulation of body fluid levels	374	0.368652	1.41881	1.7244e-05	0.000452958	0.000390962	4452	tags=27%, list=13%, signal=24%	HSPB1/PTPN6/ZBTB7B/CYBA/WAS/FERMT3/APRT/F12/ITPK1/PRKCD/THBS1/AKR1B1/TBXA2R/VDR/SERPINA1/PLEC/VAV2/GNAI2/FIBP/SCUBE1/FLNA/ADRA2C/SLC29A1/NCOR2/PRDX2/ANXA2/P2RX1/DGKQ/HYAL2/NME1/CSRP1/HPS6/SRF/PLA2G4A/OPRL1/NR1H2/ELOVL1/CAD/VAMP8/ACTB/USF2/VKORC1/TLR4/DGKZ/TIFAB/GBA/KCNN4/MTX1/UCN/BLOC1S3/USF1/TLN1/SRC/SERPINB2/BLOC1S4/FZD6/CAV1/CD40/CLIC1/PPIA/PRKACA/TMEM79/CEL/PRL/AVPR2/MYH9/GNAS/SOCS2/OAS2/ACTG…
GO:0015748	GO:0015748	organophosphate ester transport	133	0.411567	1.41776	0.00265257	0.0314247	0.0271236	4951	tags=35%, list=15%, signal=30%	ABCD1/PITPNM1/LDLR/PRKCD/CPTP/MFSD2A/ABCA7/SLC29A1/SLC17A9/SLC25A6/G6PC3/PRELID1/PLTP/ATP10A/SLC37A2/SLC35B2/ATP8B3/SLC37A4/KCNN4/PCTP/SLC19A1/ANO9/SCARB1/C2CD2L/XKR8/SLC25A5/SLC25A25/DBI/NPC2/PITPNM2/LRRC8A/SLC25A19/SLC25A23/ABCA3/OSBPL5/GLTP/PLEKHA8P1/SLC25A42/PITPNA/ABCC1/PRAP1/GLTPD2/TRIAP1/SLC25A24/APOA2/SLC37A1
GO:0043491	GO:0043491	protein kinase B signaling	204	0.388041	1.4167	0.00126539	0.0174148	0.0150313	4602	tags=30%, list=14%, signal=26%	GPX1/KLF4/ADAM8/MAZ/STK11/RRAS/TGFB1/THBS1/ENG/PLK3/SLC9A3R1/CCL5/HIP1/HYAL2/CCL3/SESN2/AKT1/PHLDA3/PHB/MIR34A/CIB1/ARRB2/SIRT2/CX3CR1/SRC/CPNE1/TSC2/MUL1/RPS6KB2/DDIT3/DAG1/C1QBP/OSM/HCLS1/CD40/GDF15/MYDGF/PIK3CD/TSPYL5/ILK/PINK1/HAX1/PARK7/INPP5K/PIK3R5/AKR1C3/MFHAS1/SH2B3/PDCD6/HSP90AB1/TXN/MERTK/RCN3/FLCN/LEMD2/PEAR1/H19/GPER1/P2RX4/GAS6/RET/HLA-G
GO:0033365	GO:0033365	protein localization to organelle	817	0.347241	1.41505	3.14445e-08	1.86587e-06	1.61049e-06	4454	tags=31%, list=13%, signal=27%	LMNA/CDKN1A/TCIRG1/TSPO/CHCHD10/LILRB4/SPI1/ARL2/LZTS2/PARP3/LAMP5/BCL3/GPAA1/DVL1/ROMO1/FAM83H/STK11/HGS/BAX/ISG15/TGFB1/PRKCD/CDK5/AIP/PEX16/RANGAP1/TOMM40/SREBF2/CD81/RAC2/SORT1/VPS28/ACD/SCRIB/ABCA7/ATP13A2/FLNA/CDT1/HRAS/MCRS1/HYAL2/LAMTOR4/SGTA/ABHD17A/WDR83OS/SESN2/AKT1/TIMM13/RUVBL2/SREBF1/TRIM28/PHB2/ZC3H12A/NAGPA/EMC6/BAG6/TIMM17B/IPO13/AUP1/TOMM40L/MON1A/MICALL1/MEPCE/MICALL2/GGA1/ABHD…
GO:0006639	GO:0006639	acylglycerol metabolic process	124	0.412985	1.41476	0.00448489	0.0473073	0.0408323	4560	tags=28%, list=14%, signal=24%	GPX1/NKX2-3/LDLR/FAAH/PNPLA2/MBOAT7/LYPLA2/PLA2G15/MFSD2A/DGKQ/DGAT1/SREBF1/CAT/PLA2G4A/NR1H2/DGKZ/PCK2/ABHD12/APOBR/CTDNEP1/SCARB1/CAV1/CPT1A/SLC27A1/ABHD6/ACSL1/DGKD/MGLL/PNPLA1/PNPLA4/GPAT2/PGS1/NR1H3/LPIN3/DGKA
GO:0006869	GO:0006869	lipid transport	383	0.365722	1.41471	3.86094e-05	0.000914803	0.000789593	5249	tags=30%, list=16%, signal=26%	TSPO/ABCD1/PITPNM1/SIGMAR1/LDLR/ZDHHC8/NME4/PRKCD/THBS1/SLC27A4/SLC10A3/CPTP/SREBF2/MFSD2A/LRP10/MIR27A/ABCA7/CES1/ANXA2/SPNS3/FURIN/KCNQ1/AKT1/PRELID1/VLDLR/PLTP/PLA2G4A/ATP10A/LRP1/NR1H2/VPS51/NFKBIA/MIR34A/ATP8B3/KCNN4/OSBPL7/PCTP/FIS1/FABP5/PSAP/APOBR/PLA2G6/ANO9/POMC/SCARB1/C2CD2L/GM2A/XKR8/CAV1/STARD4/CEL/DBI/CLN8/LAMTOR1/GRAMD1A/NPC2/STARD3/NMB/SPNS2/PITPNM2/CPT1A/AGT/CLN3/CPT2/MSR1/SLC27A…
GO:0045926	GO:0045926	negative regulation of growth	245	0.383863	1.41404	0.000217271	0.00398031	0.00343552	5127	tags=33%, list=16%, signal=28%	CDKN1A/ARHGAP4/ADAM15/G6PD/SIPA1/TRIM46/CCDC85B/STK11/ENO1/TGFB1/CDK5/CDA/HYAL2/SESN2/CDKN2C/FBP1/PHB/BST2/PPP1R9B/MT1E/MT2A/PSRC1/HSPA1B/MT1G/BCL6/RTN4R/ADRB1/NDUFA13/DNAJB2/MUL1/PPP2R1A/GSK3A/EI24/SPHK2/NAIF1/SERTAD3/GDF15/SEMA4A/SOCS2/MT1X/NDUFS3/MT1F/NOTCH1/CDKN2A/AGT/PML/NTN1/PLXNA3/MEIS1/MAPK11/SMARCA4/RAI1/PPARD/PAK1/SEMA7A/PTK6/TP53/CYP27B1/FLCN/ADIPOR1/ULK1/CDKN2D/RGS2/CCAR2/MT1H/HYAL1/A…
GO:0009743	GO:0009743	response to carbohydrate	245	0.383839	1.41395	0.000217271	0.00398031	0.00343552	4452	tags=30%, list=13%, signal=26%	LGALS1/HLA-DRB1/SLC2A5/PFKL/ENDOG/PHPT1/PIM3/CYBA/UCP2/THBS1/CDT1/SLC29A1/GSTP1/MEN1/GPR27/RAB11B/SLC26A6/NME1/SESN2/EGR1/SREBF1/CAT/SRF/NADK/LRP1/TRPM4/NR1D1/BAIAP3/PTPRN2/BAD/PTK2B/PCK2/CDK16/SMARCB1/FIS1/TXN2/ERCC1/PLA2G6/C2CD2L/DYNLL1/PIH1D1/SIDT2/PRKACA/SLC39A14/GOT1/POLG/STX4/GRIK5/RAB11FIP5/IRS2/GIPR/UNC13B/NME2/ICAM1/JAGN1/SMARCA4/PPARD/RHOA/OXCT1/EIF2B5/CLEC7A/EIF2B1/GLUL/LDHA/SLC9B2/PPA…
GO:0051347	GO:0051347	positive regulation of transferase activity	540	0.361974	1.41357	8.2497e-07	3.3315e-05	2.87551e-05	4800	tags=29%, list=15%, signal=25%	AREG/CDKN1A/AZU1/CD74/HLA-DRB1/FGR/KLF4/ADAM8/TELO2/SERINC2/STUB1/SLC11A1/CD19/MAP3K11/IRAK1/CHTF18/NCF1/FLT3/STK11/TGFB1/PRKCD/TNFRSF10B/CD4/THBS1/CDK5/MAPK3/FGD2/CD81/ACD/VAV2/CSK/MLST8/UNC119/ADRA2C/FCGR1A/CCL5/CCND3/HRAS/MAP4K2/DGKQ/AKT1/EGR1/PHB2/VLDLR/MAP2K3/RPS2/PHB/BAD/PKIB/CSF1R/PDGFD/CALM3/DLG4/RPLP1/TLR4/DGKZ/PTK2B/TAB1/JTB/MAP2K2/CIB1/RIPK3/CAMKK1/LILRA5/MAP3K10/CD300A/AXIN1/UCN/SOCS1…
GO:0070482	GO:0070482	response to oxygen levels	336	0.37072	1.41316	3.67957e-05	0.000877466	0.000757367	4081	tags=28%, list=12%, signal=25%	LMNA/CDKN1A/DDIT4/PDLIM1/ADAM15/ADAM8/ENDOG/STUB1/CYBA/UCP2/EIF4EBP1/IRAK1/AGTRAP/ENO1/PICK1/THBS1/PLK3/PLOD1/AHCY/SLC29A1/E2F1/HSF1/HMOX1/ATP6V0D1/AKT1/EGR1/PHB2/ERCC2/CAT/SRF/BAD/HMOX2/MIR34A/PTK2B/ATP6AP1/CDK4/ASCL2/FIS1/LONP1/SIRT2/USF1/SCAP/TXN2/SLC2A8/CHCHD2/SRC/NDUFS2/CAV1/PIN1/CACNB3/CASP1/KCNMB1/SUV39H1/SLC9A1/USP19/ALKBH5/VEGFB/MYC/HYOU1/POLG/NOTCH1/PGK1/MTHFR/ACAA2/PINK1/PML/PLAU/TERT/…
GO:0042742	GO:0042742	defense response to bacterium	320	0.370537	1.41297	7.50949e-05	0.00161974	0.00139804	3607	tags=19%, list=11%, signal=17%	AZU1/CEBPB/PYCARD/FGR/CARD9/LYZ/RNASE6/C5AR1/CYBA/SLC11A1/IGLL1/BCL3/S100A8/S100A9/ROMO1/ISG15/PRKCD/CD4/MPEG1/CFP/GSDMD/GRN/IRF8/TREM1/MYD88/IL10/TLR4/IGHG4/HLA-A/HAVCR2/RPS19/SIRT2/SHC1/PLA2G6/DEFB1/TNFRSF1A/GNLY/CASP1/IGHA2/HLA-E/MPO/TUSC2/IL27RA/SIGLEC16/RNASE3/OAS2/OAS1/TLR5/OAS3/CTSG/IGHM/MICA/IGHE/FCER1G/TLR2/TNFRSF14/IGHG2/IGHG3/NLRC4/SPON2
GO:0035592	GO:0035592	establishment of protein localization to extracellular region	352	0.368836	1.41191	6.22779e-05	0.00138097	0.00119196	5175	tags=31%, list=16%, signal=27%	TCIRG1/HLA-DRB1/ADAM8/PFKL/RHBDF2/PHPT1/PIM3/UCP2/PICK1/TGFB1/MIDN/STEAP3/ATP13A2/CCL5/GPR27/RAB11B/TRPM2/SREBF1/NAGPA/NADK/IL1RN/ARF1/LRP1/PREB/MON1A/NR1H2/TRPM4/NR1D1/BAIAP3/PTPRN2/LLGL1/PTPN23/BAD/TLR4/CAPN10/APBB3/PCK2/RAB3D/KCNN4/CDK16/RHBDD3/BLOC1S3/PLA2G6/PARD6A/NECAB3/RAB3A/C2CD2L/DYNLL1/RHBDF1/SIDT2/PPIA/IDH2/NLGN2/PORCN/LRRC8A/STX4/TANGO2/CPT1A/GLUD1/RAB11FIP5/RPH3AL/HADH/IRS2/GIPR/SLC8…
GO:0009306	GO:0009306	protein secretion	351	0.368841	1.41104	4.90933e-05	0.00112935	0.000974774	5175	tags=31%, list=16%, signal=27%	TCIRG1/HLA-DRB1/ADAM8/PFKL/RHBDF2/PHPT1/PIM3/UCP2/PICK1/TGFB1/MIDN/STEAP3/ATP13A2/CCL5/GPR27/RAB11B/TRPM2/SREBF1/NAGPA/NADK/IL1RN/ARF1/LRP1/PREB/MON1A/NR1H2/TRPM4/NR1D1/BAIAP3/PTPRN2/LLGL1/PTPN23/BAD/TLR4/CAPN10/APBB3/PCK2/RAB3D/KCNN4/CDK16/RHBDD3/BLOC1S3/PLA2G6/PARD6A/NECAB3/RAB3A/C2CD2L/DYNLL1/RHBDF1/SIDT2/PPIA/IDH2/NLGN2/PORCN/LRRC8A/STX4/TANGO2/CPT1A/GLUD1/RAB11FIP5/RPH3AL/HADH/IRS2/GIPR/SLC8…
GO:0006650	GO:0006650	glycerophospholipid metabolic process	290	0.374104	1.41099	0.000108989	0.00223327	0.0019276	4424	tags=32%, list=13%, signal=28%	AGPAT2/PITPNM1/SERINC2/PNPLA6/LDLR/GPAA1/PGP/MBOAT7/PLCB3/PLA2G15/ABHD8/MFSD2A/INPPL1/PLCB2/CISH/DPM3/DGKQ/PHB2/PEMT/PLA2G4A/PIGQ/AGPAT3/CDIPT/PIP5K1C/NR1H2/PIGT/CSF1R/LPCAT4/PLB1/STOML2/DGKZ/INPP5E/DPM2/SOCS1/ABHD12/LPCAT1/FABP5/AGPAT1/PCYT2/ENPP2/PLA2G6/SCARB1/PTDSS2/VAC14/ITPKC/INPP5J/TMEM150A/DBI/GDPD3/PNPLA7/PIK3R6/PLD2/SOCS2/PI4KB/PIK3CD/SOCS3/PGAP3/TTC7A/PITPNM2/SMPD4/CLN3/PI4KAP2/SLC27A1/…
GO:0046879	GO:0046879	hormone secretion	287	0.375163	1.4096	0.000119112	0.00239919	0.00207081	5175	tags=29%, list=16%, signal=24%	TCIRG1/HLA-DRB1/PFKL/PHPT1/PIM3/UCP2/PICK1/MIDN/CCL5/GPR27/RAB11B/TRPM2/KCNQ1/SREBF1/NADK/IL1RN/LRP1/TRPM4/NR1D1/BAIAP3/PTPRN2/BAD/VAMP8/CAPN10/PCK2/CDK16/UCN/PLA2G6/POMC/LTBP4/C2CD2L/DYNLL1/OSM/SIDT2/NLGN2/NMB/LRRC8A/STX4/CPT1A/AGT/GLUD1/RAB11FIP5/HADH/IRS2/GIPR/SLC8B1/UQCC2/JAGN1/PARK7/UBE2Q1/PPARD/HDAC1/ITSN1/SLC16A1/TRPV4/OXCT1/ICA1/RAB11FIP3/GAL/TFR2/GLUL/SLC9B2/CRY2/LYN/BMP8A/GPER1/INHBA/SY…
GO:0043069	GO:0043069	negative regulation of programmed cell death	886	0.343605	1.40954	2.4107e-08	1.45762e-06	1.25811e-06	4259	tags=25%, list=13%, signal=23%	LMNA/CDKN1A/AZU1/CD74/GPX1/CEBPB/CORO1A/PIDD1/DHCR24/HSPB1/KLF4/ZNF385A/ADAM8/ARHGDIA/GPX4/FKBP8/GRINA/TSC22D3/C5AR1/PIM3/UCP2/MIF/CFL1/VNN1/PIM1/PRDX5/ATAD3A/BCL3/MAZ/NR4A1/MAPK7/ENO1/BAX/PRKCD/TMEM161A/THBS1/AKR1B1/NRBP2/PLK3/DUSP1/POU4F1/POR/GNAI2/HCK/PPIF/FLNA/CCL5/THOC6/GSTP1/IRF7/RBCK1/PRDX2/HRAS/GRN/HSF1/HMOX1/NAA38/AKT1/HTATIP2/MIEN1/PHB2/TNIP2/ZC3H12A/PRELID1/BAG6/CAT/NOC2L/TRAP1/SYNGAP1…
GO:0046883	GO:0046883	regulation of hormone secretion	244	0.384091	1.40953	0.00080119	0.0116955	0.0100947	5175	tags=30%, list=16%, signal=25%	TCIRG1/HLA-DRB1/PFKL/PHPT1/PIM3/UCP2/PICK1/MIDN/CCL5/GPR27/TRPM2/SREBF1/NADK/LRP1/TRPM4/NR1D1/BAIAP3/BAD/VAMP8/CAPN10/PCK2/CDK16/UCN/PLA2G6/POMC/C2CD2L/DYNLL1/OSM/SIDT2/NLGN2/NMB/LRRC8A/STX4/CPT1A/AGT/GLUD1/RAB11FIP5/HADH/IRS2/GIPR/SLC8B1/UQCC2/JAGN1/PPARD/HDAC1/ITSN1/SLC16A1/OXCT1/ICA1/RAB11FIP3/GAL/TFR2/GLUL/SLC9B2/CRY2/BMP8A/GPER1/INHBA/SYTL4/LRP5/STX1A/KCNA5/PSMD9/LIF/ENSA/HMGN3/FFAR2/PASK/RB…
GO:0016311	GO:0016311	dephosphorylation	384	0.363731	1.4091	4.99216e-05	0.00114221	0.000985871	4247	tags=27%, list=13%, signal=24%	PTP4A3/PTPN6/LILRB2/NSMF/PHPT1/PPP1R35/PGP/PPP1CA/STK11/DUSP23/DUSP6/TGFB1/PRKCD/PTPN7/DUSP1/TNS3/INPPL1/GNAI2/SSH3/NT5DC3/PDXP/PPP4C/PGAM5/G6PC3/PPM1F/CTDSP1/FBP1/ENTPD6/PPP2R5B/PTPRN2/PTPN18/SBF1/PTPN23/NUDT16/PPP6R1/LHPP/PPP1R9B/CALM3/INPP5E/PPM1M/NT5DC2/RIPK3/ACP2/GBA/CD300A/NT5C/SMG5/DUSP7/CTDNEP1/PTBP1/PFKFB4/SRC/PPP1R16A/PPP2R1A/PIN1/PPM1G/CDC25B/INPP5J/PPP1R15A/SMPD1/PPIA/RCAN1/ATP1A1/PPP…
GO:0045860	GO:0045860	positive regulation of protein kinase activity	380	0.365032	1.40864	2.55827e-05	0.00064148	0.00055368	4800	tags=30%, list=15%, signal=26%	AREG/CDKN1A/AZU1/ADAM8/TELO2/SLC11A1/MAP3K11/IRAK1/NCF1/FLT3/STK11/TGFB1/PRKCD/TNFRSF10B/CD4/THBS1/CDK5/FGD2/CSK/MLST8/UNC119/ADRA2C/FCGR1A/CCL5/CCND3/HRAS/MAP4K2/DGKQ/AKT1/EGR1/PHB2/VLDLR/MAP2K3/PHB/CSF1R/PDGFD/CALM3/DLG4/RPLP1/TLR4/PTK2B/TAB1/JTB/MAP2K2/CIB1/RIPK3/CAMKK1/LILRA5/MAP3K10/CD300A/AXIN1/UCN/SOCS1/PSRC1/DVL2/SRC/PKD1/CD86/DAG1/CD40/CDC25B/ROBO1/TRAF2/PIH1D1/PPIA/MAPRE3/PIK3R6/TAOK2/C…
GO:0070588	GO:0070588	calcium ion transmembrane transport	301	0.372336	1.40671	0.000122418	0.0024539	0.00211804	5052	tags=28%, list=15%, signal=24%	CORO1A/G6PD/PTPN6/CYBA/CD19/BAX/CDK5/MCOLN1/STAC3/ANXA2/P2RX1/CCL3/TRPM2/GPR35/AKT1/ANXA6/OPRL1/TRPM4/ATP2A3/CACNA2D4/CACNA2D2/CALM3/STOML2/PTK2B/PLA2G6/PKD1/TRPV2/DDIT3/CACNB1/CACNB3/SLC9A1/SMDT1/CACNA2D3/PRKACA/SLC25A25/LETM1/LIME1/FKBP1A/CHERP/TMEM38B/ORAI1/GSTO1/ORAI2/YWHAE/SLC8B1/ORAI3/JPH4/PSEN2/RRAD/RASA3/GRIN2D/ABL1/TRPV4/CACNA1F/SLC35G1/SEC61A1/ATP2A1/GRIN3B/STIM1/EHD3/SLC25A23/CATSPER1/…
GO:0031647	GO:0031647	regulation of protein stability	285	0.372808	1.40406	0.000264747	0.00468222	0.00404136	4345	tags=29%, list=13%, signal=26%	LMNA/PYCARD/TELO2/STUB1/PFN1/PIM1/DVL1/CDC37/PRKCD/TYROBP/CD81/KAT2A/ISOC2/NCLN/FLNA/DPM3/HIP1/CTSA/GRN/FLOT1/GAPDH/SERF2/GSN/SREBF1/PHB2/TNIP2/BAG6/LSS/RAD23A/PHB/NR1D1/SYVN1/GIPC1/PEX6/MAPK8IP3/TADA3/DPM2/GLMP/ASGR2/HSPA1B/IFI30/DDRGK1/SRC/TMEM88/MUL1/HCFC1/FLOT2/BAG3/WIZ/PIN1/USP19/WDR81/ATP1B3/TRIM21/SWSAP1/CCT7/RNF5/CCT3/PINK1/DDOST/LAMP1/TERT/PANO1/HDAC3/CCT5/VPS11/PPIB/PARK7/P3H1/HDAC6/PLK…
GO:0060548	GO:0060548	negative regulation of cell death	974	0.34165	1.40386	7.23013e-09	4.84857e-07	4.18494e-07	4235	tags=25%, list=13%, signal=22%	LMNA/CDKN1A/AZU1/CD74/GPX1/CEBPB/CORO1A/TNFRSF1B/PIDD1/DHCR24/HSPB1/KLF4/ZNF385A/ADAM8/ARHGDIA/GPX4/FKBP8/GRINA/TSC22D3/C5AR1/PIM3/UCP2/TMEM259/MIF/CFL1/VNN1/PIM1/PRDX5/ATAD3A/BCL3/MAZ/NR4A1/MAPK7/ENO1/BAX/PRKCD/TMEM161A/THBS1/CDK5/AKR1B1/NRBP2/PLK3/DUSP1/POU4F1/POR/GNAI2/HCK/PPIF/ATP13A2/FLNA/CCL5/THOC6/GSTP1/IRF7/RBCK1/TMEM109/PRDX2/HRAS/GRN/HSF1/HMOX1/NAA38/AKT1/HTATIP2/MIEN1/PHB2/TNIP2/ZC3H12…
GO:0031668	GO:0031668	cellular response to extracellular stimulus	234	0.380771	1.40344	0.000396156	0.00664162	0.00573258	4317	tags=30%, list=13%, signal=26%	CDKN1A/TFEB/SIPA1/UCP2/PIM1/DCTPP1/PICK1/NUDT1/NDOR1/VDR/MAPK3/SREBF2/MFSD2A/PLEC/COMT/FES/FOSL1/JUN/GSDMD/MYBBP1A/GSTP1/HMOX1/SESN2/FOS/SREBF1/ZC3H12A/WDR24/SRF/UPP1/USF2/PPP1R9B/GBA/USF1/DAP/TXN2/NPRL3/ATF3/CACNB3/NPRL2/EHMT2/PDK2/EIF4G1/CD68/SLC39A4/DCPS/KANK2/AIF1/ATF4/MAP1LC3A/RRAGA/ICAM1/SESN1/AIFM1/KPTN/WDR45/GABARAP/KLF10/AOC1/AKR1C3/GAS2L1/TP53/FADS1/GLUL/CYP27B1/FLCN/HSPA5/ULK1/LYN/HSPA…
GO:0033500	GO:0033500	carbohydrate homeostasis	247	0.381155	1.40333	0.000712343	0.0106514	0.00919358	4466	tags=30%, list=14%, signal=26%	LGALS1/HK3/HLA-DRB1/ENDOG/PHPT1/PIM3/CYBA/UCP2/STK11/SLC29A1/MEN1/GPR27/RAB11B/NME1/SESN2/AKT1/CEBPA/SRF/NADK/CRTC2/LRP1/TRPM4/NR1D1/BAIAP3/PTPRN2/BAD/PCK2/CDK16/SMARCB1/FIS1/HK1/FABP5/USF1/PLA2G6/POMC/C2CD2L/DYNLL1/PIH1D1/SIDT2/PRKACA/PDK2/ASPSCR1/SLC39A14/OAS1/POLG/NMB/LRRC8A/STX4/GRIK5/RAB11FIP5/GPI/IRS2/SLC8B1/UNC13B/NME2/ICAM1/JAGN1/SMARCA4/PARK7/PPARD/INPP5K/SLC16A1/TRPV4/OXCT1/SLC9B2/CRY2/…
GO:0042593	GO:0042593	glucose homeostasis	247	0.381155	1.40333	0.000712343	0.0106514	0.00919358	4466	tags=30%, list=14%, signal=26%	LGALS1/HK3/HLA-DRB1/ENDOG/PHPT1/PIM3/CYBA/UCP2/STK11/SLC29A1/MEN1/GPR27/RAB11B/NME1/SESN2/AKT1/CEBPA/SRF/NADK/CRTC2/LRP1/TRPM4/NR1D1/BAIAP3/PTPRN2/BAD/PCK2/CDK16/SMARCB1/FIS1/HK1/FABP5/USF1/PLA2G6/POMC/C2CD2L/DYNLL1/PIH1D1/SIDT2/PRKACA/PDK2/ASPSCR1/SLC39A14/OAS1/POLG/NMB/LRRC8A/STX4/GRIK5/RAB11FIP5/GPI/IRS2/SLC8B1/UNC13B/NME2/ICAM1/JAGN1/SMARCA4/PARK7/PPARD/INPP5K/SLC16A1/TRPV4/OXCT1/SLC9B2/CRY2/…
GO:0071692	GO:0071692	protein localization to extracellular region	359	0.366761	1.40117	5.70657e-05	0.0012808	0.00110549	5175	tags=31%, list=16%, signal=27%	TCIRG1/HLA-DRB1/ADAM8/PFKL/RHBDF2/PHPT1/PIM3/UCP2/PICK1/TGFB1/MIDN/STEAP3/ATP13A2/CCL5/GPR27/RAB11B/TRPM2/SREBF1/NAGPA/NADK/IL1RN/ARF1/LRP1/PREB/MON1A/NR1H2/TRPM4/NR1D1/BAIAP3/PTPRN2/LLGL1/PTPN23/BAD/TLR4/CAPN10/APBB3/PCK2/RAB3D/KCNN4/CDK16/RHBDD3/BLOC1S3/PLA2G6/PARD6A/NECAB3/RAB3A/C2CD2L/DYNLL1/RHBDF1/SIDT2/PPIA/IDH2/NLGN2/PORCN/LRRC8A/STX4/TANGO2/CPT1A/GLUD1/RAB11FIP5/RPH3AL/HADH/IRS2/GIPR/SLC8…
GO:0031401	GO:0031401	positive regulation of protein modification process	945	0.342063	1.40084	7.3939e-09	4.92852e-07	4.25395e-07	4905	tags=30%, list=15%, signal=26%	LMNA/AREG/CDKN1A/AZU1/CD74/HLA-DRB1/RPS6KA4/ADAM8/TELO2/LILRB2/NSMF/ZBTB7B/STUB1/SLC11A1/MIF/MAP3K11/DVL1/IRAK1/NCF1/FLT3/STK11/TGFB1/PRKCD/TNFRSF10B/CD4/THBS1/HSPBP1/CDK5/TICAM1/ENG/MAPK3/FGD2/CD81/KAT2A/BRAT1/CSK/MLST8/UNC119/ADRA2C/FCGR1A/CCL5/CCND3/ANXA2/HRAS/FLOT1/MAP4K2/DGKQ/HSF1/AKT1/EGR1/RUVBL2/SREBF1/PHB2/MOB3A/ZC3H12A/VLDLR/MAP2K3/MAD2L2/RPS2/EHD4/PHB/CSF1R/PDGFD/CALM3/TESK1/JDP2/MIR34A…
GO:1905952	GO:1905952	regulation of lipid localization	174	0.385652	1.40067	0.00267252	0.0316272	0.0272984	4555	tags=29%, list=14%, signal=25%	TSPO/ZDHHC8/PNPLA2/PRKCD/THBS1/SREBF2/MIR27A/ABCA7/CES1/ANXA2/FURIN/AKT1/ZC3H12A/PRELID1/PLTP/PLA2G4A/LRP1/NR1H2/NFKBIA/MIR34A/EHD1/FIS1/PLA2G6/POMC/SCARB1/IKBKE/CAV1/PLIN3/DBI/LAMTOR1/AGT/MSR1/IRS2/PLIN2/LPCAT3/ABCA2/ACSL1/AKT2/PPARD/ABCA3/GPS2/GAL/NFKB1/CRY2/HILPDA/CD36/NR1H3/P2RX4/RXRA/TNFRSF11A/PRAP1
GO:0043066	GO:0043066	negative regulation of apoptotic process	866	0.340407	1.39974	1.01801e-07	5.21496e-06	4.50118e-06	4259	tags=25%, list=13%, signal=22%	LMNA/CDKN1A/AZU1/CD74/GPX1/CEBPB/CORO1A/PIDD1/DHCR24/HSPB1/KLF4/ZNF385A/ADAM8/ARHGDIA/FKBP8/GRINA/TSC22D3/C5AR1/PIM3/UCP2/MIF/CFL1/VNN1/PIM1/PRDX5/ATAD3A/BCL3/MAZ/NR4A1/MAPK7/ENO1/BAX/PRKCD/TMEM161A/THBS1/AKR1B1/NRBP2/PLK3/DUSP1/POU4F1/POR/GNAI2/HCK/PPIF/FLNA/CCL5/THOC6/GSTP1/IRF7/PRDX2/HRAS/GRN/HSF1/HMOX1/NAA38/AKT1/HTATIP2/MIEN1/PHB2/TNIP2/ZC3H12A/PRELID1/BAG6/CAT/NOC2L/TRAP1/SYNGAP1/LRP1/HIGD2…
GO:0043409	GO:0043409	negative regulation of MAPK cascade	176	0.387125	1.39928	0.00276947	0.0326002	0.0281382	4484	tags=32%, list=14%, signal=28%	LILRB4/KLF4/PTPN6/DUSP2/DUSP6/PRKCD/DUSP1/SLC9A3R1/CSK/ABCA7/PER1/SIRPA/RGS14/GSTP1/MEN1/HYAL2/AKT1/PHB/TLR4/GBA/CD300A/DUSP7/SPRED2/TNIP1/DAG1/CAV1/ATF3/PIN1/SMPD1/PPIA/TBC1D10C/MYC/CDK5RAP3/AGT/PINK1/NLRP12/PEBP1/ARRB1/PTPN1/NUP62/HDAC3/INPP5K/ABL1/PSCA/FOXM1/EZR/SH2B3/GPS2/FLCN/LEMD2/VRK3/RGS2/LYN/GPER1/NLRP6/DUSP5
GO:0071241	GO:0071241	cellular response to inorganic substance	219	0.3829	1.39922	0.000701041	0.0105391	0.00909665	4389	tags=27%, list=13%, signal=24%	TSPO/JUNB/CPNE7/ENDOG/CPNE8/NCF1/JUND/MCOLN1/MAPK3/PPIF/ATP13A2/DDX11/JUN/HSF1/HMOX1/TRPM2/ALOX5AP/AKT1/FOS/CEBPA/FBP1/BAD/DLG4/RASGRP2/MT1E/MT2A/MT1G/CPNE1/GSK3A/SMPD1/TRAF2/RASAL1/FOSB/PPP5C/DPEP1/MT1X/PARP1/DAXX/MT1F/TIMELESS/EIF4A3/CPNE2/NCSTN/MAP1LC3A/SYT17/AIFM1/AOC1/ADCY7/AKR1C3/DNM2/SLC25A23/SOD1/TFR2/PPARGC1A/PRNP/HSPA5/ITPKB/MT1H/P2RX4
GO:0034976	GO:0034976	response to endoplasmic reticulum stress	245	0.379804	1.39909	0.000298789	0.00519827	0.00448678	4360	tags=32%, list=13%, signal=28%	CEBPB/TMUB1/GRINA/STUB1/TMEM259/SDF2L1/BAX/TNFRSF10B/THBS1/BAK1/ABCA7/JUN/FLOT1/TMEM129/SGTA/SESN2/BAG6/RHBDD2/AUP1/NR1H2/ATP2A3/SYVN1/EEF2/ATF6B/TMUB2/DDRGK1/FBXO6/UBXN6/PLA2G6/DNAJB2/DDIT3/CAV1/ATF3/BCAP31/TRIB3/PPP1R15A/USP19/TRAF2/EIF4G1/BID/FBXO44/MAN1B1/UGGT2/BBC3/RNF175/CDK5RAP3/BCL2L1/UBXN1/DNAJB12/HYOU1/RNF5/ATF4/NCK2/PML/LPCAT3/DERL3/EDEM2/PTPN1/PDIA4/CREB3/NPLOC4/PARK7/VCP/AIFM1/OS9/AT…
GO:0007517	GO:0007517	muscle organ development	314	0.369133	1.39902	0.000144548	0.00285101	0.00246079	4652	tags=25%, list=14%, signal=22%	GPX1/FLNB/NR4A1/TGFB1/ITGA7/SIRT6/CDK5/ENG/POU4F1/IGSF8/PLEC/PAX5/HLX/LY6E/STAC3/HMG20B/FLOT1/GTF3C5/EGR2/FOS/EMD/EGR1/VAMP5/ZFPM1/FGFRL1/UNC45A/MAPK12/TIFAB/PRR14/MEF2D/EEF2/BCL9/SCX/SIRT2/SKI/FHL3/DAG1/CAV1/ATF3/CTF1/USP19/PITX1/LAMA5/ASB2/ELN/RCAN1/FKBP1A/MAFF/NOTCH1/EVC/MYL6B/MYL6/ZBTB42/TEAD4/NEURL1/UQCC2/SMTN/KLF5/SRPK3/ARID5B/SAP30/RHOA/BVES/SOX15/TCF15/COPRS/HDAC4/LEMD2/WNT10B/TCF23/FOXC1…
GO:0045727	GO:0045727	positive regulation of translation	130	0.405137	1.39792	0.00455909	0.0479073	0.0413502	4119	tags=30%, list=12%, signal=26%	PLXNB2/BCL3/THBS1/MPV17L2/MAPK3/PKM/EIF5A/EIF6/CCL5/PTAFR/RPS9/NSUN5/PTK2B/CIRBP/CDK4/EEF2/UCN/POLR2G/COA3/RPS6KB2/PCIF1/C1QBP/PPP1R15A/POLDIP3/VIM/EIF4G1/EIF4A3/JMJD4/NCK2/PINK1/FXR2/UQCC2/EIF3D/RHOA/MIF4GD/CDC123/EIF2B5/RPUSD3/NAT10
GO:0014074	GO:0014074	response to purine-containing compound	145	0.397971	1.39661	0.00441318	0.0468094	0.0404025	4461	tags=33%, list=14%, signal=29%	AREG/KCNE1/DUSP1/FOSL1/JUN/PER1/P2RX1/DGKQ/PDXP/PTAFR/DNTT/SLC26A6/TRPM2/NME1/KCNQ1/FOS/SREBF1/BSG/TRPM4/CAD/PTK2B/CARM1/RELA/AHR/CASP1/FOSB/TMEM38B/P2RY2/SLC5A5/HDAC1/INPP5K/APEX1/RAPGEF3/HCN2/P2RY11/DNMT3B/EZR/P2RX5/SOD1/LDHA/PPARGC1A/HSPA5/WNT10B/AANAT/PPARGC1B/CIB2/P2RX4/AQP9
GO:1903532	GO:1903532	positive regulation of secretion by cell	279	0.37191	1.39636	0.000542542	0.00865019	0.00746623	4068	tags=25%, list=12%, signal=22%	HLA-DRB1/ITGB2/FGR/ADAM8/PHPT1/HYAL3/UNC13D/HGS/TGFB1/CDK5/ATP13A2/GPR27/PTAFR/TRPM2/ITGAM/PLA2G4A/NADK/ARF1/LRP1/NR1H2/TRPM4/BAIAP3/PTPN23/BAD/VAMP8/TLR4/CAPN10/APBB3/ATP6AP1/PCK2/RAB3D/KCNN4/UCN/ZP3/CHMP2A/PLA2G6/PARD6A/RAB3A/C2CD2L/DYNLL1/PPIA/NLGN2/SPHK2/NMB/LRRC8A/STX4/AGT/GLUD1/PINK1/RPH3AL/IRS2/GIPR/UNC13B/LAMP1/VPS4A/TLR2/PPARD/ITSN1/STX1B/MYO18A/OXCT1/EZR/CD33/IL4R/SCAMP5/GAL/TFR2/GLUL/S…
GO:0055082	GO:0055082	cellular chemical homeostasis	812	0.341686	1.3952	1.06967e-07	5.42931e-06	4.6862e-06	4076	tags=23%, list=12%, signal=21%	LGALS1/TCIRG1/CCL23/HK3/HLA-DRB1/SCO2/CORO1A/PTPN6/ENDOG/ATP6V0E2/PHPT1/GRINA/C5AR1/PIM3/CYBA/UCP2/SLC11A1/CD19/FTH1/C3AR1/S100A8/KCTD17/S100A9/BAX/LPAR2/CDK5/MCOLN1/BAK1/TBXA2R/VDR/MAPK3/SLC9A3R1/TMEM175/ATP13A2/CCL5/ATP13A1/SLC29A1/ANKRD9/MEN1/GRN/P2RX1/GPR27/HMOX1/RAB11B/CCL3/FTL/SLC26A6/TRPM2/NME1/GPR35/ATP6V0D1/KCNQ1/ANXA6/SLC4A2/SRF/PACS2/NADK/CCDC22/ARF1/OPRL1/LRP1/SLC39A13/TRPM4/NR1D1/BAI…
GO:0033674	GO:0033674	positive regulation of kinase activity	458	0.360403	1.39518	6.84074e-06	0.000207947	0.000179485	5064	tags=30%, list=15%, signal=26%	AREG/CDKN1A/AZU1/CD74/HLA-DRB1/FGR/ADAM8/TELO2/SLC11A1/CD19/MAP3K11/IRAK1/NCF1/FLT3/STK11/TGFB1/PRKCD/TNFRSF10B/CD4/THBS1/CDK5/FGD2/CD81/VAV2/CSK/MLST8/UNC119/ADRA2C/FCGR1A/CCL5/CCND3/HRAS/MAP4K2/DGKQ/AKT1/EGR1/PHB2/VLDLR/MAP2K3/PHB/BAD/CSF1R/PDGFD/CALM3/DLG4/RPLP1/TLR4/DGKZ/PTK2B/TAB1/JTB/MAP2K2/CIB1/RIPK3/CAMKK1/LILRA5/MAP3K10/CD300A/AXIN1/UCN/SOCS1/PSRC1/DVL2/SRC/PKD1/CD86/DAG1/VAC14/CD40/CDC2…
GO:0008654	GO:0008654	phospholipid biosynthetic process	242	0.37959	1.39464	0.00127137	0.0174537	0.0150648	4341	tags=34%, list=13%, signal=30%	AGPAT2/PITPNM1/ISYNA1/GPAA1/MBOAT7/SGMS2/ABHD8/MVD/MFSD2A/INPPL1/PMVK/CISH/DPM3/DGKQ/PEMT/PLA2G4A/PIGQ/AGPAT3/CDIPT/PIP5K1C/PIGT/LPCAT4/DGKZ/INPP5E/DPM2/SOCS1/LPCAT1/FABP5/AGPAT1/PCYT2/PLA2G6/PTDSS2/VAC14/ITPKC/INPP5J/TMEM150A/DOLK/MVK/SPHK2/IDH1/PIK3R6/PLD2/SOCS2/PI4KB/DPAGT1/PIK3CD/TMEM38B/SOCS3/PGAP3/TTC7A/PITPNM2/CLN3/PI4KAP2/SLC27A1/MTMR14/PTPMT1/LPCAT3/FDPS/ABCA2/PIGS/DOLPP1/IMPA2/PISD/DGKD…
GO:0015698	GO:0015698	inorganic anion transport	178	0.387061	1.39443	0.00232576	0.0283504	0.02447	5113	tags=27%, list=15%, signal=23%	TSPO/TTYH3/CEBPB/SLC11A1/CLCN7/SLC12A9/PTAFR/ANO8/SLC26A6/KCNQ1/SLC4A2/SLC5A6/SLC25A11/SLC37A2/SLC12A7/SLC4A11/SLC37A4/MFSD5/ANO9/SLC26A1/SLC25A10/CLIC1/SLC39A14/NMUR1/SLC12A4/LRRC8A/SLC1A3/SLC5A5/CLCN1/SLC25A3/ABCC10/VDAC2/BEST1/TTYH2/CLCN2/CRY2/PRNP/CLCN6/ABCC1/VDAC1/SLC26A11/SLC34A3/CLIC6/SLC4A3/ABCC3/SLC37A1/CLCNKA/MTOR
GO:0001666	GO:0001666	response to hypoxia	298	0.368787	1.39405	0.000228831	0.00415085	0.00358272	4081	tags=28%, list=12%, signal=24%	LMNA/DDIT4/PDLIM1/ADAM15/ADAM8/ENDOG/STUB1/CYBA/UCP2/EIF4EBP1/IRAK1/AGTRAP/ENO1/THBS1/PLK3/PLOD1/AHCY/SLC29A1/E2F1/HSF1/HMOX1/AKT1/EGR1/PHB2/ERCC2/CAT/SRF/BAD/HMOX2/MIR34A/PTK2B/ASCL2/FIS1/LONP1/SIRT2/USF1/SCAP/TXN2/SLC2A8/CHCHD2/SRC/CAV1/PIN1/CASP1/KCNMB1/SUV39H1/SLC9A1/USP19/ALKBH5/VEGFB/MYC/HYOU1/NOTCH1/PGK1/MTHFR/ACAA2/PINK1/PML/PLAU/TERT/PLEKHN1/ICAM1/CXCR4/PTGIS/GNB1/TLR2/PPARD/MIR210/PAK1/…
GO:0008284	GO:0008284	positive regulation of cell population proliferation	951	0.34099	1.3934	1.36476e-08	8.72893e-07	7.5342e-07	4556	tags=25%, list=14%, signal=22%	AREG/CDKN1A/TCIRG1/CD74/TSPO/PRTN3/HLA-DPB1/ITGAX/HLA-DPA1/PYCARD/HOXA3/LGALS9/CORO1A/CCDC88B/PTPN6/S100A6/RHOG/LILRB2/C5AR1/CD1D/CYBA/MIF/TNFSF9/PIM1/SAPCD2/MAZ/IRAK1/ROMO1/NR4A1/FLT3/TNFSF13/TGFB1/CTSZ/THBS1/IL12RB1/SIRT6/HLA-DMB/AKR1B1/TICAM1/MAPK3/PDF/CD81/RAC2/MVD/NACC1/MIR27A/RNF187/GNAI2/HLX/HCK/FLNA/FOSL1/JUN/CCL5/CAPNS1/ANXA2/PRMT1/HRAS/GPBAR1/TNFSF12/GRN/E2F1/PTAFR/HSF1/HMOX1/ROGDI/EGFL…
GO:0034504	GO:0034504	protein localization to nucleus	284	0.369821	1.39276	0.00018949	0.00356582	0.00307777	4720	tags=32%, list=14%, signal=27%	LMNA/CDKN1A/CHCHD10/LILRB4/ARL2/LZTS2/BCL3/DVL1/STK11/TGFB1/PRKCD/CDK5/RANGAP1/ABCA7/ATP13A2/FLNA/MCRS1/HYAL2/SESN2/AKT1/TRIM28/PHB2/ZC3H12A/IPO13/MEPCE/FAM53B/NFKBIA/TESK1/NXT1/NUTF2/CTDNEP1/SUN2/CIZ1/SRC/RRS1/TSC2/SUMO3/BAG3/PIN1/HCLS1/BYSL/RANGRF/PARP1/CDK5RAP3/RAN/TRIM8/NOTCH1/CCT7/TNPO2/AGT/TMCO6/CCT3/PML/YWHAE/WRAP53/SUFU/TERT/PTTG1IP/NUP62/HDAC3/CCT5/NUP93/PARK7/LAMTOR5/PAF1/NUP188/SUN1/PL…
GO:0042391	GO:0042391	regulation of membrane potential	423	0.362655	1.38946	1.52102e-05	0.00040457	0.000349196	5000	tags=25%, list=15%, signal=21%	TSPO/CHCHD10/ABCD1/UCP2/DVL1/KCNAB2/BAX/CDK5/KCNE1/BAK1/FLNA/JUN/SLC29A1/P2RX1/GPR35/KCNQ1/AKT1/PRELID1/TRPM4/IFI6/BAD/CRTC1/CALM3/DLG4/STOML2/SLC4A11/PTK2B/PIEZO1/GBA/ARRB2/KCNN4/SRC/ADRB1/MUL1/GSK3A/YWHAH/CAV1/SH3GL1/CACNB3/CASP1/SLC9A1/CLIC1/TUSC2/NLGN2/ATP1A1/BID/WDR1/ATP1B3/RANGRF/HCN3/PARP1/KCNH3/GOT1/BCL2L1/CTNS/GRIK5/CLN3/KCNK5/EIF4A3/PINK1/PRDX3/YWHAE/SLC8B1/CHRNE/UNC13B/AKT2/CLCN1/PARK7…
GO:0031396	GO:0031396	regulation of protein ubiquitination	198	0.383893	1.38914	0.000889192	0.0127447	0.0110003	5175	tags=38%, list=16%, signal=33%	TSPO/STUB1/PARP10/RPS15/ISG15/LIMK1/OTUB1/HSPBP1/CDK5/TICAM1/PRR7/VPS28/AKT1/U2AF2/MAD2L2/RPS2/PEF1/MTA1/ARRB2/AXIN1/CDK9/HSPA1B/DNAJB2/RNF40/GSK3A/CAV1/PIN1/TRIB3/AIMP2/PPIA/ARRDC4/FZR1/FKBP1A/DAXX/CDK5RAP3/SIRT7/SIAH2/UBXN1/UBE2S/NDFIP1/TSPYL5/PINK1/SQSTM1/ARRB1/PTTG1IP/HDAC3/PARK7/UBB/ABL1/GABARAP/FOXF2/PLK1/UBE2L3/PDCD6/GPS2/HSP90AB1/CHP1/PHF23/NOD2/HSPA5/SPHK1/USP4/CHFR/DCUN1D5/RPS3/PRICKLE1…
GO:0043405	GO:0043405	regulation of MAP kinase activity	177	0.385354	1.38806	0.00298486	0.0344865	0.0297663	4597	tags=32%, list=14%, signal=28%	PTPN6/ADAM8/MAP3K11/IRAK1/FLT3/HGS/TGFB1/PRKCD/TRIB1/THBS1/DUSP1/FGD2/CSK/RGS14/GSTP1/HRAS/MAP4K2/HYAL2/PDGFD/TLR4/PTK2B/TAB1/MAP3K10/GBA/CD300A/DUSP7/DVL2/SRC/CAV1/TRIB3/CD40/ROBO1/SMPD1/TRAF2/LIME1/PIK3R6/CDK5RAP3/AGT/ILK/PTPN1/NUP62/INPP5K/PAK1/MAP2K7/PIK3R5/SH2B3/DVL3/DRD4/NOD2/ERP29/RGS2/LYN/RPS3/GH1/MAGED1/TNFRSF11A/S100A12
GO:0045088	GO:0045088	regulation of innate immune response	209	0.379539	1.38675	0.00134648	0.0183257	0.0158174	4602	tags=32%, list=14%, signal=28%	PYCARD/LGALS9/FGR/PTPN6/SPI1/CARD9/ADAM8/LILRA2/CD1D/TTLL12/NCF1/ISG15/CDC37/TYROBP/HCK/CCL5/SAMHD1/IRF7/GRN/IRF3/LILRB1/NR1H2/NLRX1/TLR4/ARRB2/HLA-A/SOCS1/HAVCR2/RPS19/HLA-B/SRC/FAM3A/IKBKE/MUL1/FADD/VSIG4/HLA-E/CACTIN/PIK3R6/TRIM21/OAS1/LRP8/PQBP1/IFI35/TRIM62/TLR8/DHX58/OAS3/LAMP1/MICA/XRCC6/PTPN1/PAK1/PVR/NLRC4/AKIRIN2/CLEC7A/HSP90AB1/HLA-F/RNF135/NOD2/LYN/NR1H3/IL12A/CADM1/LAG3/HLA-G
GO:0080135	GO:0080135	regulation of cellular response to stress	628	0.354881	1.38599	5.14908e-07	2.19133e-05	1.8914e-05	4379	tags=28%, list=13%, signal=25%	CD74/GPX1/PYCARD/ABCD1/HSPB1/KLF4/ZNF385A/SPI1/CARD9/ENDOG/HMGA1/GRINA/ZBTB7B/TMEM259/MIF/PARP3/VNN1/ANKLE1/MAP3K11/WAS/NCF1/HDAC10/MAPK7/ENO1/BAX/PRKCD/TMEM161A/OTUB1/SIRT6/BAK1/LTBR/DUSP1/MAPK3/RELL2/ABCA7/FLNA/DDX11/PER1/SIRPA/GSTP1/PRMT1/MEN1/HRAS/GRN/MAP4K2/HSF1/SGTA/PPP4C/TRPM2/NUDT16L1/AKT1/TRIM28/ZC3H12A/BAG6/MAPKAPK2/MAD2L2/TRAP1/LRP1/ABI3/NR1H2/GADD45B/STK25/MYD88/IER3/SYVN1/BAD/IL10/MI…
GO:0051668	GO:0051668	localization within membrane	614	0.351478	1.38459	1.27959e-06	4.84887e-05	4.1852e-05	4729	tags=32%, list=14%, signal=28%	S100A10/ITGB2/RAB34/MYADM/RHOG/ZDHHC8/DVL1/SSNA1/ITGB7/NRXN2/ROMO1/NCF1/ZDHHC12/HGS/PICK1/BAX/TGFB1/CDK5/KCNE1/PEX16/CD81/AMN/SLC9A3R1/SCRIB/AP2M1/CSK/STAC3/FLNA/ATP13A1/ANXA2/HRAS/FLOT1/GDI1/RAB11B/GSN/RAB40C/SGTA/ITGAL/ABHD17A/ITGAM/WDR83OS/HPS6/AKT1/YIF1B/TIMM13/VAMP5/EMC6/BAG6/PACS2/BSG/CCDC22/SYNGAP1/LRP1/PRAM1/ABI3/EHD4/LLGL1/PTPN23/EPB41L3/RAB31/SLC9A3R2/MICALL1/VPS51/MICALL2/GGA1/VAMP8/VP…
GO:0008361	GO:0008361	regulation of cell size	178	0.384316	1.38454	0.00268587	0.0317513	0.0274054	3625	tags=26%, list=11%, signal=23%	ARHGAP4/TWF2/TRIM46/LIMK1/CDK5/SLC9A3R1/VAV2/SLC12A9/GDI1/LAMTOR4/AKT1/E2F4/SRF/AKT1S1/LRP1/SLC12A7/KCNN4/CDK4/UCN/IQGAP3/MEGF8/ZFYVE27/ANAPC2/RTN4R/TRPV2/DPYSL2/RARG/DBNL/CLN8/SEMA4A/DBN1/SLC12A4/LRRC8A/CLN3/ILK/NTN1/PLXNA3/WDTC1/LAMTOR5/PAK1/SEMA7A/ABL1/MSN/TRPV4/CYFIP1/RHOA
GO:0007389	GO:0007389	pattern specification process	426	0.36041	1.38404	1.7275e-05	0.000452958	0.000390962	3795	tags=16%, list=11%, signal=15%	HOXA9/HOXA5/HOXB6/HOXB5/HOXA6/HOXB3/HOXA10/HOXB2/MAFB/MFNG/HOXA3/HOXB4/HOXA7/FKBP8/C1QA/FBXL15/HOXA4/PBX3/RFNG/ENG/AP1B1/KAT2A/ACD/HOXB7/ITGAM/EGR2/SRF/LFNG/SYNGAP1/HOXB9/HOXB8/HES4/TIFAB/RING1/ETS2/NEK8/RNF220/ARC/MEGF8/SKI/DVL2/LDB1/HOXA11/DDIT3/PSKH1/RARG/ROBO1/ASB2/MDFI/PRKACA/NRARP/TBX6/NOTCH1/SMAD6/HOXA2/WNT7B/SUFU/MEIS1/NLE1/SOX18/SNAI1/TMEM107/WNT6/FGF10/CELSR2/WDR77/FUZ/SATB2/DAAM2/TCF15
GO:1903050	GO:1903050	regulation of proteolysis involved in cellular protein catabolic process	211	0.377687	1.38223	0.00209069	0.0264081	0.0227936	4426	tags=34%, list=13%, signal=29%	GPX1/STUB1/TMEM259/DVL1/TRIB1/HSPBP1/SIRT6/PLK3/SGTA/AKT1/USP5/BAG6/CEBPA/CCDC22/RAD23A/DESI1/GIPC1/KEAP1/PTK2B/CSNK1E/GBA/PSMC4/OSBPL7/AXIN1/UBQLN4/NKD2/SIRT2/HSPA1B/ARAF/DDA1/DDRGK1/PLK2/PKD1/DNAJB2/RNF40/GSK3A/CAV1/BCAP31/RHBDF1/TRIB3/PSME2/USP19/PRKACA/ZER1/FZR1/PSME1/UBXN1/PINK1/PSMF1/PML/PSMC3/SUFU/PANO1/RNF19B/PSMC5/PARK7/VCP/UBB/GABARAP/PSME3/FOXF2/CSNK1D/PLK1/GNA12/F8A1/HSP90AB1/RNFT2/WN…
GO:0010562	GO:0010562	positive regulation of phosphorus metabolic process	865	0.335512	1.38189	7.36955e-07	3.03138e-05	2.61647e-05	4905	tags=28%, list=15%, signal=24%	AREG/CDKN1A/AZU1/CD74/HLA-DRB1/FGR/RPS6KA4/ADAM8/TELO2/LILRB2/NSMF/SLC11A1/MIF/CD19/MAP3K11/DVL1/IRAK1/NCF1/FLT3/STK11/ENO1/TGFB1/PRKCD/TNFRSF10B/CD4/THBS1/CDK5/ENG/MAPK3/FGD2/CD81/VAV2/BRAT1/CSK/MLST8/UNC119/ADRA2C/FCGR1A/CCL5/CCND3/ANXA2/HRAS/FLOT1/MAP4K2/DGKQ/PTAFR/HSF1/AKT1/EGR1/PHB2/MOB3A/VLDLR/MAP2K3/MAD2L2/EHD4/PHB/BAD/CSF1R/PDGFD/CALM3/TESK1/DLG4/RPLP1/TLR4/STOML2/DGKZ/PTK2B/TAB1/JTB/MAP2…
GO:0045937	GO:0045937	positive regulation of phosphate metabolic process	865	0.335512	1.38189	7.36955e-07	3.03138e-05	2.61647e-05	4905	tags=28%, list=15%, signal=24%	AREG/CDKN1A/AZU1/CD74/HLA-DRB1/FGR/RPS6KA4/ADAM8/TELO2/LILRB2/NSMF/SLC11A1/MIF/CD19/MAP3K11/DVL1/IRAK1/NCF1/FLT3/STK11/ENO1/TGFB1/PRKCD/TNFRSF10B/CD4/THBS1/CDK5/ENG/MAPK3/FGD2/CD81/VAV2/BRAT1/CSK/MLST8/UNC119/ADRA2C/FCGR1A/CCL5/CCND3/ANXA2/HRAS/FLOT1/MAP4K2/DGKQ/PTAFR/HSF1/AKT1/EGR1/PHB2/MOB3A/VLDLR/MAP2K3/MAD2L2/EHD4/PHB/BAD/CSF1R/PDGFD/CALM3/TESK1/DLG4/RPLP1/TLR4/STOML2/DGKZ/PTK2B/TAB1/JTB/MAP2…
GO:0002377	GO:0002377	immunoglobulin production	205	0.377955	1.38009	0.00283862	0.0332726	0.0287186	2916	tags=20%, list=9%, signal=18%	HLA-DQB1/HLA-DPB1/HLA-DRB1/HLA-DPA1/HLA-DRB5/HLA-DRA/HLA-DMA/PARP3/HLA-DQA1/TNFSF13/PKN1/TGFB1/HLA-DMB/HLA-DOA/BATF/HLA-DQB2/HLA-DQA2/SAMHD1/TCF3/PHB2/STAT6/MAD2L2/PHB/IL10/ERCC1/BCL6/CD86/IGLV10-54/IGLV4-60/CD40/VPREB1/HLA-E/TRAF2/IGKV1D-13/SASH3/IL27RA/UNG/VPREB3/STX4/NDFIP1/GPI
GO:0001934	GO:0001934	positive regulation of protein phosphorylation	713	0.346212	1.3788	5.25977e-07	2.22986e-05	1.92466e-05	4905	tags=29%, list=15%, signal=25%	AREG/CDKN1A/AZU1/CD74/HLA-DRB1/RPS6KA4/ADAM8/TELO2/SLC11A1/MIF/MAP3K11/DVL1/IRAK1/NCF1/FLT3/STK11/TGFB1/PRKCD/TNFRSF10B/CD4/THBS1/CDK5/ENG/MAPK3/FGD2/CD81/BRAT1/CSK/MLST8/UNC119/ADRA2C/FCGR1A/CCL5/CCND3/ANXA2/HRAS/FLOT1/MAP4K2/DGKQ/HSF1/AKT1/EGR1/PHB2/MOB3A/VLDLR/MAP2K3/MAD2L2/EHD4/PHB/CSF1R/PDGFD/CALM3/TESK1/DLG4/RPLP1/TLR4/PTK2B/TAB1/JTB/MAP2K2/CIB1/RIPK3/CAMKK1/LILRA5/MAP3K10/CSPG4/ARRB2/CD300…
GO:0036293	GO:0036293	response to decreased oxygen levels	312	0.36401	1.37862	0.00031879	0.0054944	0.00474238	4081	tags=27%, list=12%, signal=24%	LMNA/DDIT4/PDLIM1/ADAM15/ADAM8/ENDOG/STUB1/CYBA/UCP2/EIF4EBP1/IRAK1/AGTRAP/ENO1/PICK1/THBS1/PLK3/PLOD1/AHCY/SLC29A1/E2F1/HSF1/HMOX1/AKT1/EGR1/PHB2/ERCC2/CAT/SRF/BAD/HMOX2/MIR34A/PTK2B/ASCL2/FIS1/LONP1/SIRT2/USF1/SCAP/TXN2/SLC2A8/CHCHD2/SRC/CAV1/PIN1/CACNB3/CASP1/KCNMB1/SUV39H1/SLC9A1/USP19/ALKBH5/VEGFB/MYC/HYOU1/NOTCH1/PGK1/MTHFR/ACAA2/PINK1/PML/PLAU/TERT/PLEKHN1/ICAM1/CXCR4/PTGIS/GNB1/TLR2/PPARD…
GO:0017038	GO:0017038	protein import	203	0.377724	1.3769	0.0012673	0.0174194	0.0150352	4693	tags=31%, list=14%, signal=26%	LMNA/CDKN1A/BCL3/ROMO1/TGFB1/PRKCD/PEX16/TOMM40/FLNA/HYAL2/AKT1/TRIM28/PHB2/ZC3H12A/TIMM17B/IPO13/TOMM40L/PEX6/FAM53B/NFKBIA/NXT1/NUTF2/TSC2/BAG3/HCLS1/SNX33/PEX10/RANGRF/PEX14/RAN/CHCHD4/NOTCH1/TNPO2/AGT/TMCO6/TIMM50/PML/SUFU/PTTG1IP/NUP62/HDAC3/TIMM44/NUP93/GRPEL1/AIFM1/NUP188/PEX5/JUP/TP53/HSP90AB1/CHP1/CRY2/PAM16/TOMM22/HSPA8/SAMM50/CD36/KPNA2/PRICKLE1/FERMT1/NOLC1/POM121
GO:0022613	GO:0022613	ribonucleoprotein complex biogenesis	434	0.357856	1.37652	1.84822e-05	0.00048006	0.000414354	5071	tags=37%, list=15%, signal=32%	RPUSD1/TRAF7/RPS15/WDR18/TSR3/BOP1/MPV17L2/NOC4L/SF3A2/EXOSC4/MRPS2/EIF6/NPM3/MYBBP1A/TBL3/PUF60/POP7/LSM4/RRP9/SNRPB/RUVBL2/ERCC2/NOC2L/TRMT112/NSUN5/DHX37/PRPF19/RPP25/EXOSC5/RPS5/NUDT16/PES1/DDX28/NSUN5P1/NHP2/RPS28/RPL10/XAB2/MRM1/TARBP2/DDX54/RPS16/RRP7A/EIF3K/RPS19/DDX49/RPS21/PRPF31/GEMIN4/RRS1/ERAL1/EIF3I/C1QBP/WDR46/NOL6/RRP12/EIF3G/SUV39H1/IMP4/DHX30/PIH1D1/SART1/GEMIN7/CD2BP2/BYSL/MRPL…
GO:0044089	GO:0044089	positive regulation of cellular component biogenesis	490	0.355277	1.37512	5.30061e-06	0.000164289	0.000141803	4520	tags=29%, list=14%, signal=26%	S100A10/PYCARD/CORO1A/TPPP3/STUB1/TWF2/ARL2/PFN1/ARPC1B/CORO1B/WAS/KCTD17/DPYSL3/HGS/PICK1/BAX/ISG15/TGFB1/LIMK1/BAK1/SORBS3/RAC2/HCK/MLST8/ATP13A2/CDC34/FES/FLNA/CDT1/HRAS/FLOT1/HSF1/ARHGEF10L/ARAP1/GSN/WASH6P/MIEN1/TRIM28/PPM1F/CDC42EP3/SRF/ARF1/CLSTN3/MED25/CDC42EP1/NR1H2/PPP2R5B/MYD88/FCHSD1/GIT1/CROCC/FHOD1/BAIAP2L2/TESK1/TLR4/DEF8/VASP/PTK2B/PIEZO1/ARPC1A/PSRC1/HSPA1B/CHMP2A/ERCC1/POLDIP2/A…
GO:0051051	GO:0051051	negative regulation of transport	457	0.356267	1.3748	1.53571e-05	0.000407497	0.000351723	4624	tags=27%, list=14%, signal=23%	CD74/PRTN3/LGALS9/CORO1A/TNFRSF1B/SPI1/LILRB2/PFKL/RHBDF2/PIM3/UCP2/THBS1/CDK5/KCNE1/MIDN/RANGAP1/SREBF2/SLC9A3R1/MIR27A/GNAI2/CSK/PPIF/COMT/ABCA7/CD300LF/UNC119/ADRA2C/SIRPA/PNKD/GDI1/HMOX1/OAZ1/GPR35/AKT1/SREBF1/SLC43A2/PPM1F/OPRL1/ANKRD13B/LRPAP1/LILRB1/NR1H2/RIN3/BST2/VAMP8/CALM3/MIR34A/DLG4/PTK2B/TIFAB/CD300A/UCN/WDR54/ARHGAP1/FIS1/FABP5/ANKRD13D/ANO9/TNFRSF1A/GSK3A/BAG3/OSM/CAV1/CACNB3/RHBD…
GO:0031345	GO:0031345	negative regulation of cell projection organization	181	0.380922	1.37388	0.00411943	0.0444675	0.0383812	4293	tags=28%, list=13%, signal=24%	LGALS1/ARHGAP4/TRIM46/DPYSL3/PRKCD/CTSZ/CDK5/FLNA/GFI1/GDI1/CDK10/SYNGAP1/LRP1/ABI3/TESK1/CIB1/CARM1/FKBP4/NEU4/RTN4R/CAPZB/GSK3A/YWHAH/SNAPIN/INPP5J/MIR219A1/VIM/SEMA4A/GAK/SPOCK1/TBX6/EVI5L/ID1/NTN1/PLXNA3/ITM2C/MIR210/RAB29/STX1B/SEMA7A/TRPV4/RHOA/GORASP1/DNM2/PLXNB3/PRNP/ULK1/PTPRO/DGUOK/LIMK2
GO:1905475	GO:1905475	regulation of protein localization to membrane	171	0.380509	1.37283	0.00412274	0.0444675	0.0383812	4017	tags=29%, list=12%, signal=26%	ITGB2/RHOG/ZDHHC8/TGFB1/CDK5/KCNE1/CD81/AP2M1/CSK/STAC3/HRAS/GDI1/GSN/ITGAM/AKT1/LRP1/ABI3/VAMP8/ACTB/PPP1R9B/CIB1/NKD2/FIS1/DAG1/CACNB3/RANGRF/TMBIM1/BBC3/BCL2L1/ZDHHC7/STX3/IQSEC2/STX4/CLN3/SQSTM1/VPS4A/AKT2/INPP5K/PAK1/PID1/MYO1C/ZDHHC5/MIEF2/EZR/RER1/LGALS3/NMT1/MIEF1/CNPY4/CHP1
GO:0002440	GO:0002440	production of molecular mediator of immune response	296	0.363213	1.37212	0.000347663	0.00594574	0.00513195	2759	tags=19%, list=8%, signal=18%	CD74/HLA-DQB1/HLA-DPB1/HLA-DRB1/HLA-DPA1/HLA-DRB5/HLA-DRA/HLA-DMA/LILRB4/TNFRSF1B/PARP3/HLA-DQA1/TNFSF13/PKN1/TGFB1/HLA-DMB/TICAM1/HLA-DOA/CD81/BATF/HLA-DQB2/HLA-DQA2/SAMHD1/CUEDC2/HMOX1/TCF3/PHB2/STAT6/NLRP3/TREM1/MAD2L2/PHB/LILRB1/TRPM4/BST2/IL10/TLR4/HLA-A/HK1/ERCC1/BCL6/SCIMP/CD86/IGLV10-54/IGLV4-60/CD40/VPREB1/HLA-E/TRAF2/IGKV1D-13/SASH3/SPHK2/IL27RA/UNG/VPREB3/STX4/NDFIP1
GO:0032386	GO:0032386	regulation of intracellular transport	322	0.3601	1.37206	0.000258155	0.00459241	0.00396385	4452	tags=31%, list=13%, signal=27%	ITGB2/TRIM46/STK11/TGFB1/PRKCD/CDK5/KCNE1/B3GAT3/RANGAP1/PLK3/MAPK3/SREBF2/CD81/RAC2/ATP13A2/FLNA/ANXA2/HRAS/GDI1/HYAL2/RAB11B/OAZ1/ITGAM/EMD/SREBF1/TRIM28/ZC3H12A/ARF1/AAAS/PREB/PTPN23/MICALL2/CEP131/NUCB1/CAPN10/UBL5/MAP2K2/CIB1/EHD1/NUTF2/ARHGAP1/REEP6/FIS1/SRC/BAP1/GSK3A/BAG3/BCAP31/CACNB3/HCLS1/PRKACA/RNF31/NEFH/BBC3/SIRT7/RAN/PINK1/YWHAE/SUFU/HAX1/ABCA2/HTRA2/DERL3/LAMP1/EDEM2/PTPN1/NUP62/H…
GO:0051651	GO:0051651	maintenance of location in cell	209	0.375441	1.37177	0.00178717	0.0229942	0.0198469	4048	tags=27%, list=12%, signal=24%	TSPO/CHCHD10/CORO1A/GAA/PTPN6/CYBA/TWF2/ARL2/CD19/FTH1/GPAA1/S100A8/S100A9/BAX/CD4/CDK5/MCOLN1/RANGAP1/GSN/CCL3/FTL/TRPM2/AKT1/ANXA6/CALM3/PTK2B/HK1/SUN2/CIZ1/DDIT3/CAV1/PRKACA/AP3D1/LETM1/LIME1/FKBP1A/CHERP/TMEM38B/DBN1/GRIK5/GSTO1/KDELR1/PINK1/PML/SLC8B1/JPH4/PARK7/RASA3/OS9/ABL1/SUN1/ATP2A1/RER1/SLC25A23/TMSB10/SRGN/TXN
GO:0044257	GO:0044257	cellular protein catabolic process	783	0.339989	1.36963	4.41745e-07	1.92991e-05	1.66576e-05	4269	tags=29%, list=13%, signal=26%	TCIRG1/GPX1/UBXN11/FBXW5/ADRM1/TMUB1/LDLR/TP53INP2/STUB1/TMEM259/SDF2L1/FBXL6/FBXL15/DVL1/RNF126/UBA7/KCTD17/FBXL19/ZNF598/ISG15/ARRDC1/TRIB1/CTSZ/HSPBP1/SIRT6/CLPP/PLK3/CD81/VPS28/RNF187/SHARPIN/ATP13A2/PSMB5/CDC34/ANKRD9/PSMB10/RBCK1/ANXA2/TMEM129/ANAPC11/SGTA/FURIN/FBXL14/AKT1/USP5/BAG6/RHBDD2/CEBPA/CTSL/HECTD3/CCDC22/UBA1/AUP1/LRP1/RAD23A/PSMB6/DESI1/NR1D1/PSMD8/PRPF19/PTPN23/AGAP3/WDR91/PSMB…
GO:0015849	GO:0015849	organic acid transport	297	0.361926	1.36595	0.000581539	0.00911435	0.00786687	4944	tags=25%, list=15%, signal=22%	SLC25A1/ABCD1/SFXN3/SLC25A22/SLC11A1/SLC38A10/THBS1/SLC27A4/SLC10A3/MFSD12/MFSD2A/SLC9A3R1/SLC16A8/SLC16A3/SLC26A6/AKT1/SLC43A2/PLA2G4A/SLC1A5/SLC5A6/SLC25A11/GIPC1/SLC7A5P1/SLC38A5/FIS1/FABP5/SLC19A1/SV2A/PLA2G6/SLC3A2/SLC26A1/SLC25A10/SLC6A6/CLN8/NMB/LRRC8A/CTNS/CPT1A/AGT/CLN3/CPT2/SLC1A3/SLC27A1/SLC10A2/SLC38A7/IRS2/PLIN2/SLC7A7/SFXN4/ACSL1/SLC27A3/GOT2/AKT2/PPARD/SLC7A1/SLC16A1/SLC7A5/PRAF2/D…
GO:0023061	GO:0023061	signal release	452	0.352792	1.36573	2.13344e-05	0.000543139	0.0004688	5175	tags=28%, list=16%, signal=24%	TCIRG1/HLA-DRB1/PFKL/PHPT1/PIM3/UCP2/DVL1/NRXN2/NR4A1/PICK1/CDK5/MIDN/SCRIB/STXBP2/ADRA2C/CCL5/PNKD/P2RX1/GPR27/RAB11B/TRPM2/KCNQ1/SREBF1/PLA2G4A/NADK/IL1RN/LRP1/PIP5K1C/VPS18/LILRB1/TRPM4/NR1D1/BAIAP3/PTPRN2/PTPN23/GIT1/BAD/GIPC1/VAMP8/CALM3/CAPN10/PCK2/CDK16/UCN/SV2A/PLA2G6/POMC/LTBP4/RAB3A/C2CD2L/DYNLL1/NISCH/OSM/STX11/SNAPIN/SIDT2/NLGN2/PORCN/DNAJC5/NMB/STX3/LRRC8A/STX4/GRIK5/CPT1A/AGT/NAPA/G…
GO:0071453	GO:0071453	cellular response to oxygen levels	173	0.377396	1.36567	0.0041804	0.0449525	0.0387998	4081	tags=28%, list=12%, signal=25%	LMNA/ADAM8/ENDOG/STUB1/EIF4EBP1/IRAK1/ENO1/PICK1/PLK3/SLC29A1/E2F1/HMOX1/ATP6V0D1/AKT1/EGR1/PHB2/BAD/MIR34A/ATP6AP1/SIRT2/CHCHD2/SRC/NDUFS2/CAV1/CACNB3/KCNMB1/SUV39H1/SLC9A1/USP19/MYC/HYOU1/NOTCH1/PGK1/ACAA2/PINK1/TERT/ICAM1/PTGIS/GNB1/PPARD/MIR210/AIFM1/CCDC115/CARD16/DNMT3B/MIEF1/TP53/PPARGC1A/HILPDA
GO:0050801	GO:0050801	ion homeostasis	771	0.339103	1.3656	4.23428e-07	1.85922e-05	1.60475e-05	4389	tags=23%, list=13%, signal=20%	TCIRG1/CCL23/TSPO/SCO2/CORO1A/ABCD1/PTPN6/ATP6V0E2/GRINA/C5AR1/CYBA/SLC11A1/CD19/FTH1/C3AR1/S100A8/KCTD17/S100A9/BAX/LPAR2/CDK5/MCOLN1/BAK1/TBXA2R/VDR/MAPK3/SLC9A3R1/TMEM175/GNAI2/STEAP3/COMT/ATP13A2/SLC12A9/CCL5/ATP13A1/ANKRD9/GRN/P2RX1/TMC8/HMOX1/HYAL2/CCL3/FTL/SLC26A6/TRPM2/GPR35/ATP6V0D1/KCNQ1/CYB561D2/ANXA6/SLC4A2/SLC25A28/PACS2/CCDC22/ARF1/OPRL1/LRP1/SLC39A13/TRPM4/ATP2A3/IFI6/S1PR4/CYB561/…
GO:0002253	GO:0002253	activation of immune response	351	0.35619	1.36264	0.000209649	0.00388571	0.00335387	4384	tags=27%, list=13%, signal=24%	HLA-DQB1/HLA-DPB1/CFD/HLA-DRB1/PYCARD/FGR/LILRB4/PTPN6/LILRA2/MYO1G/PHPT1/C5AR1/CD79B/C1QA/IGLL1/CD19/C3AR1/STK11/BAX/PRKCD/LIMK1/TYROBP/SH2B2/CD81/VAV2/CSK/HCK/THEMIS2/CFP/RBCK1/HRAS/CMTM3/CD79A/C2/ZC3H12A/BAG6/PRAM1/PHB/MIR34A/TLR4/STOML2/DGKZ/IGHG4/CD276/KCNN4/CD300A/C1QC/HLA-A/FPR1/RELA/PLA2G6/SRC/VSIG4/C1QBP/IKBKG/LPXN/CACNB3/IGHA2/C1QB/C1RL/LIME1/RNF31/PLD2/PIK3CD/LAT2/PQBP1/IGHM/XRCC6/IGHE…
GO:0031331	GO:0031331	positive regulation of cellular catabolic process	409	0.353356	1.36158	0.000113599	0.00231487	0.00199803	3614	tags=26%, list=11%, signal=24%	TNFRSF1B/ABCD1/TFEB/ADAM8/ZFP36/ENDOG/LDLR/TP53INP2/STUB1/TMEM259/DVL1/PNPLA2/STK11/BAX/PRKCD/TRIB1/HSPBP1/SIRT6/TICAM1/PLK3/MAPK3/CD81/HSF1/HMOX1/SGTA/FURIN/SESN2/AKT1/PHB2/USP5/ZC3H12A/BAG6/CEBPA/MEX3D/CCDC22/LRP1/RAD23A/EXOSC5/BAD/KEAP1/PTK2B/GPSM1/KHSRP/UPF1/DXO/CSNK1E/GBA/MEFV/PSMC4/OSBPL7/AXIN1/NKD2/POLR2G/SIRT2/HSPA1B/CNOT3/DDA1/DDRGK1/PLK2/TSC2/DNAJB2/RNF40/ZFP36L2/GSK3A/IKBKG/BAG3/CAV1/B…
GO:0033157	GO:0033157	regulation of intracellular protein transport	222	0.369574	1.36146	0.00154658	0.0205437	0.0177319	4048	tags=32%, list=12%, signal=28%	ITGB2/TGFB1/PRKCD/CDK5/KCNE1/B3GAT3/RANGAP1/PLK3/SREBF2/CD81/RAC2/ATP13A2/FLNA/HRAS/GDI1/HYAL2/OAZ1/ITGAM/EMD/SREBF1/TRIM28/ZC3H12A/MICALL2/CEP131/NUCB1/UBL5/CIB1/NUTF2/FIS1/BAP1/GSK3A/BAG3/BCAP31/CACNB3/HCLS1/PRKACA/RNF31/BBC3/SIRT7/RAN/PINK1/YWHAE/SUFU/HAX1/HTRA2/DERL3/EDEM2/PTPN1/NUP62/HDAC3/VPS11/AKT2/PARK7/INPP5K/RAB29/PAK1/RAPGEF3/OS9/SAE1/TM9SF4/MYO1C/MIEF2/UBE2L3/NMT1/MIEF1/UBE2J2/JUP/HSP…
GO:0098739	GO:0098739	import across plasma membrane	173	0.375545	1.35897	0.00469933	0.0490086	0.0423008	5175	tags=28%, list=16%, signal=24%	SLC2A5/THBS1/SLC9A3R1/SLC12A9/P2RX1/TRPM2/KCNQ1/AKT1/SLC43A2/SLC1A5/TRPM4/SLC5A6/SLC15A3/SLC12A7/SLC19A1/SLC3A2/TRPV2/SLC9A1/ATP1A1/SLC6A6/CLN8/ATP1B3/SLC39A14/SLC12A4/SLC39A4/LRRC8A/AGT/SLC1A3/SLC27A1/IRS2/ACSL1/AKT2/MIR210/SLC7A1/HCN2/TRPV4/SLC7A5/ATP1A3/ISCU/PRNP/RGS2/CD36/SLC43A1/SLC7A2/SLC8A1/SLC2A1/ACSL5/FOLR2/PER2
GO:0044262	GO:0044262	cellular carbohydrate metabolic process	269	0.364494	1.35881	0.000503986	0.00810554	0.00699613	3482	tags=24%, list=11%, signal=22%	HK3/DDIT4/GAA/B3GNT8/IDUA/ISYNA1/GALK1/PGP/PPP1CA/BCKDK/TPI1/ITPK1/SLC45A3/AKR1B1/MIDN/KAT2A/DGKQ/PTAFR/SESN2/AKT1/PLA2G4A/FBP1/NR1D1/GUSB/GIT1/BAD/PGAM1/INPP5E/PTK2B/PCK2/ZNF692/HK1/GNPTG/POMC/STK40/PFKFB4/SRC/FAM3A/WDR5/PYGB/GSK3A/INPP5J/IDH2/PDK2/PGD/GYS1/IDH1/GOT1/PHLDA2/SIRT7/CLK2/NDST1/RBKS/IRS2/B4GALT1/IMPA2/GLB1/AKT2/INPP1/PHKG2/INPP5K/MIR210/SORD/GNMT/PHKA2
GO:0014706	GO:0014706	striated muscle tissue development	376	0.35207	1.35629	0.000123104	0.00246319	0.00212605	3778	tags=19%, list=11%, signal=17%	LMNA/GPX1/G6PD/FLNB/PIM1/NR4A1/TGFB1/SIRT6/CDK5/ENG/KAT2A/POU4F1/IGSF8/PLEC/PAX5/HLX/LY6E/STAC3/HMG20B/PRMT1/FLOT1/GTF3C5/EGR2/FOS/EMD/EGR1/VAMP5/ZFPM1/SRF/RARA/MIR23A/ARRB2/MEF2D/EEF2/BCL9/SCX/KDM6B/SIRT2/SKI/MYO18B/NPRL3/GSK3A/CAV1/ATF3/PIN1/SLC9A1/USP19/PITX1/ASB2/ELN/RCAN1/FKBP1A/MAFF/NOTCH1/MYL6B/AGT/MYL6/ALPK3/NEURL1/PPP1R13L/MEIS1/UQCC2/MAPK11/PAK1/KLF5/SRPK3/SAP30/RHOA/ID2/BVES/SOX15
GO:0060401	GO:0060401	cytosolic calcium ion transport	175	0.373883	1.35437	0.00388328	0.042354	0.036557	5052	tags=29%, list=15%, signal=24%	CORO1A/PTPN6/CYBA/CD19/BAX/MCOLN1/BAK1/P2RX1/CCL3/TRPM2/AKT1/ATP2A3/CALM3/PTK2B/TRPV2/DDIT3/CAV1/CACNB3/SMDT1/PRKACA/LETM1/LIME1/FKBP1A/CHERP/TMEM38B/GSTO1/PML/YWHAE/SLC8B1/JPH4/PSEN2/RASA3/GRIN2D/ABL1/TRPV4/SLC35G1/P2RX5/SLC25A23/PRNP/LYN/GPER1/P2RX4/CXCL10/VDAC1/RYR1/GRIN2C/JSRP1/SLC8A1/ATP2A2/MIR93
GO:0002429	GO:0002429	immune response-activating cell surface receptor signaling pathway	271	0.362663	1.35429	0.000740007	0.0109331	0.00943669	4384	tags=29%, list=13%, signal=25%	HLA-DQB1/HLA-DPB1/HLA-DRB1/FGR/LILRB4/PTPN6/LILRA2/MYO1G/PHPT1/C5AR1/CD79B/IGLL1/CD19/C3AR1/STK11/BAX/PRKCD/LIMK1/TYROBP/SH2B2/CD81/VAV2/CSK/HCK/THEMIS2/RBCK1/HRAS/CMTM3/CD79A/ZC3H12A/BAG6/PRAM1/MIR34A/STOML2/DGKZ/IGHG4/CD276/KCNN4/CD300A/HLA-A/FPR1/RELA/PLA2G6/SRC/IKBKG/LPXN/CACNB3/IGHA2/LIME1/RNF31/PLD2/PIK3CD/LAT2/IGHM/IGHE/FCER1G/RAB29/PAK1/BLNK/IGHG2/IGHG3/ABL1/EZR/LGALS3/IGHV3-33/NFKBID/EIF…
GO:0002757	GO:0002757	immune response-activating signal transduction	271	0.362663	1.35429	0.000740007	0.0109331	0.00943669	4384	tags=29%, list=13%, signal=25%	HLA-DQB1/HLA-DPB1/HLA-DRB1/FGR/LILRB4/PTPN6/LILRA2/MYO1G/PHPT1/C5AR1/CD79B/IGLL1/CD19/C3AR1/STK11/BAX/PRKCD/LIMK1/TYROBP/SH2B2/CD81/VAV2/CSK/HCK/THEMIS2/RBCK1/HRAS/CMTM3/CD79A/ZC3H12A/BAG6/PRAM1/MIR34A/STOML2/DGKZ/IGHG4/CD276/KCNN4/CD300A/HLA-A/FPR1/RELA/PLA2G6/SRC/IKBKG/LPXN/CACNB3/IGHA2/LIME1/RNF31/PLD2/PIK3CD/LAT2/IGHM/IGHE/FCER1G/RAB29/PAK1/BLNK/IGHG2/IGHG3/ABL1/EZR/LGALS3/IGHV3-33/NFKBID/EIF…
[truncated: 109 more rows]
