# Supplementary material for: SLC25A1-associated prognostic signature predicts poor survival in acute myeloid leukemia patients
Source: Front Genet. 2023 Jan 6;13:1081262. doi: 10.3389/fgene.2022.1081262 (PMC9852877; doi:10.3389/fgene.2022.1081262)
Supplement: Supplementary file 2 [file Table3.XLSX]

## Sheet: Sheet1
Table S3. DEG analysis of AML and HD (TCGA_LAML)
Symbol	logFC	AveExpr	t	P.Value	adj.P.Val	B
MT-TP	11.2246	3.47335	344.92	0	0	1320.62
RPL41P5	6.88457	2.13042	177.709	0	0	1008.94
MT-TL1	6.67338	2.06507	69.5931	4.53e-255	1.34e-252	574.234
MT-TY	6.58802	2.03866	77.5888	3.73e-276	1.8e-273	622.75
FOSB	6.3729	3.54784	51.7526	5.53e-200	3.96e-198	447.396
MT-CO1	6.18827	12.4533	72.6036	3.1e-263	1.12e-260	593.024
RPL41P1	6.17358	1.91042	33.0205	2.49e-126	3.81e-125	277.721
MT-ND4	6.05819	12.15	76.0989	2.28e-272	1.02e-269	614.04
SNORD62B	6.04105	1.86941	142.231	0	0	903.604
MTND4P12	6.03361	2.19536	52.6942	3.22e-203	2.43e-201	454.846
MPO	6.00163	5.55137	25.2482	1.63e-90	1.33e-89	195.233
MT-TF	5.9298	1.83499	58.1083	4.68e-221	5.5e-219	495.926
SNORD12B	5.87674	1.81857	95.9034	3.52252995384142e-318	4.15464435923662e-315	719.367
MYB	5.75082	2.97595	80.7354	5.95e-284	3.44e-281	640.685
PRSS57	5.64987	3.66707	39.1204	2.35e-152	5.87e-151	337.68
EGR1	5.60272	3.61007	38.1364	2.71e-148	6.27e-147	328.321
CDK6	5.57531	2.93443	68.9622	2.54e-253	7.11e-251	570.211
IGHD3-16	5.51169	1.70562	32.9947	3.24e-126	4.95e-125	277.458
CPXM1	5.44957	2.34711	55.6393	4.45e-213	4.3e-211	477.555
IGHD3-3	5.40704	1.67323	32.8989	8.62e-126	1.31e-124	276.48
FLT3	5.36965	3.50326	47.5753	3.96e-185	2e-183	413.179
SNORD14A	5.29627	1.63896	113.5	0	0	797.593
FTX_1	5.22969	1.61836	78.7947	3.56e-279	1.84e-276	629.696
MT-TT	5.21057	1.61244	48.5436	1.2e-188	6.57e-187	421.284
IGHD4-4	5.13837	1.5901	29.8427	5.29e-112	6.27e-111	244.72
IGHD5-12	5.08211	1.57269	30.2742	5.62e-114	6.92e-113	249.266
IGHD6-6	5.07179	1.5695	30.0875	4.01e-113	4.86e-112	247.301
IGHD4-11	5.04358	1.56077	30.3486	2.57e-114	3.19e-113	250.048
TRGJP2	5.01017	1.55043	35.3649	1.44e-136	2.65e-135	301.311
KIT	4.91291	1.97994	43.7269	1.12e-170	4.04e-169	379.887
LOC108353817	4.85939	1.50378	113.405	0	0	797.202
MT-TC	4.81507	1.49006	55.4549	1.8e-212	1.71e-210	476.159
IGHJ3	4.79394	1.48353	39.8471	2.54e-155	6.73e-154	344.513
IGHD1-1	4.76027	1.4731	30.1683	1.71e-113	2.09e-112	248.152
CLEC11A	4.7592	3.75804	29.2096	4.31e-109	4.86e-108	238.014
SOX4	4.75294	2.30247	54.398	5.72e-209	5.04e-207	468.092
SNORA1	4.75244	1.55017	58.7316	4.97e-223	6.18e-221	500.472
IGHD6-19	4.75097	1.47023	28.6154	2.42e-106	2.6e-105	231.683
MT-RNR2	4.72084	11.7149	42.5695	3.51e-166	1.16e-164	369.529
IGHD3-9	4.69243	1.45211	31.906	2.32e-121	3.26e-120	266.277
TRGJP1	4.60752	1.42584	38.7685	6.56e-151	1.6e-149	334.346
IGHD4-17	4.5999	1.42348	28.4432	1.52e-105	1.61e-104	229.842
IGHD6-13	4.58994	1.4204	28.379	3.03e-105	3.18e-104	229.155
MTND2P28	4.52909	6.1555	41.2784	4.42e-161	1.31e-159	357.78
IGHD5-5	4.49381	1.39066	26.9238	1.93e-98	1.82e-97	213.484
SNORA70G	4.41422	1.43584	63.8988	8.31e-239	1.61e-236	536.798
ZFP36L2	4.35587	5.85449	55.3206	4.97e-212	4.67e-210	475.14
SPINK2	4.24404	1.92772	25.365	4.53e-91	3.75e-90	196.512
IGHD5-18	4.20684	1.30186	26.0224	3.45e-94	3.02e-93	203.69
IGHD1-20	4.19091	1.29693	26.1724	6.75e-95	5.98e-94	205.323
IGLL1	4.17519	2.04154	24.7639	3.28e-88	2.59e-87	189.925
SCARNA9	4.17395	3.16104	37.2901	9.3e-145	2e-143	320.175
CPA3	4.1724	2.41754	23.732	2.79e-83	2.02e-82	178.577
MT-ND5	4.16248	8.92736	62.7257	2.58e-235	4.58e-233	528.757
MT-TM	4.15032	1.28437	42.1135	2.17e-164	6.9e-163	365.403
ATP5HP4	4.11292	1.70939	59.1967	1.71e-224	2.21e-222	503.84
IGHD1-7	4.09092	1.26599	26.2163	4.18e-95	3.72e-94	205.802
IGHD2-2	4.07021	1.25958	28.3872	2.77e-105	2.92e-104	229.243
MALAT1	4.06997	7.92551	45.628	6.54e-178	2.77e-176	396.552
SNORA71C	4.06871	1.51338	40.8055	3.44e-159	9.78e-158	353.425
SNORD104	4.06779	1.25883	47.8447	4.11e-186	2.12e-184	415.444
SNORD6	4.02833	1.24662	73.0307	2.27e-264	8.57e-262	595.637
IGHD3-10	4.0053	1.2395	26.468	2.71e-96	2.45e-95	208.539
CYTL1	3.97667	2.20469	26.094	1.58e-94	1.39e-93	204.47
IGHD1-14	3.92245	1.21386	25.4823	1.26e-91	1.05e-90	197.794
SNORD100	3.90356	1.20802	72.0945	7.12e-262	2.46e-259	589.892
SCARNA7	3.88955	1.69528	28.6856	1.14e-106	1.24e-105	232.433
TRBVB	3.85623	1.19745	25.4064	2.88e-91	2.39e-90	196.965
SNORA33	3.84244	1.37251	45.7059	3.33e-178	1.42e-176	397.226
SNORD117	3.81541	1.18074	70.246	7.27e-257	2.23e-254	578.365
RCC2	3.78772	4.30411	97.2541	5.45448473008736e-321	7.00513446284241e-318	725.821
C1orf186	3.78617	2.23953	30.6371	1.25e-115	1.59e-114	253.074
SPN	3.77377	4.9233	40.4545	8.85e-158	2.44e-156	350.174
MT-ND4L	3.73293	10.2269	46.8509	1.82e-182	8.63e-181	407.045
BAHCC1	3.73096	2.02846	34.1807	1.96e-131	3.3e-130	289.479
SNORD101	3.72696	1.15337	58.3363	8.84e-222	1.07e-219	497.593
MAT2A	3.72232	5.22514	60.1395	1.97e-227	2.83e-225	510.607
IGHD2-15	3.71341	1.14918	25.057	1.32e-89	1.07e-88	193.139
MT-CO2	3.68429	12.3182	38.1455	2.48e-148	5.75e-147	328.408
AHNAK	3.65833	4.76083	42.8921	1.93e-167	6.54e-166	372.433
SNORD11	3.59114	1.11134	62.963	5.03e-236	9.08e-234	530.393
SNORA55	3.59031	1.16856	63.0546	2.68e-236	4.9e-234	531.023
SNORA66	3.58939	1.15757	64.5899	7.68e-241	1.61e-238	541.481
PCNA	3.56105	4.66938	51.585	2.1e-199	1.48e-197	446.06
SNORD63	3.55481	1.10011	63.4965	1.29e-237	2.44e-235	534.054
SPIN1	3.55423	2.66359	73.1578	1.04e-264	4.03e-262	596.412
TUBB	3.54969	6.58332	47.6486	2.14e-185	1.08e-183	413.796
ESYT2	3.5456	3.80435	60.818	1.59e-229	2.42e-227	515.426
ITGA4	3.53924	3.9421	37.2173	1.88e-144	4.01e-143	319.47
HSP90AB1	3.52008	7.06168	32.6542	1.05e-124	1.57e-123	273.976
SNRPGP18	3.5165	1.16649	50.8661	6.69e-197	4.46e-195	440.296
CDCA7	3.51042	2.01871	37.2372	1.55e-144	3.31e-143	319.663
SNORD59A	3.50622	1.08507	64.0869	2.31e-239	4.55e-237	538.077
IL3RA	3.49305	3.37874	41.4603	8.35e-162	2.52e-160	359.447
SNORA28	3.4761	1.10628	56.1772	7.73e-215	7.8e-213	481.608
SNORA71A	3.46215	1.28341	34.0559	6.9e-131	1.15e-129	288.222
SNORD12C	3.45652	1.06969	62.6078	5.83e-235	1.02e-232	527.943
NUP210	3.43941	4.31709	44.608	4.71e-174	1.84e-172	387.665
RFX8	3.43183	1.26017	29.3087	1.51e-109	1.71e-108	239.065
APEX1	3.42581	5.51268	67.2933	1.23e-248	3.06e-246	559.424
DDX21	3.41663	3.85042	57.6223	1.66e-219	1.88e-217	492.356
MTDH	3.39113	3.74254	61.5887	7.02e-232	1.13e-229	520.85
EIF3A	3.38868	4.33132	62.5517	8.6e-235	1.5e-232	527.555
SNORD62A	3.38566	1.04777	65.6324	7.07e-244	1.56e-241	548.471
HMGN3	3.36994	4.05957	64.4052	2.67e-240	5.5e-238	540.234
CALR	3.36823	7.20097	44.7833	1.01e-174	4e-173	389.201
IGHD2-8	3.36808	1.04233	23.1915	1.08e-80	7.5e-80	172.618
SNORD83A	3.35252	1.03751	60.2537	8.75e-228	1.26e-225	511.421
RPL23AP64	3.35209	1.48655	67.9875	1.35e-250	3.5e-248	563.937
LARP1	3.34728	3.89819	69.272	3.5e-254	1.02e-251	572.19
MTATP8P2	3.33821	1.15009	32.0138	7.61e-122	1.08e-120	267.39
ITM2C	3.31252	4.23977	28.2566	1.12e-104	1.17e-103	227.844
SNORD69	3.30726	1.02351	57.6433	1.42e-219	1.61e-217	492.512
SNORD99	3.30441	1.02262	53.7301	9.91e-207	8.18e-205	462.935
HSPE1P27	3.30399	1.04848	68.5477	3.63e-252	9.71e-250	567.552
PM20D2	3.29361	2.06088	48.6627	4.46e-189	2.47e-187	422.273
SNORD19	3.27797	1.01444	60.9042	8.66e-230	1.32e-227	516.036
U1	3.26879	1.22592	42.2283	7.67e-165	2.46e-163	366.444
IGHD3-22	3.26737	1.01116	23.4096	9.75e-82	6.87e-81	175.023
SLC45A3	3.26578	1.90926	32.5935	1.96e-124	2.91e-123	273.354
LPPR3	3.26529	1.65101	24.4083	1.63e-86	1.25e-85	186.02
SCCPDH	3.26181	3.07255	54.2194	2.26e-208	1.95e-206	466.717
PNN	3.25451	4.6096	72.7406	1.34e-263	4.93e-261	593.863
RPS12P27	3.24981	1.18734	67.804	4.44e-250	1.14e-247	562.747
STK26	3.24349	3.62965	47.6797	1.65e-185	8.37e-184	414.058
TM7SF3	3.23606	4.25471	43.4668	1.13e-169	4.01e-168	377.574
ALG13	3.23023	1.00263	70.2717	6.18e-257	1.91e-254	578.527
OGT	3.22737	5.56885	48.393	4.2e-188	2.28e-186	420.03
TEC	3.22489	2.17001	47.2023	9.23e-184	4.52e-182	410.029
RPS11P5	3.21075	2.09248	56.872	4.3e-217	4.55e-215	486.802
CANX	3.20514	5.4582	59.7522	3.15e-226	4.32e-224	507.837
IGHJ3P	3.20322	0.991315	28.9004	1.16e-107	1.27e-106	234.724
EEF1A1P3	3.19512	1.16767	64.5308	1.14e-240	2.37e-238	541.082
CPT1A	3.19216	4.03616	60.7653	2.31e-229	3.49e-227	515.053
CABIN1	3.18921	1.10263	63.3653	3.17e-237	5.94e-235	533.156
SRSF6	3.17921	4.93059	64.1035	2.07e-239	4.09e-237	538.189
ANKRD28	3.17424	2.93409	38.5859	3.72e-150	8.96e-149	332.611
ASS1P1	3.17283	1.6069	42.3544	2.45e-165	7.95e-164	367.586
CD34	3.17207	1.88708	17.5853	6.02e-54	2.71e-53	111.08
IPO7	3.16563	2.99951	65.9454	8.82e-245	2e-242	550.551
IGHJ2	3.16558	0.979667	26.3118	1.48e-95	1.33e-94	206.84
EAF2	3.15303	2.73151	45.7677	1.96e-178	8.44e-177	397.759
ABCC1	3.14251	3.28123	47.1253	1.77e-183	8.63e-182	409.376
RAB44	3.13487	2.71517	31.9286	1.83e-121	2.59e-120	266.511
EEF1B2	3.13391	6.62347	42.0385	4.29e-164	1.36e-162	364.722
snoU2-30	3.12573	0.967337	54.131	4.46e-208	3.82e-206	466.036
MT-CYB	3.12263	10.4693	46.9517	7.73e-183	3.71e-181	407.903
SNORA71B	3.12132	1.42184	36.7765	1.36e-142	2.78e-141	315.187
MT-ND2	3.11685	10.6019	43.8823	2.82e-171	1.04e-169	381.266
MCM3	3.11564	3.70816	50.5041	1.25e-195	8.08e-194	437.371
NOLC1	3.10667	3.4921	59.7349	3.56e-226	4.88e-224	507.713
TMEM106A	3.10081	2.82109	58.7849	3.38e-223	4.23e-221	500.859
MYC	3.09701	4.11688	34.0401	8.08e-131	1.34e-129	288.063
ARID1A	3.08711	4.25276	70.586	8.55e-258	2.73e-255	580.504
SNORA16B	3.07451	1.08612	46.0357	1.94e-179	8.58e-178	400.07
TYMS	3.06802	3.24951	29.7444	1.49e-111	1.76e-110	243.68
SRP9	3.06595	4.82258	48.9995	2.74e-190	1.56e-188	425.063
RPL18P10	3.0605	1.33247	49.2318	4.04e-191	2.35e-189	426.98
MSRB3	3.0517	2.40319	36.9506	2.5e-143	5.21e-142	316.882
MTRNR2L12	3.0513	1.1941	29.6958	2.5e-111	2.92e-110	243.167
SNORD71	3.04826	0.943364	55.8453	9.39e-214	9.21e-212	479.111
NRROS	3.04811	3.99754	45.7065	3.32e-178	1.42e-176	397.231
ZNF146	3.04073	2.8916	53.4281	1.04e-205	8.24e-204	460.588
RPS2P52	3.03614	1.0071	33.952	1.97e-130	3.25e-129	287.174
RPN2	3.03387	5.6768	60.1006	2.6e-227	3.72e-225	510.329
FAM46A	3.02603	2.78791	35.4772	4.72e-137	8.78e-136	302.423
JUP	3.01952	2.89959	22.6756	3.22e-78	2.15e-77	166.923
HCFC1	3.01622	3.74294	59.3234	6.87e-225	8.96e-223	504.754
C1QTNF4	3.01499	1.46356	21.8076	4.72e-74	2.95e-73	157.334
STT3B	3.01426	4.7185	51.6222	1.56e-199	1.1e-197	446.357
CD38	3.01391	2.9871	28.5737	3.78e-106	4.05e-105	231.237
MTND4P24	3.00779	0.935361	33.8176	7.63e-130	1.25e-128	285.817
TMEM123	3.00288	4.99577	41.3648	2e-161	5.98e-160	358.572
TGFBRAP1	2.99606	2.54447	60.7686	2.26e-229	3.43e-227	515.076
GSE1	2.99226	2.9193	39.0985	2.89e-152	7.2e-151	337.472
PUM1	2.98737	3.27363	70.3366	4.1e-257	1.28e-254	578.936
P2RY8	2.98221	4.29077	43.4657	1.14e-169	4.04e-168	377.564
IGHD6-25	2.97472	0.920611	20.6105	2.6e-68	1.48e-67	144.121
MCM4	2.96952	2.90359	38.3079	5.26e-149	1.24e-147	329.961
MTATP8P1	2.96852	1.03041	26.3086	1.53e-95	1.37e-94	206.806
MT-ND6	2.96425	9.33361	40.043	4.07e-156	1.09e-154	346.344
AZU1	2.96031	5.37519	12.1907	5.12e-30	1.53e-29	56.1344
SLC38A2	2.9592	4.54433	36.5609	1.11e-141	2.24e-140	313.084
MARK2P8	2.95785	1.32674	44.9999	1.53e-175	6.09e-174	391.094
SMC3	2.95769	3.19216	59.2288	1.36e-224	1.77e-222	504.072
MT-TV	2.95612	0.914854	39.4877	7.37e-154	1.91e-152	341.142
MLC1	2.95414	3.16655	25.3757	4.03e-91	3.34e-90	196.628
HMGA1	2.94807	5.73692	36.9309	3.03e-143	6.28e-142	316.69
SNORD112	2.93556	0.908492	50.397	2.96e-195	1.91e-193	436.504
TOP2A	2.93016	2.30438	28.8533	1.91e-107	2.09e-106	234.222
HNRNPAB	2.92986	4.93353	66.7392	4.65e-247	1.13e-244	555.794
MRPL53P1	2.9268	1.35533	48.211	1.92e-187	1.03e-185	418.512
SPNS3	2.92585	2.6195	23.2656	4.77e-81	3.33e-80	173.435
GANAB	2.92308	5.70881	58.8534	2.05e-223	2.59e-221	501.356
GNL3L	2.91613	2.66094	79.9334	5.46e-282	3.03e-279	636.171
EP300	2.91348	3.52522	62.1314	1.59e-233	2.69e-231	524.638
PIKFYVE	2.91294	2.65779	60.3418	4.67e-228	6.83e-226	512.048
GAPDHP61	2.91058	1.07381	63.6515	4.48e-238	8.52e-236	535.113
ZBED4	2.91041	2.17378	77.9223	5.4e-277	2.67e-274	624.68
ZNF121	2.90987	2.03281	64.8523	1.31e-241	2.78e-239	543.249
NCOA4	2.905	6.26818	38.1768	1.84e-148	4.28e-147	328.708
SNORD15B	2.8979	1.47956	26.4372	3.79e-96	3.42e-95	208.204
MKI67	2.89417	2.10373	30.4188	1.23e-114	1.54e-113	250.786
MT-TI	2.88977	0.894324	28.5399	5.42e-106	5.79e-105	230.876
PKD2	2.88896	1.98581	45.6786	4.22e-178	1.8e-176	396.99
GUCY1A3	2.88601	1.50126	26.8726	3.36e-98	3.15e-97	212.929
GOLPH3	2.88377	4.17751	59.9121	1e-226	1.4e-224	508.982
JARID2	2.88236	3.57971	58.6084	1.22e-222	1.48e-220	499.577
CCAR1	2.87558	3.32744	58.0651	6.43e-221	7.53e-219	495.61
HSD11B1	2.87029	1.36016	18.7757	1.47e-59	7.27e-59	123.987
MAVS	2.86101	3.42834	63.2212	8.52e-237	1.58e-234	532.168
PAN3	2.85922	3.77415	50.1631	1.98e-194	1.25e-192	434.604
IGHD2-21	2.85693	0.884162	20.2593	1.25e-66	6.93e-66	140.253
CD69	2.85279	3.72178	15.9578	2.06e-46	8.19e-46	93.7612
ERG	2.85265	1.8541	29.9053	2.73e-112	3.26e-111	245.38
ETV6	2.84544	4.53284	48.0668	6.4e-187	3.37e-185	417.306
PHIP	2.84205	2.81001	51.0237	1.88e-197	1.27e-195	441.564
MIS18BP1	2.84111	3.27775	47.0447	3.51e-183	1.7e-181	408.692
GATA2	2.83897	2.15023	24.374	2.38e-86	1.82e-85	185.643
TARBP1	2.83708	3.14813	41.259	5.28e-161	1.56e-159	357.601
MCM2	2.83638	2.72559	36.2527	2.27e-140	4.48e-139	310.067
ZNF460	2.83632	1.59624	49.6891	9.46e-193	5.74e-191	430.736
ATAD2	2.83468	1.9858	49.8467	2.61e-193	1.6e-191	432.024
HEATR5B	2.83407	2.64636	62.0383	3.04e-233	5.07e-231	523.991
ZMYM4	2.83281	2.46974	85.6096	1.58e-295	1.19e-292	667.302
ATP8B4	2.83268	2.99957	29.4705	2.71e-110	3.11e-109	240.781
IGF2BP2	2.82691	3.17062	26.7386	1.44e-97	1.33e-96	211.476
YWHAG	2.82364	4.22958	59.4039	3.85e-225	5.11e-223	505.334
MLEC	2.82364	3.83251	55.6056	5.74e-213	5.53e-211	477.3
NOP58	2.82297	3.8214	43.3224	4.1e-169	1.43e-167	376.286
CCND2	2.81968	3.51527	25.288	1.05e-90	8.65e-90	195.669
SNORA2B	2.81139	0.910383	45.5029	1.93e-177	8.04e-176	395.469
IGHD5-24	2.79511	0.865033	19.175	1.86e-61	9.52e-61	128.35
ALDH18A1	2.79335	2.64096	48.7004	3.26e-189	1.81e-187	422.586
ARHGEF6	2.79266	4.29473	52.5235	1.23e-202	9.24e-201	453.502
FSCN1	2.78871	2.39395	26.8557	4.03e-98	3.78e-97	212.746
VAMP8	2.78004	6.26504	52.164	2.11e-201	1.54e-199	450.663
CSE1L	2.77719	3.25893	61.8975	8.1e-233	1.35e-230	523.009
SMARCC1	2.7765	3.50244	64.6042	6.97e-241	1.47e-238	541.578
FUT4	2.77307	2.53898	33.3052	1.37e-127	2.15e-126	280.622
ILF2	2.77179	5.28509	69.7465	1.71e-255	5.13e-253	575.207
PROM1	2.77008	1.22619	19.0087	1.15e-60	5.8e-60	126.531
TOP2B	2.76718	4.82466	58.6553	8.66e-223	1.07e-220	499.917
SNHG3	2.75774	3.69809	41.5238	4.67e-162	1.42e-160	360.029
KIAA1147	2.75533	2.28292	39.3321	3.19e-153	8.13e-152	339.677
MT-ND1	2.75354	10.5788	41.68	1.12e-162	3.45e-161	361.456
DEPTOR	2.7516	1.4937	33.415	4.5e-128	7.13e-127	281.738
RPS15AP10	2.74659	1.22969	51.1289	8.09e-198	5.48e-196	442.409
LRRC58	2.74184	1.98403	55.4323	2.13e-212	2.02e-210	475.988
SPIN4	2.73857	1.37455	38.0708	5.07e-148	1.16e-146	327.693
CERKL	2.73294	3.03565	38.4659	1.16e-149	2.79e-148	331.469
ZNF609	2.73146	2.69991	58.1489	3.48e-221	4.14e-219	496.224
SNHG8	2.73026	4.30862	31.8845	2.89e-121	4.06e-120	266.055
HINT1	2.72527	5.47628	37.4108	2.9e-145	6.29e-144	321.342
KIF5B	2.72398	3.62654	50.3647	3.85e-195	2.48e-193	436.241
IMPDH2	2.72282	5.16558	43.0307	5.56e-168	1.91e-166	373.677
PRKACB	2.71876	3.04249	36.2571	2.17e-140	4.3e-139	310.11
SNORD94	2.71801	1.61078	21.4872	1.63e-72	9.93e-72	153.795
SRSF1	2.71661	4.94468	60.5346	1.19e-228	1.77e-226	513.418
YWHAQ	2.71067	5.21135	64.4859	1.55e-240	3.2e-238	540.779
MTATP6P1	2.70962	8.56265	31.9977	8.99e-122	1.28e-120	267.224
DEK	2.70455	4.12561	43.8554	3.58e-171	1.31e-169	381.028
ZMYM3	2.70444	2.55129	50.934	3.87e-197	2.59e-195	440.842
TOMM20	2.70408	4.34741	53.4214	1.09e-205	8.67e-204	460.536
TPX2	2.70392	2.39869	28.3432	4.44e-105	4.67e-104	228.771
CAT	2.70195	6.44037	34.8458	2.51e-134	4.43e-133	296.145
ERMP1	2.70139	2.11722	47.6958	1.44e-185	7.31e-184	414.193
ANP32B	2.69714	6.11497	46.3542	1.26e-180	5.71e-179	402.805
EEF1A1P25	2.69654	0.986426	48.0316	8.59e-187	4.52e-185	417.011
TUG1	2.69639	4.40264	58.9069	1.39e-223	1.76e-221	501.744
RSL24D1	2.69513	3.44097	37.0579	8.82e-144	1.86e-142	317.925
AGPAT5	2.69158	1.97294	46.5263	2.9e-181	1.33e-179	404.277
CKS2	2.6889	3.74343	27.6218	1.03e-101	1.02e-100	221.023
SCARNA24	2.68505	0.946888	29.885	3.39e-112	4.04e-111	245.165
UPF2	2.68253	3.2774	58.3333	9.04e-222	1.09e-219	497.571
SNORD46	2.68198	0.844994	51.4348	6.98e-199	4.85e-197	444.86
RPL13AP25	2.67938	1.34274	44.6377	3.63e-174	1.42e-172	387.925
MEST	2.67238	1.85606	21.7772	6.6e-74	4.13e-73	156.998
RPS4XP22	2.67197	0.872027	31.0837	1.18e-117	1.54e-116	257.741
RAB7B	2.66983	1.34457	24.2553	8.77e-86	6.64e-85	184.338
PEBP1	2.66898	4.61856	39.7278	7.75e-155	2.04e-153	343.396
APPL1	2.66699	2.5833	60.5339	1.19e-228	1.77e-226	513.413
CITED2	2.66594	5.02745	35.3945	1.07e-136	1.98e-135	301.604
KIF11	2.66301	1.73966	41.4128	1.29e-161	3.86e-160	359.012
SYNCRIP	2.65647	3.55451	66.196	1.67e-245	3.89e-243	552.212
RBM14	2.65541	4.24348	59.5485	1.36e-225	1.84e-223	506.374
SLC17A9	2.65346	3.26287	29.0606	2.1e-108	2.34e-107	236.429
ZMYND8	2.65195	2.73028	48.7331	2.49e-189	1.39e-187	422.858
RNF216-IT1	2.64905	0.853426	68.1583	4.47e-251	1.17e-248	565.042
BTAF1	2.64699	2.94285	43.4007	2.04e-169	7.19e-168	376.984
GNAQ	2.64485	4.0795	40.2147	8.21e-157	2.23e-155	347.945
TWISTNB	2.64314	1.93341	42.2722	5.15e-165	1.66e-163	366.842
CNTRL	2.64235	3.3071	55.4925	1.35e-212	1.29e-210	476.444
PABPC1P1	2.64156	0.904156	60.9708	5.41e-230	8.3e-228	516.506
ADNP	2.63612	3.17405	58.1159	4.43e-221	5.21e-219	495.982
CPSF6	2.63546	3.47536	62.0503	2.79e-233	4.68e-231	524.074
CHD1L	2.63413	3.56635	58.9328	1.16e-223	1.47e-221	501.932
ASH1L	2.63014	2.88418	50.6465	3.94e-196	2.58e-194	438.523
KMT2A	2.62923	2.74077	38.3455	3.67e-149	8.68e-148	330.32
SRP72	2.62889	4.15158	59.7535	3.12e-226	4.29e-224	507.846
B4GALT6	2.62849	1.27615	29.8676	4.07e-112	4.84e-111	244.982
ELF1	2.6254	5.0085	46.5019	3.57e-181	1.64e-179	404.068
ATAD5	2.62156	1.2925	59.7544	3.1e-226	4.28e-224	507.853
ZC3HAV1L	2.61842	1.00803	50.7986	1.15e-196	7.62e-195	439.751
HTATSF1	2.61822	3.02513	61.8538	1.1e-232	1.81e-230	522.704
RPS18P12	2.61778	1.10967	40.7647	5.01e-159	1.42e-157	353.047
FOPNL	2.61451	2.60454	62.5635	7.93e-235	1.38e-232	527.636
NRAS	2.60439	2.88931	55.7741	1.61e-213	1.57e-211	478.574
IGHD1-26	2.59611	0.803459	18.4066	8.2e-58	3.94e-57	119.969
SLC25A36	2.59551	2.71593	42.7159	9.4e-167	3.15e-165	370.848
SYPL1	2.5926	4.01387	49.9912	8.02e-194	5e-192	433.204
IRF2BP2	2.59048	5.27979	29.0699	1.91e-108	2.12e-107	236.528
DIP2A-IT1	2.58906	0.8873	61.8535	1.1e-232	1.81e-230	522.702
CDC42-IT1	2.58582	0.983532	54.0039	1.19e-207	1e-205	465.055
CD84	2.5826	2.84735	30.4807	6.43e-115	8.07e-114	251.435
PUM2	2.58093	3.86542	57.1215	6.73e-218	7.33e-216	488.655
ZRANB2	2.57989	3.91636	40.8912	1.56e-159	4.46e-158	354.216
RPL21P123	2.57979	1.2461	35.8847	8.45e-139	1.62e-137	306.449
HIPK3	2.57943	3.75357	34.1093	4.03e-131	6.74e-130	288.76
PDS5A	2.57728	3.09799	63.9084	7.78e-239	1.51e-236	536.864
RUNX2	2.57411	2.56817	37.9069	2.44e-147	5.53e-146	326.121
COX6CP1	2.57196	0.893717	50.5198	1.1e-195	7.12e-194	437.499
IGHD4-23	2.57144	0.795825	18.8474	6.71e-60	3.34e-59	124.769
EIF2S3	2.57004	5.43524	59.4384	3e-225	4e-223	505.583
RPL36AP15	2.56905	0.900959	52.6747	3.76e-203	2.83e-201	454.693
UBE2Q2	2.56801	2.79026	57.338	1.36e-218	1.5e-216	490.258
SHANK3	2.56401	1.17991	21.2358	2.61e-71	1.57e-70	151.02
DARS	2.56353	3.69718	51.4876	4.58e-199	3.19e-197	445.282
RUNX1	2.55513	4.20376	32.7138	5.72e-125	8.56e-124	274.587
MTND6P4	2.55504	0.877561	25.649	2.03e-92	1.72e-91	199.616
DNMT3B	2.54964	1.13758	32.1855	1.3e-122	1.86e-121	269.161
CAPRIN1	2.54908	4.68883	65.8498	1.66e-244	3.73e-242	549.917
TPP1	2.54649	6.42121	44.2663	9.5e-173	3.61e-171	384.66
LMAN1	2.54494	2.58797	41.902	1.48e-163	4.63e-162	363.48
SRCAP	2.53924	3.46851	57.3554	1.19e-218	1.32e-216	490.387
NPR3	2.53662	1.10743	20.045	1.32e-65	7.22e-65	137.895
RIMKLBP2	2.53345	1.02599	50.1998	1.47e-194	9.31e-193	434.902
GFI1	2.52988	2.87577	21.1888	4.39e-71	2.62e-70	150.501
TRRAP	2.52901	2.38061	59.4136	3.59e-225	4.78e-223	505.404
SLC15A2	2.52876	2.34501	38.1527	2.32e-148	5.37e-147	328.478
PRTN3	2.52597	4.93551	10.133	5.05e-22	1.3e-21	37.8393
RPL5	2.51858	7.82881	40.9128	1.28e-159	3.67e-158	354.415
ARFGEF2	2.51681	1.99084	66.5195	1.98e-246	4.68e-244	554.348
LUC7L3	2.51562	4.60486	44.4174	2.51e-173	9.66e-172	385.991
HSP90AA1	2.50352	6.78121	22.2497	3.56e-76	2.3e-75	162.219
SCMH1	2.50106	2.75916	41.4192	1.22e-161	3.65e-160	359.071
C20orf96	2.49952	2.07069	43.5287	6.52e-170	2.32e-168	378.125
UPF3B	2.49853	2.39431	59.2279	1.37e-224	1.78e-222	504.065
SUCNR1	2.49661	1.43573	22.0674	2.67e-75	1.7e-74	160.204
CBX5	2.49516	2.54649	45.1622	3.72e-176	1.5e-174	392.509
NUCKS1	2.49509	4.17985	36.5923	8.19e-142	1.65e-140	313.391
AHR	2.49348	2.65326	22.5948	7.86e-78	5.22e-77	166.03
NRIP1	2.49323	1.79526	23.7815	1.61e-83	1.17e-82	179.123
PTPN11	2.48699	2.62066	59.2219	1.43e-224	1.85e-222	504.022
PBRM1	2.48401	2.61688	63.9968	4.27e-239	8.36e-237	537.465
WDR43	2.48304	2.44919	58.6534	8.78e-223	1.08e-220	499.904
ZKSCAN8	2.47859	2.15186	59.7135	4.16e-226	5.68e-224	507.56
EIF5B	2.47783	3.28831	47.0561	3.19e-183	1.54e-181	408.789
POLE3	2.47275	4.23085	68.7279	1.14e-252	3.14e-250	568.709
MCM6	2.46807	3.19035	34.5567	4.51e-133	7.8e-132	293.254
WASF2	2.46579	5.53575	54.3631	7.48e-209	6.57e-207	467.823
CCDC88A	2.46263	2.77136	43.6827	1.66e-170	5.96e-169	379.495
MIB1	2.46219	1.92811	47.8354	4.45e-186	2.29e-184	415.366
REST	2.45786	2.37722	48.1654	2.8e-187	1.49e-185	418.131
MCTS2P	2.45566	1.54138	54.3002	1.21e-208	1.06e-206	467.34
PSMD10P1	2.45446	1.20019	48.1634	2.85e-187	1.52e-185	418.114
HSP90B1	2.45344	6.29471	32.3061	3.75e-123	5.44e-122	270.403
KHDRBS1	2.44938	4.81987	72.7756	1.08e-263	4e-261	594.078
USO1	2.44833	3.18752	53.7975	5.88e-207	4.88e-205	463.458
CNST	2.44685	2.70603	33.7738	1.19e-129	1.94e-128	285.374
GOLIM4	2.44467	1.67498	51.1399	7.41e-198	5.03e-196	442.497
MRPL3	2.44188	3.40394	47.4852	8.46e-185	4.23e-183	412.42
SMC2	2.44064	1.69269	43.6305	2.64e-170	9.44e-169	379.031
DCK	2.43893	3.23298	39.2923	4.64e-153	1.18e-151	339.302
ZMIZ1	2.43842	3.46377	35.0833	2.35e-135	4.23e-134	298.512
TFRC	2.43699	4.0178	19.7545	3.23e-64	1.73e-63	134.702
TGOLN2	2.43642	5.49724	56.9069	3.32e-217	3.53e-215	487.061
SMARCAD1	2.43517	1.86145	53.2323	4.76e-205	3.75e-203	459.062
SEPN1	2.43486	3.49414	41.6836	1.09e-162	3.34e-161	361.489
RFX7	2.43364	1.61208	57.8839	2.43e-220	2.8e-218	494.281
SLC25A5	2.43238	6.41615	52.5781	8.03e-203	6.05e-201	453.933
EPDR1	2.43055	1.51985	37.4184	2.69e-145	5.85e-144	321.416
CENPU	2.428	2.17734	33.8799	4.07e-130	6.68e-129	286.446
DCAF16	2.4266	2.50766	46.8322	2.14e-182	1.01e-180	406.886
CCNG1	2.42553	4.26325	33.428	3.95e-128	6.25e-127	281.869
RBM26	2.42551	3.14551	57.1044	7.65e-218	8.29e-216	488.528
SNORD18	2.42294	0.749874	41.531	4.37e-162	1.33e-160	360.094
AFF1	2.42187	3.37098	42.5407	4.55e-166	1.5e-164	369.269
EEF2	2.42114	8.45239	46.1921	5.07e-180	2.27e-178	401.414
CMPK1	2.4196	3.8414	42.1189	2.07e-164	6.57e-163	365.452
NUFIP2	2.41935	3.57723	46.6879	7.29e-182	3.4e-180	405.657
CKAP2	2.41871	2.39885	43.5832	4.01e-170	1.43e-168	378.61
DCAF7	2.41843	3.8887	59.9759	6.35e-227	8.9e-225	509.439
IGKJ5	2.41557	0.747593	25.1851	3.24e-90	2.65e-89	194.542
IARS	2.41489	3.30031	41.0064	5.39e-160	1.56e-158	355.279
NREP	2.41447	2.60642	35.5205	3.07e-137	5.74e-136	302.853
TFEC	2.41311	2.43569	31.8238	5.41e-121	7.56e-120	265.428
SOX12	2.41272	1.74498	40.0404	4.17e-156	1.12e-154	346.32
CERS6	2.41108	2.0496	51.2457	3.17e-198	2.17e-196	443.346
FOS	2.41021	7.52078	17.709	1.58e-54	7.2e-54	112.414
FAM101B	2.40906	4.88986	23.5171	2.98e-82	2.12e-81	176.209
PIP4K2B	2.4089	3.11692	64.0877	2.3e-239	4.54e-237	538.082
IGHA1	2.40846	7.47759	12.7536	2.42e-32	7.55e-32	61.463
SOGA1	2.40661	1.35159	62.9732	4.69e-236	8.52e-234	530.463
PAICS	2.40567	2.87672	43.2146	1.07e-168	3.73e-167	375.323
SH3BGRL	2.40538	6.08526	41.7702	4.93e-163	1.53e-161	362.279
PRPF4B	2.40304	3.55706	58.4618	3.54e-222	4.28e-220	498.509
DNTT	2.39696	0.922837	13.0155	1.93e-33	6.13e-33	63.984
SMIM3	2.3934	3.78357	28.3656	3.5e-105	3.67e-104	229.011
OTUD4	2.38903	2.24766	58.1202	4.29e-221	5.07e-219	496.014
PRRC2C	2.38808	4.39375	48.1155	4.26e-187	2.26e-185	417.713
FOXP1	2.38573	0.765997	59.8693	1.36e-226	1.89e-224	508.676
INAFM2	2.38564	3.20143	37.0652	8.22e-144	1.73e-142	317.995
ATP6V0E1P1	2.38556	0.793923	37.5384	8.45e-146	1.85e-144	322.575
TMSB4XP8	2.38509	3.34566	13.5741	8.06e-36	2.68e-35	69.4408
NKTR	2.38291	3.65233	39.9158	1.33e-155	3.55e-154	345.155
UBE2J1	2.3828	4.77531	35.3083	2.52e-136	4.62e-135	300.749
VMA21	2.38249	2.88506	49.3543	1.48e-191	8.69e-190	427.988
TTC3	2.37229	3.08687	39.3217	3.51e-153	8.95e-152	339.579
IGFBP7	2.36941	4.56372	26.267	2.41e-95	2.15e-94	206.353
ZNF22	2.36745	2.46795	46.789	3.08e-182	1.45e-180	406.518
MBNL1	2.36037	4.83462	33.0403	2.04e-126	3.13e-125	277.923
HOXA5	2.35659	1.19613	16.1892	1.8e-47	7.27e-47	96.1952
RPL26P19	2.35563	1.57115	33.2993	1.46e-127	2.28e-126	280.562
CALM2P2	2.35458	2.35741	34.4642	1.14e-132	1.96e-131	292.327
OSTC	2.35396	4.27969	42.9259	1.42e-167	4.84e-166	372.736
AKAP11	2.35349	1.81603	50.6935	2.69e-196	1.77e-194	438.903
UHRF1	2.35222	2.06209	36.0098	2.46e-139	4.78e-138	307.681
NCL	2.35014	5.76385	38.4837	9.84e-150	2.36e-148	331.638
ABCE1	2.35002	2.50646	47.7694	7.74e-186	3.96e-184	414.812
KIAA0100	2.34395	4.34529	51.9721	9.66e-201	7e-199	449.141
ANGPT1	2.34064	1.16585	21.23	2.79e-71	1.67e-70	150.955
SET	2.3358	5.4937	41.9829	7.11e-164	2.24e-162	364.216
CROCCP2	2.3355	1.76997	48.1067	4.58e-187	2.43e-185	417.64
BDP1	2.3332	1.87202	52.9687	3.74e-204	2.88e-202	457.001
METTL7A	2.33116	3.90812	30.3039	4.11e-114	5.09e-113	249.578
SNORA68	2.33115	0.743375	36.9217	3.31e-143	6.87e-142	316.601
MT-RNR1	2.32929	10.23	27.9862	2.04e-103	2.09e-102	224.943
CCT4	2.32291	4.86715	41.0454	3.76e-160	1.1e-158	355.637
SLC7A1	2.32069	1.90939	40.2695	4.94e-157	1.35e-155	348.455
TMEM14C	2.3201	3.9717	39.6777	1.24e-154	3.24e-153	342.926
RREB1	2.31693	2.53001	55.1857	1.39e-211	1.29e-209	474.115
TRAM1	2.31624	4.6362	43.581	4.09e-170	1.46e-168	378.591
NUSAP1	2.31158	2.94693	25.4099	2.77e-91	2.3e-90	197.002
MLLT10	2.31141	2.94591	57.0859	8.77e-218	9.49e-216	488.391
CICP14	2.31092	2.25118	38.9626	1.04e-151	2.57e-150	336.187
HOXA9	2.30783	1.52691	16.6869	9.18e-50	3.86e-49	101.464
ANKRD17	2.30686	3.08744	53.8013	5.71e-207	4.75e-205	463.487
ATXN7L3B	2.30384	2.91163	63.2577	6.64e-237	1.24e-234	532.419
MPL	2.30296	1.09655	20.9425	6.67e-70	3.91e-69	147.782
SON	2.30181	5.20084	45.3986	4.77e-177	1.96e-175	394.564
VPS36	2.3014	2.94276	55.9121	5.68e-214	5.61e-212	479.614
SETP5	2.30128	1.05746	50.2595	9.04e-195	5.78e-193	435.387
POMK	2.30108	1.22933	44.619	4.28e-174	1.67e-172	387.761
LRPPRC	2.29573	2.85792	46.9562	7.44e-183	3.57e-181	407.941
TM9SF3	2.29412	3.55767	54.0578	7.85e-208	6.63e-206	465.471
RCBTB1	2.28982	2.4304	38.8806	2.27e-151	5.55e-150	335.41
TMX1	2.28859	2.86422	38.8361	3.46e-151	8.44e-150	334.988
MSH2	2.28588	2.01397	46.2933	2.13e-180	9.59e-179	402.283
PABPC1	2.28469	8.58683	43.6395	2.43e-170	8.72e-169	379.111
BMI1	2.28439	2.51878	27.477	4.89e-101	4.8e-100	219.463
PLCXD1	2.28422	2.90734	39.1293	2.16e-152	5.4e-151	337.764
TMEM14E	2.2826	1.24825	24.0443	8.94e-85	6.65e-84	182.016
MGA	2.28233	1.77769	53.4807	6.87e-206	5.49e-204	460.998
COX6CP14	2.27893	0.721727	57.4504	5.91e-219	6.58e-217	491.088
GNL3	2.27867	3.37333	44.1315	3.12e-172	1.17e-170	383.471
IGHG2	2.27524	5.96432	10.358	7.45e-23	1.96e-22	39.7386
NDUFA3P2	2.27508	0.78314	47.2405	6.68e-184	3.29e-182	410.352
CCT2	2.27459	4.16418	39.1138	2.5e-152	6.24e-151	337.617
DDX17	2.27414	6.95286	36.4908	2.21e-141	4.43e-140	312.399
NIPSNAP3A	2.27347	2.91944	41.0362	4.09e-160	1.19e-158	355.553
UBXN4	2.2734	4.28807	44.5598	7.19e-174	2.79e-172	387.242
TM9SF2	2.2731	4.97036	31.4911	1.7e-119	2.31e-118	261.98
NDUFS5	2.27167	5.6807	40.9121	1.28e-159	3.69e-158	354.409
CCNI	2.26963	7.02152	50.5423	9.14e-196	5.94e-194	437.68
DDOST	2.26924	5.7907	51.5889	2.04e-199	1.44e-197	446.092
EZH2	2.26683	2.32266	41.3275	2.82e-161	8.39e-160	358.23
RPL35AP32	2.26473	1.04438	33.0025	3e-126	4.57e-125	277.538
SMC5	2.26281	2.5898	47.7514	9e-186	4.6e-184	414.661
KRR1P1	2.26245	0.984746	48.9021	6.14e-190	3.45e-188	424.258
ANP32E	2.25801	3.57319	37.3911	3.5e-145	7.58e-144	321.152
TP53	2.25353	3.5664	41.4405	1e-161	3.01e-160	359.266
RAB11FIP1P1	2.25119	2.00125	38.5186	7.06e-150	1.69e-148	331.97
STARD7	2.25114	4.19283	60.0573	3.55e-227	5e-225	510.02
ESF1	2.24967	1.47137	56.1183	1.2e-214	1.2e-212	481.166
SMC4	2.24953	2.89551	31.0817	1.2e-117	1.58e-116	257.72
EDEM3	2.24875	2.63494	32.6238	1.44e-124	2.14e-123	273.664
CENPJ	2.24847	1.70175	39.7016	9.91e-155	2.6e-153	343.15
KLF10	2.24654	3.5198	26.8458	4.5e-98	4.2e-97	212.638
LDB1	2.24424	5.04249	42.7059	1.03e-166	3.43e-165	370.758
GOPC	2.24247	2.12523	53.7278	1.01e-206	8.32e-205	462.918
SMC1A	2.24229	3.12531	48.2916	9.78e-188	5.27e-186	419.185
MT-CO3	2.24124	11.3387	33.1842	4.7e-127	7.3e-126	279.39
GLO1	2.24094	3.73449	44.5767	6.2e-174	2.41e-172	387.39
RPS12P23	2.23687	0.860391	23.2219	7.73e-81	5.38e-80	172.953
GNPTAB	2.23621	3.36132	36.1425	6.69e-140	1.31e-138	308.986
NDC1	2.23507	1.69141	53.9412	1.93e-207	1.62e-205	464.57
SNORA12	2.2347	0.920851	31.7962	7.21e-121	1e-119	265.141
ABCB10	2.23293	2.28651	36.908	3.78e-143	7.83e-142	316.468
FCER1A	2.23036	2.10015	13.9652	1.64e-37	5.61e-37	73.3228
ASLP1	2.23015	0.905192	50.5903	6.2e-196	4.06e-194	438.069
KLF6	2.22984	6.05533	29.726	1.81e-111	2.13e-110	243.486
SOS1	2.2282	2.58481	45.8523	9.42e-179	4.08e-177	398.49
SNORA31	2.22677	2.22739	12.9485	3.7e-33	1.17e-32	63.3364
DENR	2.22494	3.08557	54.1979	2.67e-208	2.3e-206	466.552
BAZ1B	2.22221	3.01291	56.6526	2.2e-216	2.3e-214	485.166
ATP5G2P3	2.22189	0.871135	42.0168	5.22e-164	1.65e-162	364.525
USP24	2.2209	3.06107	43.0236	5.93e-168	2.03e-166	373.612
RRM1	2.21913	2.85514	34.2961	6.16e-132	1.05e-130	290.639
CDT1	2.21734	2.3096	23.0077	8.22e-80	5.62e-79	170.589
EEF1A1P19	2.21594	1.07062	49.1266	9.61e-191	5.54e-189	426.113
UBE2V1P1	2.21564	0.83356	42.6366	1.92e-166	6.36e-165	370.134
XRN2	2.21557	4.74143	31.8778	3.1e-121	4.35e-120	265.986
CHD9	2.21401	2.06603	47.669	1.8e-185	9.15e-184	413.968
CELF2-AS1	2.21243	1.97943	27.1693	1.35e-99	1.3e-98	216.14
RGS17P1	2.21079	1.50151	31.9222	1.96e-121	2.76e-120	266.444
CHML	2.20964	1.25475	46.0998	1.12e-179	4.96e-178	400.621
ZC3H15	2.20833	3.60333	49.648	1.32e-192	8.02e-191	430.399
SH2B3	2.2082	3.63666	37.9937	1.06e-147	2.42e-146	326.954
TWSG1	2.2081	1.59466	40.2655	5.12e-157	1.4e-155	348.418
CCNA2	2.20751	1.89237	28.2501	1.2e-104	1.26e-103	227.774
CASP2	2.20619	3.72728	41.1472	1.48e-160	4.32e-159	356.574
RPS6	2.20506	8.71226	33.0421	2e-126	3.07e-125	277.942
C5orf15	2.2035	3.36999	41.7379	6.61e-163	2.05e-161	361.985
CCT8	2.20346	5.00238	45.3913	5.08e-177	2.09e-175	394.501
ZNF70	2.20176	1.11589	46.4685	4.75e-181	2.17e-179	403.783
GPATCH11	2.20076	1.80972	53.7197	1.07e-206	8.85e-205	462.854
TIMM23	2.20053	3.69257	45.5192	1.68e-177	7e-176	395.61
RC3H1-IT1	2.20049	0.773886	47.5105	6.84e-185	3.43e-183	412.633
MS4A4E	2.19642	2.11271	16.3641	2.83e-48	1.16e-47	98.0415
CLSTN1	2.19624	3.73743	34.604	2.81e-133	4.88e-132	293.728
MDM4	2.19576	4.05543	31.6296	4.04e-120	5.55e-119	263.417
EIF4A2	2.19474	5.72384	34.3612	3.2e-132	5.47e-131	291.293
SLC25A6	2.19343	7.15988	41.5654	3.19e-162	9.73e-161	360.409
N4BP2	2.19224	1.30692	47.8391	4.31e-186	2.22e-184	415.397
GDI2	2.18888	5.7167	43.1603	1.74e-168	6.04e-167	374.837
ZC3H13	2.18771	2.64888	53.005	2.81e-204	2.18e-202	457.285
EMB	2.18716	5.48563	26.1455	9.04e-95	7.99e-94	205.031
UNG	2.18604	2.47105	35.4846	4.38e-137	8.16e-136	302.497
HLA-DRA	2.18332	8.06353	16.3412	3.61e-48	1.48e-47	97.7987
SRM	2.18152	4.37638	35.6206	1.14e-137	2.15e-136	303.843
TFB2M	2.18151	1.8545	46.9675	6.76e-183	3.25e-181	408.036
ERH	2.18135	4.57669	37.6528	2.81e-146	6.22e-145	323.677
EPM2AIP1	2.18081	2.3523	49.9367	1.25e-193	7.77e-192	432.759
SERTAD2	2.18026	3.24585	40.1446	1.58e-156	4.28e-155	347.291
RPL37P2	2.17978	1.3209	28.665	1.42e-106	1.54e-105	232.213
NUP160	2.17894	2.41876	51.8452	2.65e-200	1.91e-198	448.133
ITM2A	2.17842	3.94255	13.9035	3.04e-37	1.03e-36	72.7077
HSPA9	2.17683	4.43216	37.1034	5.67e-144	1.2e-142	318.366
CREB3L2	2.176	2.78156	45.5058	1.88e-177	7.85e-176	395.494
HMGN2P28	2.17373	0.727405	52.3271	5.81e-202	4.29e-200	451.953
ZBED6	2.17313	1.23325	40.6176	1.95e-158	5.46e-157	351.686
RRP1B	2.17255	2.34428	49.1985	5.31e-191	3.08e-189	426.706
THUMPD1	2.16965	2.51968	37.5938	4.95e-146	1.09e-144	323.109
RPL7	2.16861	7.45196	24.6845	7.85e-88	6.14e-87	189.054
GABPB1-AS1	2.16796	2.36449	31.8318	4.98e-121	6.97e-120	265.51
MT-TR	2.1674	0.670804	29.8359	5.68e-112	6.73e-111	244.648
ESYT1	2.16733	4.73855	29.3068	1.54e-109	1.75e-108	239.045
EID1	2.16299	4.34239	41.4183	1.23e-161	3.68e-160	359.063
CHAMP1	2.15932	2.21959	56.3394	2.29e-215	2.35e-213	482.825
MRPL45	2.15817	3.18003	49.2266	4.22e-191	2.45e-189	426.937
GRIK5	2.15771	1.29789	24.8094	1.99e-88	1.58e-87	190.425
VN1R81P	2.15648	0.902549	34.2658	8.34e-132	1.41e-130	290.335
CCDC14	2.15613	2.27583	37.7935	7.25e-147	1.63e-145	325.032
NUCB2	2.15599	4.0989	23.1932	1.06e-80	7.37e-80	172.636
ACLY	2.15445	4.06354	57.5563	2.7e-219	3.04e-217	491.87
CASP3	2.15442	3.28319	29.8779	3.65e-112	4.34e-111	245.091
MAN1A1	2.15127	3.78454	17.5758	6.67e-54	3e-53	110.979
HSH2D	2.15027	5.62512	18.4704	4.1e-58	1.98e-57	120.662
RNF139	2.14957	3.25017	41.9126	1.35e-163	4.22e-162	363.576
FCF1P7	2.14484	0.803742	52.4044	3.16e-202	2.34e-200	452.563
TPP2	2.14371	3.5186	39.6859	1.15e-154	3.01e-153	343.003
HPRT1	2.14322	3.50607	39.3714	2.2e-153	5.64e-152	340.048
KPNA2	2.14263	3.60101	32.4016	1.4e-123	2.05e-122	271.385
DLEU2_4	2.14042	0.662455	33.3051	1.37e-127	2.15e-126	280.621
EEF2K	2.13715	1.85294	49.9005	1.68e-193	1.04e-191	432.464
PNRC2	2.13714	4.31141	39.8133	3.48e-155	9.2e-154	344.197
SNORD124	2.1355	0.660933	61.5484	9.31e-232	1.49e-229	520.568
EEF1A1P9	2.13208	1.00905	45.5104	1.81e-177	7.55e-176	395.534
IGHJ2P	2.13057	0.659406	16.126	3.51e-47	1.41e-46	95.5291
SNORD11B	2.12966	0.659126	38.1722	1.92e-148	4.47e-147	328.663
LRP5	2.12871	1.35779	29.4398	3.75e-110	4.3e-109	240.456
HSPE1P13	2.12829	0.716267	47.2169	8.16e-184	4e-182	410.152
TOB2	2.12598	2.74771	51.795	3.95e-200	2.83e-198	447.734
FEN1	2.12556	2.4315	34.9924	5.81e-135	1.04e-133	297.607
EPRS	2.12484	3.51159	44.2336	1.27e-172	4.8e-171	384.372
RPS4X	2.12301	8.43639	30.2415	7.92e-114	9.73e-113	248.923
LMO2	2.11967	4.57485	32.4829	6.1e-124	8.97e-123	272.219
RPL7AP10	2.11933	1.04227	44.0314	7.55e-172	2.81e-170	382.586
PAK2	2.1192	4.43545	46.5414	2.55e-181	1.17e-179	404.406
GNA15	2.11741	4.74367	21.8535	2.84e-74	1.78e-73	157.842
CLIP2	2.11678	2.31925	23.1778	1.26e-80	8.72e-80	172.466
CSDE1	2.1154	6.1923	47.7361	1.02e-185	5.23e-184	414.532
RPS25	2.11538	7.84831	30.9344	5.58e-117	7.25e-116	256.184
LDHB	2.11446	6.2055	25.0038	2.36e-89	1.9e-88	192.556
STMN1	2.11381	4.46943	21.6194	3.78e-73	2.34e-72	155.255
HNRNPH1	2.1113	6.28485	29.9729	1.34e-112	1.61e-111	246.093
FASTKD1	2.10926	2.26444	42.4266	1.28e-165	4.15e-164	368.238
MT-TG	2.10917	0.652786	27.4512	6.46e-101	6.33e-100	219.185
NUP153	2.10898	3.37376	45.6628	4.84e-178	2.06e-176	396.853
ATP5B	2.10896	7.38037	63.2574	6.65e-237	1.24e-234	532.416
CREG1	2.1069	5.45698	33.2463	2.5e-127	3.89e-126	280.023
PLXNB2	2.10475	4.66386	22.9343	1.85e-79	1.26e-78	169.779
RNF125	2.10385	2.29495	29.8124	7.29e-112	8.6e-111	244.399
USP1	2.10251	2.67818	34.417	1.83e-132	3.14e-131	291.853
RNASE2	2.10043	7.00527	13.4245	3.53e-35	1.16e-34	67.9689
NAT10	2.09979	3.10328	42.0459	4.01e-164	1.27e-162	364.788
GPR174	2.09817	1.73224	20.8632	1.6e-69	9.32e-69	146.907
HHEX	2.09478	4.06418	19.6673	8.41e-64	4.47e-63	133.745
CLINT1	2.09388	4.06989	36.979	1.9e-143	3.96e-142	317.158
RAVER2	2.08875	1.32923	36.8811	4.91e-143	1.01e-141	316.207
SNTB1	2.08848	2.54084	38.7599	7.12e-151	1.73e-149	334.265
SNORD14E	2.08726	0.646006	27.833	1.06e-102	1.07e-101	223.297
TK1	2.0868	3.00495	22.4587	3.54e-77	2.32e-76	164.527
FTH1P4	2.08452	1.1519	41.0432	3.84e-160	1.12e-158	355.617
DKC1	2.084	3.41492	47.9501	1.7e-186	8.86e-185	416.329
PHACTR4	2.08383	2.58606	62.0594	2.62e-233	4.41e-231	524.138
RBM25	2.08278	4.04511	43.0075	6.85e-168	2.35e-166	373.468
ABL1	2.08141	2.79719	41.8452	2.49e-163	7.75e-162	362.963
MBTD1	2.08054	2.27474	42.298	4.08e-165	1.32e-163	367.076
HIGD1AP16	2.08048	0.755157	46.2071	4.45e-180	2e-178	401.543
MYCN	2.07982	0.771419	20.4352	1.8e-67	1.01e-66	142.189
RPL11	2.07928	8.20513	30.6924	7e-116	8.91e-115	253.654
DNM1L	2.07901	3.18575	51.2357	3.43e-198	2.35e-196	443.266
PAXBP1	2.0754	2.67456	43.7451	9.53e-171	3.44e-169	380.049
AHDC1	2.07501	1.76031	30.6334	1.3e-115	1.65e-114	253.036
SETDB2	2.0748	1.97836	53.1591	8.43e-205	6.62e-203	458.49
ACTR2	2.07339	6.07417	29.6127	6.01e-111	6.99e-110	242.288
H2AFZP1	2.07163	0.697073	46.6531	9.82e-182	4.56e-180	405.36
MTRNR2L1	2.07112	0.660494	16.0262	1e-46	4.01e-46	94.4798
UHRF1BP1	2.07048	1.54773	67.3675	7.6e-249	1.9e-246	559.908
SRSF2	2.07043	5.899	33.2273	3.03e-127	4.72e-126	279.829
NOP14	2.06922	2.93356	55.3526	3.9e-212	3.67e-210	475.383
LANCL1	2.06734	2.10575	43.3858	2.33e-169	8.18e-168	376.852
HELZ	2.0672	2.79206	35.9984	2.76e-139	5.33e-138	307.569
HMGA1P4	2.06666	0.976893	33.0335	2.18e-126	3.35e-125	277.855
PPRC1	2.06635	3.02377	38.981	8.77e-152	2.16e-150	336.361
EPS15	2.06385	3.76041	43.6012	3.42e-170	1.22e-168	378.771
SLC5A3	2.0638	1.56142	32.6683	9.12e-125	1.36e-123	274.12
CXorf21	2.06317	3.42084	20.0957	7.57e-66	4.15e-65	138.452
CHD4	2.06194	5.17798	41.171	1.19e-160	3.48e-159	356.793
HOXB-AS2	2.06141	0.684816	16.8356	1.88e-50	7.99e-50	103.047
PIGT	2.06007	4.87695	39.5272	5.09e-154	1.32e-152	341.513
RASA1	2.05951	2.6239	39.8331	2.89e-155	7.66e-154	344.382
FARSA	2.05907	4.0241	36.6954	3e-142	6.1e-141	314.397
ZFR	2.05888	3.60079	44.0852	4.69e-172	1.76e-170	383.062
WASF1	2.05796	1.65647	22.3164	1.7e-76	1.11e-75	162.955
RPRD2	2.05607	2.62519	62.2496	6.99e-234	1.2e-231	525.46
MTR	2.05581	1.68789	48.3558	5.73e-188	3.11e-186	419.72
C3orf80	2.05493	0.76829	16.2753	7.25e-48	2.95e-47	97.1035
DSTNP1	2.05364	1.5625	33.4934	2.03e-128	3.24e-127	282.534
VN1R83P	2.0518	0.944645	40.142	1.62e-156	4.38e-155	347.267
IGHV4-39	2.05065	3.58613	11.1097	1.04e-25	2.87e-25	46.2731
TCF12	2.05019	2.62581	42.7657	6e-167	2.01e-165	371.297
HERC2P10	2.05012	0.713322	40.1119	2.14e-156	5.78e-155	346.987
FNBP1	2.04936	4.92482	42.8203	3.68e-167	1.24e-165	371.787
PTBP3	2.04924	4.223	35.1047	1.9e-135	3.43e-134	298.725
JUND	2.0473	6.69184	20.9456	6.45e-70	3.78e-69	147.816
ARMC1	2.04724	2.0889	48.3678	5.18e-188	2.81e-186	419.82
FUBP1	2.03981	4.30591	37.6341	3.36e-146	7.42e-145	323.497
POLG2	2.03788	2.85145	50.2999	6.51e-195	4.18e-193	435.716
TXLNA	2.03775	3.15341	63.7325	2.58e-238	4.94e-236	535.665
CEP85	2.03402	2.39473	60.2556	8.63e-228	1.25e-225	511.434
LTV1	2.03348	2.62108	46.252	3.03e-180	1.36e-178	401.928
CKAP5	2.03143	2.95829	38.1559	2.25e-148	5.21e-147	328.508
S100Z	2.03109	2.3546	21.6274	3.45e-73	2.14e-72	155.344
TTC19	2.03071	2.60163	55.375	3.29e-212	3.11e-210	475.553
SRSF11	2.02833	4.90683	30.8701	1.09e-116	1.41e-115	255.512
ARL6IP5	2.02802	5.67828	30.1273	2.63e-113	3.21e-112	247.72
TIA1	2.02721	3.89737	33.4189	4.33e-128	6.85e-127	281.777
MYSM1	2.02688	2.50189	40.8117	3.25e-159	9.25e-158	353.482
SNORA70B	2.02458	0.62661	54.9929	6.02e-211	5.52e-209	472.647
LUZP1	2.0242	1.64508	42.0244	4.87e-164	1.54e-162	364.594
LEO1	2.02375	2.33575	57.6797	1.09e-219	1.24e-217	492.78
ZWINT	2.02304	2.21016	25.3959	3.23e-91	2.68e-90	196.85
TMEM30A	2.02254	4.09561	29.045	2.48e-108	2.76e-107	236.263
VPS13C	2.02169	3.18854	30.8649	1.15e-116	1.49e-115	255.458
HOXA6	2.02055	0.690609	17.5676	7.28e-54	3.27e-53	110.89
RPS24	2.02027	7.01037	23.6746	5.25e-83	3.78e-82	177.944
USP22	2.01994	4.28151	47.2788	4.83e-184	2.38e-182	410.676
TCEAL8	2.01926	3.05912	40.0709	3.14e-156	8.45e-155	346.605
XPOT	2.01847	2.88514	42.4717	8.49e-166	2.77e-164	368.646
DDX3X	2.01662	5.45869	31.5203	1.25e-119	1.71e-118	262.283
SNORD17	2.01451	1.71131	19.8368	1.31e-64	7.03e-64	135.606
TRH	2.01371	0.890175	12.992	2.42e-33	7.69e-33	63.7568
ENOPH1	2.01359	2.61336	49.7368	6.41e-193	3.9e-191	431.126
FARSB	2.01331	2.45	50.5802	6.72e-196	4.39e-194	437.987
ARL8B	2.01271	4.37216	41.7354	6.76e-163	2.09e-161	361.962
ZKSCAN1	2.01256	2.7945	41.567	3.15e-162	9.59e-161	360.424
FAM208B	2.01131	2.10366	42.4662	8.92e-166	2.91e-164	368.597
DIMT1	2.01008	2.51586	49.4856	5.02e-192	3e-190	429.067
PLAGL1	2.01007	2.90599	25.42	2.48e-91	2.06e-90	197.113
MIPEPP3	2.00912	0.729927	31.9	2.46e-121	3.47e-120	266.215
WDR75	2.00906	2.38606	51.5242	3.42e-199	2.39e-197	445.574
NCBP1	2.00595	2.61728	54.0714	7.07e-208	5.99e-206	465.576
ITGA6	2.00547	2.33851	21.8847	2.01e-74	1.27e-73	158.186
FBXO41	2.00184	2.02937	43.1249	2.39e-168	8.26e-167	374.52
HMGB1P14	2.00141	0.886131	46.0143	2.33e-179	1.03e-177	399.886
IGHV5-51	2.00138	3.84805	11.9245	6.17e-29	1.81e-28	53.6586
HIST1H4I	2.00105	1.68664	26.2164	4.18e-95	3.72e-94	205.803
TNKS2	2.00093	3.15475	47.5891	3.53e-185	1.78e-183	413.295
EBLN2	1.99871	1.52709	40.6466	1.49e-158	4.18e-157	351.955
KAT6B	1.99843	1.80442	43.2756	6.22e-169	2.16e-167	375.868
HLA-DRB5	1.99838	4.68464	10.712	3.48e-24	9.38e-24	42.781
FAM120A	1.99743	4.44042	50.0874	3.67e-194	2.31e-192	433.988
BRI3BP	1.99663	1.81028	34.0048	1.15e-130	1.91e-129	287.706
TRIM24	1.99567	2.20699	39.4	1.68e-153	4.32e-152	340.316
PARP4	1.99526	4.47703	27.9521	2.94e-103	3.01e-102	224.577
YBX1	1.99514	7.58856	31.2991	1.25e-118	1.67e-117	259.985
PRPF8	1.99503	5.37018	34.7671	5.5e-134	9.68e-133	295.36
API5	1.99497	3.45966	46.2384	3.41e-180	1.53e-178	401.811
XPO1	1.99478	4.12888	36.8273	8.29e-143	1.7e-141	315.683
ARPP19	1.99476	3.76849	49.5337	3.38e-192	2.02e-190	429.462
DUTP2	1.99466	0.670481	42.6354	1.94e-166	6.43e-165	370.123
HSPA5	1.9942	6.34898	19.6779	7.49e-64	3.98e-63	133.861
ZMYND11	1.99261	2.3278	38.7632	6.9e-151	1.68e-149	334.297
MAMDC2	1.99236	0.87394	18.3834	1.06e-57	5.06e-57	119.717
TNRC18	1.99117	4.3117	31.7168	1.64e-120	2.26e-119	264.32
NUP188	1.98971	3.1644	37.3921	3.47e-145	7.51e-144	321.161
TGIF2	1.98916	2.73224	38.2435	9.72e-149	2.27e-147	329.346
WRN	1.98844	1.46121	43.3833	2.38e-169	8.36e-168	376.83
PRPS2	1.98675	2.71242	42.3015	3.95e-165	1.28e-163	367.107
HP1BP3	1.98586	4.70575	37.0111	1.39e-143	2.91e-142	317.47
ARID1B	1.98572	2.73824	38.3681	2.96e-149	7.02e-148	330.535
HNRNPA1P14	1.98439	0.654212	53.803	5.63e-207	4.69e-205	463.5
IGKV2-23	1.98341	0.613872	15.2166	4.73e-43	1.78e-42	86.0423
ACY3	1.9834	1.22439	17.229	2.78e-52	1.22e-51	107.252
SPNS2	1.98335	2.29516	18.6656	4.88e-59	2.39e-58	122.788
RBMX	1.98229	5.1315	42.3182	3.4e-165	1.1e-163	367.258
ERAP1	1.98215	3.32935	37.0998	5.87e-144	1.24e-142	318.331
EIF4G2	1.98187	6.37708	41.9707	7.94e-164	2.5e-162	364.106
MED13L	1.98143	3.41536	30.8076	2.1e-116	2.7e-115	254.859
IGHGP	1.98006	1.62149	14.0425	7.55e-38	2.6e-37	74.0953
ATXN2L	1.97959	5.20117	33.6488	4.21e-129	6.81e-128	284.108
KIAA0020	1.97874	2.54186	41.6383	1.64e-162	5.03e-161	361.076
RBL1	1.97862	1.52893	44.0259	7.92e-172	2.95e-170	382.538
POLH	1.97825	2.01731	57.3477	1.26e-218	1.4e-216	490.33
FAM212A	1.97703	2.05926	25.0862	9.59e-90	7.76e-89	193.459
RPS20P15	1.97607	0.66065	29.1378	9.25e-109	1.04e-107	237.25
HIATL2	1.97292	2.45646	46.6418	1.08e-181	5.01e-180	405.263
TRPM7	1.97228	2.22367	48.2738	1.13e-187	6.1e-186	419.036
GALNT7	1.97207	2.66283	30.8568	1.25e-116	1.62e-115	255.374
EIF1AX	1.96927	2.8983	38.6313	2.41e-150	5.82e-149	333.044
RPL10A	1.96857	8.24199	30.7034	6.24e-116	7.95e-115	253.769
ATN1	1.96767	3.32912	20.2302	1.72e-66	9.54e-66	139.932
EIF3J	1.96721	3.62798	45.2136	2.38e-176	9.63e-175	392.956
KAT2A	1.96613	3.86488	29.0504	2.34e-108	2.6e-107	236.32
SCAF8	1.96372	2.87756	54.2424	1.89e-208	1.65e-206	466.894
TOP1	1.96254	4.33335	41.1216	1.87e-160	5.46e-159	356.339
LPO	1.9625	0.84988	16.5962	2.41e-49	1.01e-48	100.5
DHX9	1.96183	4.90426	52.114	3.14e-201	2.29e-199	450.267
POLR2KP1	1.96155	0.650156	41.6359	1.68e-162	5.14e-161	361.054
SCML2	1.96031	1.0426	31.8268	5.25e-121	7.33e-120	265.459
GLUD1	1.95916	4.34703	46.2605	2.82e-180	1.27e-178	402.001
FASN	1.95831	3.32935	23.8287	9.6e-84	7.02e-83	179.642
AK3	1.95825	2.75461	44.373	3.71e-173	1.42e-171	385.6
SNHG6	1.95735	5.27066	25.7478	6.91e-93	5.9e-92	200.695
SRSF7	1.95602	5.04981	33.4948	2e-128	3.19e-127	282.548
KMT2C	1.95517	2.86954	33.1429	7.16e-127	1.11e-125	278.97
PARP1	1.95484	3.94348	34.3891	2.42e-132	4.14e-131	291.573
TOMM70A	1.95211	2.41725	50.9291	4.03e-197	2.69e-195	440.803
RIF1	1.95188	1.83001	43.3977	2.09e-169	7.38e-168	376.958
TET2	1.95164	0.640322	29.6561	3.8e-111	4.44e-110	242.747
PDIA4	1.95104	4.18723	27.272	4.47e-100	4.31e-99	217.25
SNRPGP14	1.94972	0.641264	51.0569	1.44e-197	9.73e-196	441.83
CYCSP10	1.9487	0.762315	44.0275	7.81e-172	2.91e-170	382.551
PLAGL2	1.94818	2.68855	43.9893	1.09e-171	4.05e-170	382.214
ELMO1	1.94491	0.616157	31.6181	4.55e-120	6.24e-119	263.297
RPL3P4	1.94466	4.49882	21.4341	2.93e-72	1.78e-71	153.208
SFPQ	1.94415	6.25499	41.5969	2.4e-162	7.32e-161	360.697
H2AFX	1.94385	3.71311	24.6877	7.58e-88	5.94e-87	189.088
PRR11	1.94338	1.93424	30.0324	7.16e-113	8.64e-112	246.72
MCL1	1.94183	7.63691	27.2057	9.15e-100	8.8e-99	216.533
QSER1	1.93954	1.37945	48.9867	3.05e-190	1.73e-188	424.957
SBNO1	1.93952	2.38642	46.1313	8.54e-180	3.8e-178	400.891
TFCP2	1.93888	2.99765	54.6049	1.17e-209	1.05e-207	469.68
STAM	1.9387	2.79389	34.8856	1.69e-134	2.99e-133	296.543
METAP2	1.93676	3.40479	40.0175	5.16e-156	1.38e-154	346.106
SNORA11B	1.93674	0.599432	44.6908	2.28e-174	8.93e-173	388.391
METAP1	1.93574	2.93609	54.1399	4.17e-208	3.58e-206	466.105
KIAA0101	1.93382	2.34585	19.1199	3.41e-61	1.73e-60	127.747
PDPR	1.93082	2.71752	38.9529	1.14e-151	2.81e-150	336.095
CREBZF	1.93055	3.06707	33.197	4.13e-127	6.41e-126	279.52
DDX1	1.93027	3.24468	41.4754	7.28e-162	2.19e-160	359.585
ERLIN1	1.92969	3.98276	21.3631	6.41e-72	3.88e-71	152.425
INO80D	1.92927	1.79002	49.3541	1.48e-191	8.69e-190	427.987
XPO4	1.9286	1.50745	64.4019	2.74e-240	5.61e-238	540.211
HIPK1	1.92795	4.27552	37.1126	5.19e-144	1.1e-142	318.455
FIRRE	1.92708	0.737873	37.2625	1.21e-144	2.6e-143	319.908
UGGT1	1.92659	3.10248	49.9618	1.02e-193	6.34e-192	432.964
ZNF518A	1.92572	1.85301	36.1549	5.93e-140	1.16e-138	309.107
TRIM44	1.92569	2.44419	45.7588	2.11e-178	9.09e-177	397.683
NONO	1.92534	6.0276	43.5013	8.32e-170	2.95e-168	377.881
DUSP10	1.92489	2.82333	19.4464	9.52e-63	4.97e-62	131.321
B3GNT2	1.92441	3.1657	27.2194	7.89e-100	7.59e-99	216.681
RPL34	1.92315	6.68583	19.3684	2.24e-62	1.16e-61	130.466
DTL	1.92246	1.56277	27.6136	1.12e-101	1.11e-100	220.935
FANCL	1.92242	1.84778	44.0157	8.67e-172	3.21e-170	382.447
BUB1B	1.92227	1.44508	29.8071	7.71e-112	9.1e-111	244.343
FNDC3A	1.92172	2.9186	33.4537	3.04e-128	4.83e-127	282.13
ZBED3	1.92137	1.17424	33.6088	6.31e-129	1.02e-127	283.704
MTND5P11	1.92051	0.696992	36.1233	8.08e-140	1.58e-138	308.798
GPSM1	1.9199	1.73751	23.7349	2.7e-83	1.95e-82	178.609
SLC9A7	1.91926	1.49842	26.6469	3.88e-97	3.57e-96	210.482
COL24A1	1.91665	0.856403	25.8922	1.43e-93	1.24e-92	202.271
BEX4	1.91656	3.23952	21.5737	6.25e-73	3.85e-72	154.751
CASP8AP2	1.91633	1.51869	47.0591	3.11e-183	1.5e-181	408.815
OCRL	1.91579	1.70816	54.1045	5.48e-208	4.66e-206	465.831
PPP1R15B	1.91466	4.01563	31.74	1.29e-120	1.79e-119	264.56
ANKRD36C	1.91421	1.3777	30.5016	5.16e-115	6.49e-114	251.654
FAM20B	1.91396	2.19237	51.616	1.64e-199	1.16e-197	446.308
NFAT5	1.91183	2.40693	33.6023	6.74e-129	1.09e-127	283.637
UFM1	1.91153	2.77528	42.815	3.85e-167	1.3e-165	371.74
RB1	1.91079	3.0091	27.9444	3.2e-103	3.26e-102	224.494
SCML2P2	1.90918	0.76461	27.3043	3.15e-100	3.05e-99	217.599
PPIL4	1.90767	2.66575	45.2862	1.27e-176	5.15e-175	393.588
RPS15AP1	1.90714	1.4382	30.1294	2.58e-113	3.14e-112	247.743
SAMHD1	1.90706	4.80747	14.1553	2.43e-38	8.42e-38	75.2273
GBF1	1.90606	3.45831	57.3363	1.37e-218	1.51e-216	490.245
TSN	1.9045	3.07496	47.3111	3.68e-184	1.82e-182	410.949
SNORD36C	1.90395	0.589286	40.0667	3.26e-156	8.79e-155	346.565
MEF2D	1.90383	4.42238	26.5941	6.89e-97	6.3e-96	209.908
STX8P1	1.90274	0.607514	30.788	2.57e-116	3.3e-115	254.654
CTSG	1.902	4.58392	7.52924	2.5e-13	5.28e-13	18.0338
ZNF700	1.90133	2.86447	32.2398	7.42e-123	1.07e-121	269.72
SFXN4	1.9013	2.70593	39.0597	4.16e-152	1.04e-150	337.106
ZNF618	1.90121	1.00407	44.3114	6.39e-173	2.43e-171	385.057
C20orf194	1.90039	1.60477	40.7649	5e-159	1.42e-157	353.049
AGPS	1.89992	2.07889	42.6134	2.37e-166	7.81e-165	369.924
KIF2A	1.89956	2.88087	35.6726	6.83e-138	1.29e-136	304.357
CBX2	1.89924	0.976901	24.385	2.11e-86	1.61e-85	185.763
UFL1	1.89921	1.99072	42.8046	4.23e-167	1.42e-165	371.646
ITPR2	1.89921	2.21788	27.4961	3.98e-101	3.92e-100	219.668
UBE2V2P4	1.89808	0.624642	45.5962	8.6e-178	3.63e-176	396.277
STARD4	1.89755	0.911869	33.8251	7.07e-130	1.16e-128	285.893
EDEM1	1.89453	3.55759	36.6399	5.15e-142	1.04e-140	313.856
RPS3A	1.89396	7.68334	19.6354	1.19e-63	6.33e-63	133.395
MEX3B	1.89375	0.878889	24.9347	5.04e-89	4.03e-88	191.799
CNOT6	1.89373	2.32912	48.1755	2.58e-187	1.38e-185	418.215
SEPT6	1.89313	5.7255	24.0728	6.53e-85	4.87e-84	182.33
DIS3L	1.89289	2.4476	53.1118	1.22e-204	9.54e-203	458.121
TMEM181	1.89218	2.43499	41.8248	2.99e-163	9.31e-162	362.777
SFT2D2	1.89071	2.62057	41.9046	1.45e-163	4.53e-162	363.504
EIF4B	1.89062	5.83414	33.7846	1.07e-129	1.74e-128	285.483
TOPBP1	1.89046	3.1964	44.2511	1.09e-172	4.12e-171	384.526
EIF2S2P3	1.89017	0.912413	37.5945	4.92e-146	1.08e-144	323.116
SETD1A	1.88971	2.27255	46.719	5.6e-182	2.61e-180	405.922
BZW2	1.88747	3.26611	39.143	1.9e-152	4.76e-151	337.893
APOBEC3C	1.88747	4.53828	33.1938	4.27e-127	6.62e-126	279.488
MARCKSL1P1	1.88734	1.13045	35.5113	3.37e-137	6.29e-136	302.761
ZBTB33	1.88701	1.98596	37.802	6.68e-147	1.5e-145	325.114
MYBL2	1.88665	2.77195	17.9013	1.98e-55	9.12e-55	114.491
FCHSD2	1.88631	3.56369	41.1047	2.18e-160	6.37e-159	356.183
SMARCA2	1.8863	4.06847	41.029	4.38e-160	1.27e-158	355.487
LNPEP	1.88398	2.56268	39.7521	6.17e-155	1.63e-153	343.623
VAT1	1.88356	4.53801	23.2853	3.84e-81	2.68e-80	173.653
CIITA	1.88321	3.06174	16.0767	5.9e-47	2.36e-46	95.0099
DARS2	1.88094	1.96872	48.9277	4.97e-190	2.81e-188	424.47
PMS2P1	1.87943	2.09057	45.6933	3.72e-178	1.59e-176	397.117
LEPROT	1.87907	3.6749	34.0956	4.62e-131	7.72e-130	288.622
MSL2	1.87828	3.44146	35.6983	5.3e-138	1.01e-136	304.611
CLIC4	1.8774	2.58731	26.04	2.85e-94	2.5e-93	203.881
SIAH2-AS1	1.87717	0.720536	43.5534	5.23e-170	1.86e-168	378.345
RPL9P30	1.87661	0.617935	45.1308	4.89e-176	1.97e-174	392.235
HSPD1	1.87423	5.16647	18.5433	1.85e-58	9e-58	121.455
IPPKP1	1.87401	0.582095	21.8863	1.98e-74	1.24e-73	158.203
SKP2	1.87338	1.98321	45.6096	7.66e-178	3.24e-176	396.393
KRCC1	1.87245	3.01824	25.0337	1.7e-89	1.37e-88	192.883
G3BP1	1.87035	3.23079	43.6919	1.53e-170	5.5e-169	379.577
SNORD9	1.86996	0.578769	60.342	4.66e-228	6.83e-226	512.049
DNAJA1	1.86978	5.32178	32.345	2.51e-123	3.66e-122	270.802
FANCI	1.86947	2.20493	30.3542	2.42e-114	3.01e-113	250.107
CD164	1.86766	5.7909	25.4932	1.11e-91	9.31e-91	197.914
MOB1B	1.86728	1.85648	30.9222	6.33e-117	8.22e-116	256.057
KCTD20	1.86719	3.79544	46.8905	1.3e-182	6.19e-181	407.382
SUZ12	1.86533	2.59635	35.5178	3.16e-137	5.9e-136	302.826
ZBTB12P1	1.86524	0.764472	57.0515	1.13e-217	1.22e-215	488.135
KDM1A	1.8652	3.49753	45.7331	2.63e-178	1.13e-176	397.461
IPO5	1.86405	3.15078	37.7635	9.68e-147	2.16e-145	324.743
GCSAML	1.86155	1.02253	18.486	3.46e-58	1.67e-57	120.832
SNORD121A	1.86004	0.5757	48.6468	5.09e-189	2.81e-187	422.142
SURF4	1.85868	5.12086	44.3582	4.23e-173	1.61e-171	385.47
RAB14	1.85792	3.8303	45.9277	4.92e-179	2.15e-177	399.14
HEATR1	1.85758	1.82831	45.9589	3.76e-179	1.65e-177	399.409
KIAA0125	1.85726	2.60918	12.3238	1.46e-30	4.4e-30	57.3833
BAALC	1.85704	1.38222	12.9429	3.9e-33	1.23e-32	63.283
MTF2	1.85653	2.63882	36.9875	1.75e-143	3.65e-142	317.241
LRRC40	1.85636	1.69753	46.0685	1.47e-179	6.48e-178	400.352
PRPF19	1.85603	4.33616	39.2616	6.19e-153	1.57e-151	339.013
BIRC6	1.85572	3.33856	37.672	2.33e-146	5.18e-145	323.862
GCN1L1	1.85531	3.41749	36.4996	2.03e-141	4.07e-140	312.485
LATS1	1.8537	2.06732	43.393	2.18e-169	7.68e-168	376.916
NET1	1.85354	1.89284	25.512	9.07e-92	7.6e-91	198.119
IGSF10	1.85308	0.775427	18.1814	9.49e-57	4.48e-56	117.524
MYH9	1.85248	6.84891	35.2469	4.63e-136	8.44e-135	300.139
RANBP6	1.85212	1.85055	37.9327	1.91e-147	4.32e-146	326.368
YEATS4	1.85183	2.27566	36.5812	9.13e-142	1.84e-140	313.283
IDH2	1.85089	5.04477	28.5098	7.47e-106	7.95e-105	230.555
ANKRD40	1.85027	2.25377	59.9688	6.68e-227	9.34e-225	509.388
PTMA	1.84753	7.63818	27.9434	3.23e-103	3.3e-102	224.483
RFWD3	1.84608	2.38589	50.047	5.09e-194	3.19e-192	433.658
STAG3L2	1.84566	2.46803	28.3692	3.36e-105	3.54e-104	229.05
CCT6A	1.8453	4.45856	36.6836	3.36e-142	6.83e-141	314.282
KCNK17	1.84362	0.799944	18.6379	6.6e-59	3.23e-58	122.486
CALU	1.84328	2.88615	37.011	1.39e-143	2.92e-142	317.469
EGFL7	1.8432	3.04735	14.0594	6.37e-38	2.2e-37	74.2646
EIF4EBP2	1.84223	4.42187	50.8767	6.14e-197	4.1e-195	440.381
SV2A	1.84222	1.22399	22.0888	2.11e-75	1.35e-74	160.441
FAM216A	1.84042	1.97388	38.7374	8.81e-151	2.14e-149	334.052
EIF2A	1.83995	4.27095	37.4736	1.58e-145	3.45e-144	321.949
SDE2	1.83757	2.60188	28.4623	1.24e-105	1.32e-104	230.046
KCTD3	1.8361	1.468	41.8811	1.79e-163	5.6e-162	363.29
STRAP	1.83559	4.33538	49.2116	4.77e-191	2.77e-189	426.813
UBE2E1	1.83502	4.00561	41.278	4.44e-161	1.31e-159	357.776
LAPTM4A	1.83409	5.7807	37.0895	6.49e-144	1.37e-142	318.231
PRPF6	1.83397	4.36946	47.8878	2.87e-186	1.49e-184	415.806
KPNA3	1.83306	2.58086	51.6367	1.39e-199	9.86e-198	446.473
KATNBL1P1	1.83052	0.577763	28.8912	1.28e-107	1.4e-106	234.626
LMNB2	1.83043	2.64052	36.8144	9.4e-143	1.93e-141	315.557
LYRM7	1.83016	1.45275	40.695	9.54e-159	2.69e-157	352.403
HIGD1AP17	1.8298	0.59574	46.744	4.53e-182	2.12e-180	406.134
NARS	1.82729	4.11568	42.7906	4.8e-167	1.61e-165	371.52
IARS2	1.82709	3.152	43.0513	4.63e-168	1.59e-166	373.861
FOXN2	1.82676	3.00925	25.9156	1.11e-93	9.6e-93	202.525
DCP1A	1.8264	2.4725	57.2741	2.17e-218	2.39e-216	489.785
RPL32P1	1.8255	1.11637	17.2876	1.48e-52	6.54e-52	107.88
COX5BP6	1.82371	0.665246	39.6385	1.79e-154	4.68e-153	342.558
FAM111A	1.82336	3.57124	34.691	1.18e-133	2.06e-132	294.598
IGHV3-23	1.82331	4.66161	10.4253	4.18e-23	1.1e-22	40.312
DDX50	1.82283	3.09217	49.0566	1.71e-190	9.81e-189	425.535
UBA2	1.82269	3.71629	37.7538	1.06e-146	2.37e-145	324.65
RPS7P1	1.82235	2.27482	23.8165	1.1e-83	8.02e-83	179.508
C6orf62	1.82234	5.16712	29.2303	3.46e-109	3.91e-108	238.233
GALNT1	1.82105	3.5435	28.2341	1.43e-104	1.49e-103	227.603
TET3	1.82057	2.60084	42.3245	3.21e-165	1.04e-163	367.315
RPL39P3	1.82046	5.3832	10.0915	7.17e-22	1.85e-21	37.4912
RAD51AP1	1.82021	1.3037	29.9188	2.37e-112	2.83e-111	245.523
IGHG4	1.82013	3.2689	9.0443	3.59e-18	8.54e-18	29.0465
KIAA2026	1.8201	2.56633	45.9888	2.91e-179	1.28e-177	399.666
URI1	1.81947	3.02145	41.2918	3.91e-161	1.16e-159	357.903
ZNF69	1.81855	1.271	35.5689	1.91e-137	3.57e-136	303.331
THRAP3	1.81791	4.77999	53.1657	8.01e-205	6.3e-203	458.542
CCNJ	1.81765	1.44885	51.5861	2.09e-199	1.47e-197	446.069
CUL1	1.81747	3.27058	36.8284	8.2e-143	1.68e-141	315.693
ZNF888	1.81654	0.676874	43.7889	6.46e-171	2.34e-169	380.438
RANBP2	1.81592	2.77551	31.5858	6.37e-120	8.7e-119	262.962
ARHGAP11A	1.81444	1.43042	29.373	7.62e-110	8.7e-109	239.748
CELF1	1.81107	4.21634	47.1932	9.97e-184	4.88e-182	409.951
CAD	1.81081	2.95469	32.4127	1.25e-123	1.83e-122	271.498
SNORA65	1.81	0.841814	21.5744	6.21e-73	3.82e-72	154.758
PMAIP1	1.8098	2.27724	18.3475	1.56e-57	7.46e-57	119.327
LARS	1.80976	3.72963	33.0481	1.88e-126	2.89e-125	278.003
BCLAF1	1.80809	4.03	38.3037	5.47e-149	1.29e-147	329.921
SNORA73B	1.80798	2.98099	13.5493	1.03e-35	3.41e-35	69.1966
MORF4L2	1.80791	4.77317	30.0864	4.05e-113	4.92e-112	247.289
HSPA8	1.80734	7.58012	20.1784	3.04e-66	1.68e-65	139.362
RNF144A	1.80731	1.88622	30.7977	2.33e-116	2.99e-115	254.756
EMID1	1.80682	1.9294	16.7832	3.29e-50	1.39e-49	102.489
SUV39H2	1.80667	1.31191	49.859	2.36e-193	1.45e-191	432.124
FGFRL1	1.80507	2.1962	17.7065	1.63e-54	7.39e-54	112.387
UBE2T	1.8048	1.88672	24.2874	6.16e-86	4.68e-85	184.691
TRIM33	1.80148	2.95001	37.8045	6.53e-147	1.46e-145	325.137
TBC1D13	1.80093	3.2022	39.1783	1.36e-152	3.42e-151	338.226
EEF1A1P12	1.8005	0.898587	39.0149	6.36e-152	1.58e-150	336.682
INTS7	1.79988	2.17711	46.334	1.5e-180	6.78e-179	402.631
EIF3E	1.79984	5.76915	25.7876	4.47e-93	3.83e-92	201.129
SCAF4	1.79969	3.3212	47.0022	5.03e-183	2.42e-181	408.331
VAMP7	1.79941	3.69208	37.1749	2.84e-144	6.02e-143	319.059
TATDN2P2	1.79888	1.06137	42.6292	2.05e-166	6.79e-165	370.067
TMEM245	1.79716	2.0825	49.4641	5.98e-192	3.57e-190	428.89
ASF1A	1.79602	2.14253	35.9401	4.89e-139	9.43e-138	306.995
TAF11	1.79582	3.3475	56.8955	3.61e-217	3.83e-215	486.976
FOXJ3	1.79553	2.98798	45.526	1.58e-177	6.61e-176	395.669
ORC1	1.7955	1.56583	28.4563	1.32e-105	1.4e-104	229.982
ELK3	1.79546	2.69702	31.7717	9.28e-121	1.29e-119	264.888
IGLV3-21	1.7954	3.46164	10.249	1.89e-22	4.92e-22	38.8148
CDC7	1.79411	1.53714	37.6716	2.34e-146	5.19e-145	323.859
ITPR1	1.79394	2.28721	31.5604	8.28e-120	1.13e-118	262.699
KIF20B	1.79318	1.15636	38.3935	2.32e-149	5.52e-148	330.778
BNIP3P27	1.79238	0.656976	38.4967	8.69e-150	2.08e-148	331.762
EIF2S2	1.79148	4.13756	47.4755	9.18e-185	4.59e-183	412.337
SUPT16H	1.79032	3.8104	46.9506	7.81e-183	3.74e-181	407.893
ADA	1.78892	3.65865	17.0953	1.17e-51	5.08e-51	105.82
RPS3AP34	1.78838	0.783863	26.5509	1.1e-96	1e-95	209.44
TRAM2	1.78683	1.86535	42.7438	7.31e-167	2.45e-165	371.099
FAM122B	1.78565	3.12322	40.7795	4.37e-159	1.24e-157	353.185
MTPN	1.7856	5.42177	29.8304	6.03e-112	7.13e-111	244.589
MCM7	1.78554	4.61969	28.1495	3.54e-104	3.67e-103	226.696
XYLT1	1.78447	2.08943	27.6288	9.53e-102	9.47e-101	221.099
HNRNPU	1.78352	5.95443	40.1741	1.2e-156	3.26e-155	347.566
ACBD3	1.783	2.62062	46.1908	5.13e-180	2.29e-178	401.403
PIK3R6	1.78283	2.44436	23.2852	3.85e-81	2.69e-80	173.651
SUZ12P1	1.78266	2.48687	39.2414	7.49e-153	1.89e-151	338.823
PRIM1	1.78193	2.19014	34.5954	3.06e-133	5.31e-132	293.642
DHX15	1.78011	4.09866	40.6653	1.26e-158	3.53e-157	352.128
NCAPD2	1.77642	3.52436	35.7256	4.05e-138	7.7e-137	304.88
BPTF	1.7764	3.73972	35.2866	3.12e-136	5.71e-135	300.534
RPS13P2	1.77557	1.40436	28.0882	6.83e-104	7.05e-103	226.038
GAPT	1.77478	4.01247	16.5369	4.53e-49	1.88e-48	99.871
RBMS1P1	1.77361	2.22976	19.9252	4.94e-65	2.67e-64	136.577
CWF19L2	1.77215	2.19916	39.7972	4.05e-155	1.07e-153	344.046
ANKMY2	1.77204	1.97905	45.6549	5.18e-178	2.2e-176	396.785
OCLM	1.7715	0.838484	54.5474	1.82e-209	1.62e-207	469.239
YWHAB	1.77064	6.34295	39.6205	2.12e-154	5.52e-153	342.389
SEC61A1	1.77059	5.18577	54.223	2.2e-208	1.91e-206	466.745
MED1	1.76992	2.58296	46.19	5.16e-180	2.3e-178	401.396
UBE2FP1	1.76949	1.29841	30.3724	2e-114	2.49e-113	250.298
TRIM14	1.76853	3.62405	35.6679	7.16e-138	1.35e-136	304.31
RANBP9	1.76791	3.8835	40.1488	1.52e-156	4.12e-155	347.331
GPATCH8	1.76757	2.66274	51.3912	9.89e-199	6.84e-197	444.511
TCERG1	1.76519	3.14819	36.5316	1.48e-141	2.98e-140	312.798
ZNF292	1.76478	2.4379	26.153	8.33e-95	7.37e-94	205.112
ZNF512B	1.76353	1.72322	33.509	1.73e-128	2.77e-127	282.692
TMEM173	1.76219	5.42356	29.8842	3.41e-112	4.07e-111	245.158
MRPS35	1.75924	2.92104	42.2349	7.23e-165	2.32e-163	366.503
SMARCA5	1.75876	2.78881	35.3324	1.98e-136	3.64e-135	300.988
MRPL15	1.75638	3.25056	30.9853	3.28e-117	4.27e-116	256.715
FGD5-AS1	1.75579	3.64201	36.2499	2.33e-140	4.6e-139	310.04
ITGA9	1.75443	1.11336	16.6825	9.62e-50	4.04e-49	101.417
ATL3	1.75429	2.95984	33.8881	3.75e-130	6.16e-129	286.529
YTHDF2	1.75397	3.7544	53.6254	2.23e-206	1.82e-204	462.122
IMPAD1	1.75376	2.43107	45.5399	1.4e-177	5.87e-176	395.789
SMG1	1.75181	2.98539	35.6042	1.34e-137	2.53e-136	303.68
MARVELD1	1.75146	2.81779	17.1341	7.71e-52	3.36e-51	106.235
MYCBP2	1.75115	3.56171	33.6145	5.96e-129	9.61e-128	283.761
RPLP0P6	1.75088	3.0649	24.2427	1.01e-85	7.62e-85	184.198
SLBP	1.74969	4.25004	47.9548	1.63e-186	8.53e-185	416.368
RAD52	1.74854	2.16069	43.4016	2.02e-169	7.13e-168	376.992
IGKV1-22	1.74774	0.540951	14.6271	2.03e-40	7.27e-40	79.9981
PRPF38B	1.74742	3.85696	40.5862	2.61e-158	7.29e-157	351.395
RFC3	1.74636	1.56574	38.2618	8.17e-149	1.92e-147	329.52
CLSPN	1.74614	1.22726	30.1538	1.99e-113	2.44e-112	247.999
TSPYL4	1.74542	2.12444	37.3376	5.87e-145	1.26e-143	320.635
MAPRE1	1.74383	5.15719	41.5031	5.65e-162	1.71e-160	359.839
ANKRD52	1.74349	2.42709	51.9667	1.01e-200	7.3e-199	449.098
BCL11A	1.74336	2.59348	21.7841	6.11e-74	3.82e-73	157.075
ZNF439	1.7422	1.64475	27.6536	7.3e-102	7.27e-101	221.366
LENG8	1.74078	6.41216	26.9966	8.78e-99	8.3e-98	214.271
MED13	1.73946	2.82724	33.0619	1.63e-126	2.51e-125	278.144
INSR	1.73942	1.78953	26.1506	8.55e-95	7.56e-94	205.086
CUL5	1.73924	1.86123	48.3696	5.1e-188	2.77e-186	419.835
ILF3	1.73899	4.88364	27.7098	3.98e-102	3.99e-101	221.971
IGKV4-1	1.73761	4.66055	10.2041	2.77e-22	7.18e-22	38.4361
EEF1A1P11	1.73758	1.18176	25.2425	1.73e-90	1.42e-89	195.171
SEC24B	1.73712	3.00098	42.5267	5.17e-166	1.7e-164	369.142
DUSP3	1.73663	3.5927	28.9701	5.51e-108	6.09e-107	235.466
SLC1A4	1.73617	2.07694	25.6484	2.04e-92	1.73e-91	199.609
CSPP1	1.73486	1.4855	45.1044	6.15e-176	2.47e-174	392.005
ATP6V1G1	1.73451	5.12308	38.9804	8.82e-152	2.17e-150	336.355
PIGM	1.73275	1.46728	45.4747	2.47e-177	1.02e-175	395.224
PDE7A	1.73061	4.00592	25.3342	6.34e-91	5.23e-90	196.174
HADHA	1.73059	5.63787	46.4874	4.04e-181	1.85e-179	403.945
CTCF	1.73041	3.58792	55.955	4.11e-214	4.07e-212	479.937
SUMO2P19	1.72975	1.18025	22.8302	5.84e-79	3.94e-78	168.629
HELLS	1.72813	1.38159	29.4978	2.03e-110	2.34e-109	241.071
YWHAE	1.72758	5.96717	41.4874	6.52e-162	1.97e-160	359.696
ARL6IP1	1.72717	4.86134	32.2029	1.08e-122	1.56e-121	269.34
PCNP	1.72675	4.30164	35.3668	1.41e-136	2.6e-135	301.329
CD200	1.72569	1.5356	14.9155	1.06e-41	3.88e-41	82.9437
KIAA1033	1.72511	3.40704	26.1478	8.81e-95	7.79e-94	205.056
FOXM1	1.72486	2.11221	23.2439	6.06e-81	4.22e-80	173.196
TGS1	1.72474	2.08359	45.6784	4.23e-178	1.8e-176	396.988
SUGT1P	1.72458	0.542747	33.8808	4.03e-130	6.63e-129	286.455
TMED2	1.72375	4.65938	37.1106	5.29e-144	1.12e-142	318.436
MSN	1.72295	7.55109	40.3945	1.54e-157	4.24e-156	349.617
UQCRBP1	1.72286	0.58211	41.6587	1.36e-162	4.18e-161	361.262
GNB4	1.72135	2.28916	29.3553	9.19e-110	1.05e-108	239.56
HPGDS	1.72131	0.907099	13.2389	2.18e-34	7.06e-34	66.1536
HLA-DRB1	1.71971	6.62949	11.356	1.13e-26	3.19e-26	48.4735
IQCB1	1.71955	2.81234	42.1715	1.28e-164	4.09e-163	365.929
MAP1A	1.71868	1.19944	16.9676	4.59e-51	1.97e-50	104.455
SMIM24	1.71763	3.7793	11.9993	3.07e-29	9.08e-29	54.3514
TIMM9P2	1.71623	0.539016	46.1172	9.64e-180	4.28e-178	400.771
CTDSPL2	1.71606	2.06582	42.0944	2.58e-164	8.19e-163	365.23
KRT18P57	1.71566	0.843965	38.0573	5.77e-148	1.32e-146	327.563
CDCA4	1.71527	2.11851	38.7074	1.17e-150	2.84e-149	333.766
ARF1P2	1.71512	0.576311	42.3101	3.66e-165	1.18e-163	367.185
KDM4A	1.71288	2.95032	44.9383	2.62e-175	1.04e-173	390.556
HUWE1	1.7119	4.47866	27.0411	5.42e-99	5.14e-98	214.753
ABHD17B	1.71133	2.65955	31.1584	5.4e-118	7.14e-117	258.52
RPS7P11	1.70978	1.00414	34.0014	1.19e-130	1.98e-129	287.672
TRMT13	1.70842	1.73149	36.2555	2.21e-140	4.36e-139	310.095
NXT2	1.70771	2.09576	24.1873	1.85e-85	1.39e-84	183.59
CNBP	1.70683	6.8329	41.4575	8.57e-162	2.58e-160	359.422
CCRN4L	1.70596	2.37413	23.5778	1.53e-82	1.09e-81	176.877
GRAMD4	1.70418	2.91567	28.7388	6.48e-107	7.03e-106	233.001
SMEK2	1.70393	3.22534	35.963	3.9e-139	7.54e-138	307.221
SEPT11	1.70325	2.32201	24.624	1.53e-87	1.19e-86	188.389
AGO4	1.70168	3.93049	21.7335	1.07e-73	6.66e-73	156.516
ALG1L6P	1.70144	0.533425	46.4711	4.64e-181	2.12e-179	403.805
GUF1	1.70071	2.30109	48.8286	1.13e-189	6.32e-188	423.649
PJA2	1.69977	4.4125	25.7675	5.57e-93	4.77e-92	200.909
LATS2	1.69677	2.33055	31.77	9.45e-121	1.31e-119	264.871
CD180	1.69666	2.01937	15.7835	1.29e-45	5.05e-45	91.9355
TMED8	1.69665	2.84055	23.816	1.11e-83	8.07e-83	179.502
ZC3H7B	1.69664	2.61374	42.7862	4.99e-167	1.68e-165	371.481
IBTK	1.69631	1.97663	44.6713	2.71e-174	1.06e-172	388.22
ABRACL	1.6954	4.70057	32.5478	3.13e-124	4.63e-123	272.885
RABEP1	1.69453	2.86156	43.8767	2.97e-171	1.09e-169	381.217
HLA-S	1.6945	0.524478	36.5934	8.1e-142	1.64e-140	313.402
AP3M1	1.69404	2.91059	44.1148	3.61e-172	1.36e-170	383.323
CNOT11	1.69344	3.62433	53.526	4.83e-206	3.88e-204	461.35
SYK	1.69253	5.22626	23.8659	6.38e-84	4.67e-83	180.052
E2F3	1.69213	2.81822	26.7074	2.02e-97	1.86e-96	211.138
NANOGP5	1.69125	0.558362	46.7456	4.46e-182	2.09e-180	406.149
PIGHP1	1.69077	1.54531	24.0797	6.05e-85	4.52e-84	182.406
TTC27	1.68952	1.85028	30.9824	3.38e-117	4.4e-116	256.685
PIEZO1	1.6893	4.97241	19.5863	2.05e-63	1.08e-62	132.856
IQGAP3	1.68914	1.16639	24.8617	1.12e-88	8.93e-88	190.998
RNF138	1.68894	3.24733	30.8381	1.53e-116	1.97e-115	255.177
BTBD3	1.68856	1.33848	40.8044	3.47e-159	9.88e-158	353.414
BIRC6-AS2	1.68822	0.652049	47.2286	7.39e-184	3.63e-182	410.251
WRNIP1	1.68745	3.32051	36.98	1.88e-143	3.93e-142	317.168
ARGLU1	1.68702	4.77518	22.9915	9.84e-80	6.72e-79	170.41
USP14	1.68631	2.79595	40.9996	5.74e-160	1.66e-158	355.215
TCTN3	1.68404	2.52265	42.507	6.17e-166	2.02e-164	368.965
MAML3	1.68369	2.13483	28.1348	4.14e-104	4.28e-103	226.538
PAK1IP1	1.68336	1.78174	39.071	3.74e-152	9.31e-151	337.213
CASD1	1.68315	1.79183	35.6893	5.8e-138	1.1e-136	304.521
C6orf48	1.68253	5.53118	24.7096	5.96e-88	4.68e-87	189.329
ATRN	1.68073	2.01501	43.7586	8.45e-171	3.06e-169	380.169
CAAP1	1.6804	1.7224	45.8319	1.12e-178	4.86e-177	398.314
ZNF367	1.67966	1.09564	36.3322	1.04e-140	2.07e-139	310.846
HNRNPA1	1.67966	7.30876	23.5836	1.43e-82	1.02e-81	176.942
CMAHP	1.67846	3.18504	21.4769	1.82e-72	1.11e-71	153.681
CYBRD1	1.67657	3.22054	22.8417	5.14e-79	3.47e-78	168.757
GNE	1.67557	1.77053	62.636	4.8e-235	8.46e-233	528.137
PRR12	1.67522	2.40965	35.8588	1.09e-138	2.09e-137	306.194
EBPL	1.67516	3.52393	25.583	4.18e-92	3.52e-91	198.895
TMEM87B	1.67514	2.22139	40.7309	6.85e-159	1.93e-157	352.735
SETD1B	1.67509	2.893	35.4104	9.15e-137	1.69e-135	301.761
NOA1	1.67507	2.66245	47.6431	2.24e-185	1.13e-183	413.75
NUDT13	1.67486	1.302	54.8847	1.37e-210	1.25e-208	471.821
TMPO	1.67476	3.67584	29.3148	1.41e-109	1.61e-108	239.13
RPL13AP5	1.67349	5.30147	21.2307	2.77e-71	1.66e-70	150.962
HLTF	1.6732	1.62275	33.8386	6.17e-130	1.01e-128	286.029
HMGN4	1.67182	4.31706	37.8415	4.58e-147	1.03e-145	325.493
PIK3C2A	1.67161	1.82039	45.1129	5.71e-176	2.29e-174	392.08
KMT2E	1.67141	3.87521	27.5758	1.69e-101	1.67e-100	220.528
FAM168B	1.67121	3.32777	57.5143	3.69e-219	4.12e-217	491.56
PRDX3	1.67103	4.64914	25.044	1.52e-89	1.23e-88	192.997
NYNRIN	1.66969	0.876012	22.0949	1.97e-75	1.26e-74	160.508
EEF1B2P3	1.6695	1.90857	25.3143	7.89e-91	6.49e-90	195.956
UBR7	1.6682	2.65531	47.5132	6.68e-185	3.35e-183	412.656
ZMAT1	1.6663	1.76632	26.1327	1.04e-94	9.16e-94	204.891
RFX5	1.66569	3.38493	35.0688	2.72e-135	4.88e-134	298.368
VPRBP	1.66569	2.26934	47.5531	4.77e-185	2.4e-183	412.992
SPCS3	1.66564	4.2332	37.2664	1.17e-144	2.5e-143	319.946
NPM1	1.66556	6.62756	22.2912	2.25e-76	1.46e-75	162.676
NEURL1B	1.66299	0.936856	22.8501	4.69e-79	3.17e-78	168.849
POLR2K	1.66168	2.76834	27.1493	1.68e-99	1.61e-98	215.924
SNORD37	1.66047	0.513946	40.3192	3.11e-157	8.5e-156	348.917
CEBPA	1.66042	4.22157	14.9673	6.2e-42	2.28e-41	83.4759
TMEM9B	1.66021	1.28578	37.0529	9.25e-144	1.95e-142	317.876
RAD50	1.65954	1.85944	39.9599	8.83e-156	2.36e-154	345.568
EEF1A1P4	1.65944	0.633379	50.2803	7.64e-195	4.89e-193	435.556
HNRNPRP1	1.65836	0.577756	42.9463	1.19e-167	4.04e-166	372.919
MAFG	1.65824	3.83234	28.4854	9.7e-106	1.03e-104	230.294
GOLGA3	1.65748	2.52513	51.5392	3.03e-199	2.13e-197	445.694
RABGGTB	1.65716	3.40008	30.3611	2.26e-114	2.8e-113	250.179
PDCD11	1.65663	2.55488	37.6451	3.02e-146	6.69e-145	323.603
NHLRC2	1.65659	1.52566	38.4224	1.76e-149	4.21e-148	331.054
CHSY1	1.65646	3.53926	25.5487	6.07e-92	5.11e-91	198.52
DHX33	1.65567	1.51229	47.8358	4.43e-186	2.28e-184	415.37
UHMK1	1.65525	3.00758	31.688	2.21e-120	3.04e-119	264.022
EI24	1.655	2.97868	40.5487	3.7e-158	1.03e-156	351.048
MPHOSPH9	1.65454	2.44397	29.0785	1.74e-108	1.94e-107	236.619
ABCB7	1.65387	2.76069	46.3545	1.26e-180	5.71e-179	402.807
MMRN1	1.65349	1.49166	14.5453	4.67e-40	1.67e-39	79.1666
SNORA54	1.65257	0.780738	17.5232	1.18e-53	5.26e-53	110.412
PIGCP1	1.65252	1.39275	32.6193	1.51e-124	2.24e-123	273.618
TEX10	1.65213	2.33343	42.6489	1.72e-166	5.71e-165	370.244
SNORA38	1.65063	0.623345	22.8451	4.95e-79	3.34e-78	168.795
HIAT1	1.64912	3.77991	36.1272	7.77e-140	1.52e-138	308.836
TBC1D5	1.64912	2.73102	40.9038	1.39e-159	3.98e-158	354.332
NUP43	1.64901	2.36269	46.3439	1.38e-180	6.23e-179	402.716
SGK494	1.64878	1.9642	36.7462	1.83e-142	3.73e-141	314.893
LTN1	1.64853	1.80465	40.1226	1.94e-156	5.23e-155	347.086
MRE11A	1.64851	2.15701	44.1287	3.2e-172	1.2e-170	383.446
POLR2A	1.64834	5.10057	32.9462	5.32e-126	8.09e-125	276.963
SNHG4	1.64741	1.27255	26.6623	3.29e-97	3.02e-96	210.648
ATP8B1	1.64669	0.872327	40.371	1.92e-157	5.27e-156	349.399
MAN1A2	1.64538	1.84279	45.5519	1.26e-177	5.3e-176	395.894
MAP3K1	1.64512	3.57858	21.1119	1.03e-70	6.1e-70	149.651
KIAA0196	1.64439	3.15335	37.9286	1.98e-147	4.49e-146	326.329
CHAF1A	1.6434	2.47484	32.3996	1.43e-123	2.09e-122	271.364
ZDHHC21	1.64305	1.08678	46.5117	3.28e-181	1.51e-179	404.152
RPL3P6	1.64292	0.735118	33.447	3.25e-128	5.17e-127	282.062
FAM136A	1.64254	2.94808	40.2405	6.46e-157	1.76e-155	348.185
PFAS	1.64254	2.18926	31.1754	4.52e-118	5.99e-117	258.697
CDV3	1.64241	5.02516	43.4122	1.84e-169	6.49e-168	377.087
SPEN	1.64094	3.90341	37.6432	3.08e-146	6.81e-145	323.585
PCMTD2	1.6407	2.71444	29.6288	5.08e-111	5.91e-110	242.458
TXLNG	1.64028	1.90602	48.004	1.08e-186	5.67e-185	416.78
MT-TL2	1.63876	0.507229	22.7121	2.15e-78	1.44e-77	167.326
TMX2	1.63748	4.08227	47.5713	4.1e-185	2.06e-183	413.145
RPL5P4	1.63731	0.866721	48.6331	5.7e-189	3.15e-187	422.028
NNT	1.6373	2.96446	35.7905	2.14e-138	4.08e-137	305.521
UBE3A	1.6359	2.34445	37.3765	4.03e-145	8.72e-144	321.011
ATP5C1	1.63416	5.37766	29.6108	6.14e-111	7.14e-110	242.268
RPL37AP1	1.63344	0.748405	30.2386	8.17e-114	1e-112	248.891
C1QBP	1.63339	4.47673	29.5481	1.19e-110	1.38e-109	241.604
SLC29A1	1.63306	3.1839	19.1891	1.6e-61	8.17e-61	128.503
ROCK2	1.632	1.75076	43.0482	4.76e-168	1.63e-166	373.833
RPS15AP6	1.63167	0.67803	29.4646	2.89e-110	3.31e-109	240.719
UBE2G2	1.63138	3.69541	37.4165	2.74e-145	5.95e-144	321.398
ATF4	1.63106	6.67996	32.9574	4.74e-126	7.22e-125	277.078
EEF1A1P13	1.63055	1.46278	30.387	1.72e-114	2.14e-113	250.452
TPT1P9	1.63033	1.49579	22.9834	1.08e-79	7.34e-79	170.321
TTC37	1.63008	2.61155	34.2591	8.92e-132	1.51e-130	290.268
RPS12	1.62885	9.40573	24.2055	1.52e-85	1.14e-84	183.79
BCOR	1.62765	2.06918	37.0536	9.19e-144	1.94e-142	317.883
SF3A3	1.62674	3.90574	42.9859	8.31e-168	2.84e-166	373.275
DPY19L4	1.62648	1.3909	40.6674	1.23e-158	3.46e-157	352.148
DDX5	1.62559	7.27391	30.216	1.04e-113	1.27e-112	248.653
MRPL57	1.62513	2.75922	35.3957	1.06e-136	1.96e-135	301.616
SETD2	1.62433	3.49714	41.41	1.32e-161	3.96e-160	358.987
TRIM28	1.62387	6.35191	26.0881	1.69e-94	1.49e-93	204.405
PRNP	1.62249	3.47156	21.9271	1.26e-74	7.94e-74	158.655
CDC45	1.62242	1.6205	23.6105	1.06e-82	7.62e-82	177.238
MAGOH2P	1.62224	0.965843	26.5893	7.26e-97	6.63e-96	209.856
GNPAT	1.62203	3.576	39.4542	1.01e-153	2.6e-152	340.827
IGHV4-59	1.62003	3.64672	9.78274	9.42e-21	2.37e-20	34.9365
TADA1	1.61978	1.68246	52.8456	9.82e-204	7.5e-202	456.035
TUBB4B	1.6195	5.72196	27.4797	4.75e-101	4.67e-100	219.491
SNORD27	1.61817	0.500859	25.4762	1.34e-91	1.12e-90	197.727
IREB2	1.61775	2.74771	39.4768	8.16e-154	2.11e-152	341.04
TDGF1P6	1.61715	0.575572	37.4483	2.02e-145	4.39e-144	321.705
YY1	1.61695	3.74006	47.8322	4.57e-186	2.35e-184	415.34
ATP1B1	1.61613	1.51942	20.7602	4.99e-69	2.88e-68	145.771
CFD	1.6148	5.90305	9.45039	1.42e-19	3.48e-19	32.246
SF3B6	1.61441	4.52661	23.9054	4.13e-84	3.04e-83	180.487
PATZ1	1.61441	2.66163	38.4308	1.63e-149	3.89e-148	331.134
MSH6	1.61428	2.35339	44.1259	3.28e-172	1.23e-170	383.421
MED12	1.61417	4.09288	32.4878	5.8e-124	8.53e-123	272.27
SUCO	1.61283	2.17365	32.9775	3.87e-126	5.9e-125	277.282
TAOK1	1.61196	2.6172	33.0288	2.29e-126	3.51e-125	277.807
KIAA1919	1.61173	1.11022	56.5025	6.76e-216	6.99e-214	484.046
MTND1P11	1.61127	0.73703	23.1836	1.18e-80	8.19e-80	172.53
PTMAP2	1.6112	1.55713	23.7402	2.55e-83	1.84e-82	178.667
NRBF2P5	1.61024	0.845839	37.0717	7.72e-144	1.63e-142	318.058
HNRNPF	1.60976	5.72418	39.9446	1.02e-155	2.72e-154	345.425
SRSF10	1.60964	3.74507	31.477	1.97e-119	2.67e-118	261.833
ACTN4	1.60873	6.01974	34.7275	8.17e-134	1.43e-132	294.964
SREBF2	1.60863	3.89409	27.216	8.18e-100	7.87e-99	216.645
snoZ196	1.6086	0.497896	40.5662	3.14e-158	8.74e-157	351.21
CCDC6	1.60828	2.22122	36.3729	6.99e-141	1.39e-139	311.245
FNBP4	1.60813	4.12175	25.7952	4.11e-93	3.53e-92	201.213
QSOX2	1.60759	2.17291	29.806	7.79e-112	9.2e-111	244.332
WBP11	1.60727	3.36784	40.4271	1.14e-157	3.14e-156	349.92
MTM1	1.60719	2.26582	32.6917	7.18e-125	1.07e-123	274.36
B3GALNT1P1	1.60701	0.545306	31.0541	1.6e-117	2.09e-116	257.434
MYADM	1.60554	6.47401	22.5139	1.92e-77	1.27e-76	165.137
GPX7	1.6051	2.61368	23.972	1.98e-84	1.47e-83	181.22
ASUN	1.60467	2.65861	31.8137	6.01e-121	8.38e-120	265.323
GAS5	1.60415	5.45903	18.4003	8.79e-58	4.21e-57	119.901
SUMO2P8	1.60351	0.567226	31.3026	1.2e-118	1.62e-117	260.021
FAM13B	1.60347	2.81548	33.4372	3.59e-128	5.7e-127	281.963
MT-ND3	1.6031	10.5095	26.2226	3.9e-95	3.48e-94	205.871
DNAJC1	1.60275	3.12214	23.7093	3.58e-83	2.58e-82	178.327
ZBTB1	1.60274	2.74209	30.9717	3.78e-117	4.92e-116	256.573
GLMN	1.60237	1.80566	33.8709	4.45e-130	7.32e-129	286.355
SNORA5C	1.60211	0.717024	21.6426	2.92e-73	1.81e-72	155.511
YTHDF1	1.60199	3.35432	55.3385	4.34e-212	4.08e-210	475.276
RAD21	1.60083	4.57182	27.5871	1.49e-101	1.48e-100	220.65
RRN3	1.60063	2.21063	36.2019	3.74e-140	7.35e-139	309.569
MCFD2	1.60033	2.83565	40.5101	5.28e-158	1.46e-156	350.691
RPS18	1.60031	8.8617	20.3608	4.08e-67	2.29e-66	141.37
CASP6	1.59963	2.50477	27.8645	7.54e-103	7.64e-102	223.636
POLR1A	1.59885	1.56499	41.391	1.57e-161	4.71e-160	358.813
BMS1P1	1.59805	0.927633	19.7203	4.7e-64	2.51e-63	134.327
TSPYL1	1.59777	3.23632	41.6169	2e-162	6.11e-161	360.88
FEM1B	1.59761	2.30436	36.3309	1.05e-140	2.09e-139	310.834
LAPTM4B	1.59749	1.77914	13.0514	1.36e-33	4.33e-33	64.3318
KHSRP	1.59568	4.98395	35.335	1.93e-136	3.55e-135	301.014
ATRX	1.59462	2.62665	28.1138	5.19e-104	5.36e-103	226.313
TMEM109	1.59394	4.21417	25.333	6.43e-91	5.3e-90	196.161
TPSD1	1.59347	0.714242	12.9045	5.65e-33	1.78e-32	62.9129
ELANE	1.5924	5.39841	6.26402	8.26e-10	1.58e-09	10.0757
IGHV3-15	1.59058	3.42015	9.42796	1.7e-19	4.17e-19	32.0668
KMT2D	1.5905	4.18589	30.509	4.78e-115	6.01e-114	251.732
ZFP91	1.58943	3.33875	51.3827	1.06e-198	7.31e-197	444.443
CRKL	1.58913	3.69897	43.1371	2.15e-168	7.42e-167	374.63
SLC38A1	1.58865	3.17373	13.1718	4.21e-34	1.35e-33	65.5001
EEF1A1P5	1.58851	5.2999	16.8988	9.57e-51	4.09e-50	103.721
SNORD1B	1.58829	0.491612	37.6488	2.92e-146	6.46e-145	323.638
FAM78A	1.58827	3.76685	31.5925	5.94e-120	8.13e-119	263.032
GLUD1P3	1.58745	1.10536	46.5553	2.26e-181	1.04e-179	404.524
HNRNPDL	1.5873	5.65258	26.0996	1.49e-94	1.31e-93	204.531
ATP2B4	1.58705	4.39561	23.4684	5.09e-82	3.61e-81	175.672
CLNS1A	1.58622	4.0569	32.7466	4.09e-125	6.13e-124	274.922
RPS8	1.58535	8.24575	26.1692	6.99e-95	6.19e-94	205.288
ZBTB7A	1.58507	3.50004	32.2646	5.75e-123	8.31e-122	269.975
XRCC2	1.58499	0.778355	39.2558	6.54e-153	1.65e-151	338.958
SRPR	1.58401	5.22445	53.3322	2.18e-205	1.73e-203	459.842
OSTCP8	1.58365	0.528754	48.918	5.38e-190	3.04e-188	424.389
TOMM34	1.58264	2.6806	37.9935	1.06e-147	2.42e-146	326.952
CCNA1	1.58227	2.16836	9.34769	3.25e-19	7.89e-19	31.4276
C5orf24	1.58221	1.94796	36.3819	6.4e-141	1.27e-139	311.334
E2F1	1.58199	2.36221	19.775	2.58e-64	1.38e-63	134.927
FBXL20	1.58196	2.5362	36.2007	3.78e-140	7.43e-139	309.557
SLC30A7	1.58164	2.21389	45.0081	1.42e-175	5.68e-174	391.166
LIN7C	1.58081	1.80896	45.0821	7.47e-176	2.99e-174	391.811
GAPDHP39	1.58067	0.567408	37.4873	1.38e-145	3.02e-144	322.082
IGHV1-24	1.58062	2.25002	10.2719	1.56e-22	4.06e-22	39.008
MTERF3	1.57964	2.04417	33.1113	9.88e-127	1.52e-125	278.648
ACTG1	1.57964	9.33265	30.6968	6.68e-116	8.52e-115	253.699
KIF18B	1.57856	1.32333	21.3409	8.19e-72	4.95e-71	152.18
RFXAP	1.57845	1.51468	40.8136	3.19e-159	9.1e-158	353.499
SNORD72	1.57677	0.488048	39.9846	7.02e-156	1.88e-154	345.799
KPNA6	1.57639	3.19976	66.0717	3.81e-245	8.68e-243	551.389
MAP7	1.57633	1.21418	18.1221	1.81e-56	8.48e-56	116.881
PRRC2B	1.57623	4.21826	36.8046	1.03e-142	2.12e-141	315.461
TAF9B	1.57613	2.23672	32.5853	2.13e-124	3.16e-123	273.27
ERLEC1	1.57599	2.92945	36.01	2.46e-139	4.77e-138	307.683
MT-TH	1.57579	0.487743	23.2277	7.25e-81	5.04e-80	173.017
PLXND1	1.57545	4.75566	19.7248	4.48e-64	2.39e-63	134.375
SUMO3	1.57482	4.49452	36.7479	1.8e-142	3.67e-141	314.909
DAPK1	1.57348	2.73719	16.3223	4.41e-48	1.8e-47	97.5998
SNHG19	1.57264	2.81389	19.1315	3e-61	1.53e-60	127.873
BTBD1	1.57249	3.04171	38.7223	1.02e-150	2.47e-149	333.908
POLE2	1.57201	1.25976	30.6068	1.71e-115	2.17e-114	252.757
CSNK2A1	1.57183	3.56574	51.2331	3.51e-198	2.4e-196	443.245
NPW	1.57159	0.800773	18.3849	1.04e-57	4.98e-57	119.733
ARRDC5	1.57142	1.73529	25.8785	1.66e-93	1.43e-92	202.12
MFSD1P1	1.57126	0.644825	37.8312	5.05e-147	1.14e-145	325.394
MOB1A	1.57087	5.1388	29.1174	1.15e-108	1.29e-107	237.033
GSS	1.57053	3.41642	32.8269	1.8e-125	2.71e-124	275.744
YRDC	1.56924	2.31073	35.686	5.99e-138	1.13e-136	304.489
WBP4	1.56862	2.05012	34.4217	1.74e-132	3e-131	291.901
NFYA	1.56849	3.51628	24.8331	1.54e-88	1.22e-87	190.684
SNORA19	1.56797	0.485326	35.8577	1.1e-138	2.11e-137	306.184
MRPL1	1.56793	2.20145	25.5629	5.2e-92	4.38e-91	198.675
DIAPH1	1.56737	5.73668	28.3826	2.91e-105	3.07e-104	229.193
HMGA1P2	1.56724	0.824982	36.639	5.19e-142	1.05e-140	313.847
AGGF1	1.56659	2.11001	32.1419	2.03e-122	2.91e-121	268.712
RNF38	1.56419	3.34307	41.4759	7.24e-162	2.19e-160	359.59
CBFB	1.56369	3.47765	31.8416	4.51e-121	6.31e-120	265.611
KLHL9	1.56321	1.98029	33.3691	7.17e-128	1.13e-126	281.271
POLR3C	1.56281	3.2589	52.1929	1.68e-201	1.23e-199	450.892
FASTKD5	1.56243	2.38097	32.0164	7.41e-122	1.05e-120	267.417
LRRC8D	1.56221	2.85697	39.6215	2.1e-154	5.48e-153	342.399
POFUT1	1.56192	2.04042	48.1753	2.58e-187	1.38e-185	418.214
ATF2	1.56158	2.77855	38.3642	3.07e-149	7.28e-148	330.499
ATF6B	1.55956	5.36283	48.9448	4.31e-190	2.44e-188	424.611
ODC1	1.55932	4.12267	22.1531	1.04e-75	6.65e-75	161.151
KDELR1	1.55907	5.07194	36.7251	2.24e-142	4.58e-141	314.687
NR4A2	1.55844	2.56845	10.1351	4.96e-22	1.28e-21	37.8569
ZZZ3	1.55806	1.81887	41.5759	2.9e-162	8.86e-161	360.505
ATP1B3	1.5578	0.803301	26.9106	2.23e-98	2.1e-97	213.34
RC3H1	1.55755	2.9247	32.4664	7.23e-124	1.06e-122	272.05
SNHG1	1.5574	4.78679	20.5611	4.49e-68	2.55e-67	143.576
NRIP2	1.55675	1.24799	52.9315	5e-204	3.85e-202	456.709
SLFN11	1.55652	2.91229	21.0385	2.31e-70	1.36e-69	148.841
DENND4C	1.55645	2.01168	28.6658	1.41e-106	1.52e-105	232.221
YWHAQP6	1.55623	0.630483	32.5658	2.61e-124	3.86e-123	273.07
KNTC1	1.55577	2.62402	27.3793	1.4e-100	1.37e-99	218.408
CBFA2T3	1.55474	3.35897	19.2393	9.22e-62	4.74e-61	129.053
CD47	1.55456	4.61711	24.5939	2.12e-87	1.65e-86	188.059
ZMYM1	1.5541	1.36333	34.2138	1.41e-131	2.37e-130	289.812
MRPS10	1.55384	2.98821	46.4325	6.46e-181	2.94e-179	403.475
HNRNPA1P76	1.55381	0.628177	38.9815	8.72e-152	2.15e-150	336.366
NAA15	1.5533	1.98652	39.2057	1.05e-152	2.64e-151	338.486
PRDM8	1.5532	2.10531	18.5206	2.37e-58	1.15e-57	121.208
GAFA3	1.55261	1.17282	25.1104	7.35e-90	5.97e-89	193.724
CDCA8	1.55248	1.80601	22.1784	7.83e-76	5.04e-75	161.43
MTRNR2L8	1.55226	1.10918	18.5562	1.61e-58	7.82e-58	121.596
ANKRD12	1.55193	2.55785	29.3793	7.13e-110	8.14e-109	239.814
NOL9	1.55165	1.89611	49.0302	2.13e-190	1.21e-188	425.316
PTGES3	1.55112	5.75517	27.0855	3.36e-99	3.2e-98	215.234
GAS6	1.54994	1.41861	17.1945	4.03e-52	1.77e-51	106.882
NCOA7	1.54976	2.64205	20.732	6.81e-69	3.92e-68	145.461
EBLN3	1.54941	2.95521	27.7216	3.51e-102	3.52e-101	222.098
NIPAL2	1.54897	1.93053	23.6482	7.02e-83	5.04e-82	177.654
WDR36	1.5482	1.73928	41.6158	2.01e-162	6.16e-161	360.87
PDIA3	1.54759	5.84035	24.1106	4.31e-85	3.22e-84	182.746
SATB1	1.5473	3.6165	22.1224	1.45e-75	9.32e-75	160.812
PPTC7	1.54718	2.80615	34.6779	1.34e-133	2.34e-132	294.468
JUN	1.54708	4.09119	7.57883	1.78e-13	3.77e-13	18.3696
MAPKAPK3	1.54573	5.26257	30.4779	6.62e-115	8.31e-114	251.406
SNX4	1.5454	2.46752	33.5972	7.09e-129	1.14e-127	283.586
ZNF808	1.54478	2.07579	35.1649	1.05e-135	1.89e-134	299.324
CCDC18	1.54382	1.63034	38.8307	3.64e-151	8.87e-150	334.937
DNAJC19P5	1.54282	2.18422	18.366	1.28e-57	6.1e-57	119.528
TMEM43	1.54231	4.44946	24.9192	5.98e-89	4.77e-88	191.628
TMEM164	1.54199	3.51099	20.8191	2.61e-69	1.51e-68	146.42
MTND4P14	1.54106	0.635511	25.7228	9.07e-93	7.74e-92	200.422
MTX2	1.5405	2.03114	33.7028	2.44e-129	3.95e-128	284.655
TMX3	1.54007	2.43444	30.3571	2.35e-114	2.92e-113	250.138
FOXRED2	1.53991	1.10926	34.4204	1.77e-132	3.04e-131	291.887
ST8SIA6	1.5396	0.916917	15.5126	2.18e-44	8.4e-44	89.1102
RPL7P52	1.53949	0.583357	39.247	7.11e-153	1.8e-151	338.875
TMEM57	1.53865	2.6644	33.4421	3.42e-128	5.43e-127	282.012
COMMD8	1.5385	2.463	21.2305	2.77e-71	1.66e-70	150.961
YWHAH	1.53846	5.22312	32.5505	3.05e-124	4.51e-123	272.913
SNORA71D	1.53703	0.761491	15.0905	1.74e-42	6.48e-42	84.7425
WDFY1	1.5369	3.00974	27.2005	9.68e-100	9.3e-99	216.477
AKAP9	1.53647	2.91796	26.8134	6.39e-98	5.96e-97	212.287
IFI44	1.53614	2.76467	14.1926	1.67e-38	5.8e-38	75.6018
SNORD93	1.53593	0.475412	25.4581	1.64e-91	1.36e-90	197.53
HADH	1.53572	2.71863	31.9996	8.81e-122	1.25e-120	267.244
U2SURP	1.53519	3.28373	35.631	1.03e-137	1.94e-136	303.946
AHCYL1	1.53366	3.64961	45.4577	2.86e-177	1.18e-175	395.077
ZNF445	1.53248	1.96488	33.9332	2.38e-130	3.92e-129	286.984
ELK4	1.53153	2.16794	31.2315	2.52e-118	3.36e-117	259.282
TRMT10C	1.53048	2.15668	27.7921	1.64e-102	1.66e-101	222.856
STRN3	1.52854	2.11783	33.5583	1.05e-128	1.69e-127	283.192
RPS2P46	1.52808	3.53349	16.2418	1.03e-47	4.19e-47	96.7499
RPL37P6	1.52803	0.600777	25.3251	7.01e-91	5.77e-90	196.075
NONOP2	1.52737	1.51338	34.9426	9.55e-135	1.7e-133	297.111
PHF10	1.52715	3.31659	36.8928	4.38e-143	9.06e-142	316.32
MED21	1.52552	2.7305	28.5906	3.15e-106	3.38e-105	231.418
IQGAP2	1.5241	4.07615	20.2969	8.25e-67	4.59e-66	140.667
ZBTB40	1.52315	2.35359	39.6381	1.8e-154	4.69e-153	342.555
TRBJ2-7	1.52251	0.471258	20.7499	5.59e-69	3.22e-68	145.658
ANKRD10	1.52248	4.66866	31.5989	5.56e-120	7.6e-119	263.098
ZNF708	1.52239	1.51674	32.2696	5.46e-123	7.9e-122	270.027
ANO6	1.52202	2.43805	28.6345	1.97e-106	2.12e-105	231.887
ANKIB1	1.52195	2.09343	34.3665	3.04e-132	5.19e-131	291.347
ABHD10	1.52155	2.39961	32.7568	3.68e-125	5.53e-124	275.027
TPSAB1	1.52104	1.79536	9.58227	4.88e-20	1.21e-19	33.3061
STAG2	1.52043	4.01049	22.9098	2.42e-79	1.64e-78	169.508
PTBP1	1.51993	5.21415	32.7285	4.92e-125	7.37e-124	274.737
POLR2B	1.51987	3.86666	31.6832	2.32e-120	3.2e-119	263.972
PTMAP4	1.51972	0.560486	30.926	6.09e-117	7.9e-116	256.096
TCEB1P19	1.51918	1.99357	20.3385	5.22e-67	2.92e-66	141.124
SLC35A3	1.51798	1.52591	40.572	2.98e-158	8.29e-157	351.264
RXFP4	1.51775	0.618545	33.9999	1.21e-130	2.01e-129	287.657
NFIC	1.51772	3.35976	29.6334	4.83e-111	5.64e-110	242.506
SNORA14B	1.51713	0.593244	22.807	7.54e-79	5.08e-78	168.373
ZNF551	1.51696	1.17171	36.9122	3.63e-143	7.52e-142	316.509
P2RX1	1.51669	5.19537	19.5105	4.71e-63	2.47e-62	132.024
NDUFS4	1.51642	3.26012	25.5434	6.44e-92	5.41e-91	198.462
EIF4G3	1.51549	3.47031	28.372	3.26e-105	3.43e-104	229.08
PRKDC	1.51506	4.36825	18.736	2.27e-59	1.12e-58	123.554
RPL34P21	1.51349	0.638331	22.591	8.2e-78	5.44e-77	165.988
ANKRD27	1.51242	2.87886	23.864	6.51e-84	4.77e-83	180.031
NAA35	1.5118	1.83378	53.3958	1.33e-205	1.06e-203	460.337
TMEM126A	1.51029	2.82601	30.9586	4.33e-117	5.64e-116	256.436
CRNDE	1.51005	0.853279	14.6489	1.62e-40	5.83e-40	80.2198
TRBJ2-3	1.50918	0.467135	21.047	2.1e-70	1.24e-69	148.935
HSPG2	1.50867	1.57973	15.6808	3.77e-45	1.47e-44	90.8627
RBM12	1.50864	3.08103	37.355	4.97e-145	1.07e-143	320.803
ZNRF2	1.50862	2.10764	30.717	5.41e-116	6.91e-115	253.911
EIF3I	1.50842	5.43693	33.7703	1.23e-129	2.01e-128	285.338
DSCC1	1.50813	0.887064	31.8675	3.45e-121	4.84e-120	265.88
CEBPZ	1.50725	2.95635	27.5139	3.28e-101	3.23e-100	219.861
NAA25	1.50707	1.61796	45.3252	9.01e-177	3.68e-175	393.927
RPL9	1.507	6.96586	16.1166	3.88e-47	1.56e-46	95.4302
KLHDC3	1.50677	4.55093	36.3743	6.9e-141	1.37e-139	311.259
SLC39A10	1.50675	1.91717	29.3029	1.6e-109	1.82e-108	239.004
RPL39P36	1.50644	0.546354	30.3125	3.76e-114	4.65e-113	249.669
PRPF40A	1.5044	3.71115	31.1085	9.08e-118	1.2e-116	258
TSSK4	1.50425	1.55936	36.8947	4.3e-143	8.9e-142	316.338
SNRPE	1.50397	3.78401	26.8886	2.83e-98	2.65e-97	213.102
RPL31P58	1.50328	0.495464	48.5726	9.43e-189	5.18e-187	421.525
DPM1	1.50196	3.446	25.9301	9.45e-94	8.2e-93	202.684
ZNF107	1.50182	1.89721	18.729	2.44e-59	1.2e-58	123.479
IGHV1-18	1.5017	3.55746	9.1091	2.16e-18	5.16e-18	29.5504
RPL4P4	1.50111	2.39716	23.6225	9.32e-83	6.68e-82	177.37
ZNF629	1.5007	1.2355	43.3619	2.88e-169	1.01e-167	376.638
DDX12P	1.50055	1.2764	29.3146	1.42e-109	1.61e-108	239.129
SKA3	1.49967	1.12078	24.5609	3.05e-87	2.36e-86	187.696
CD2AP	1.4996	1.60778	28.6901	1.09e-106	1.18e-105	232.481
KCTD9P1	1.4982	0.568708	31.8468	4.27e-121	5.98e-120	265.666
GTF3C6	1.4972	3.93179	33.993	1.3e-130	2.15e-129	287.588
ADAM17	1.49718	2.88446	20.9931	3.82e-70	2.24e-69	148.34
SF3B4	1.49611	4.816	39.9887	6.75e-156	1.81e-154	345.837
CDC16	1.49603	3.75107	35.1542	1.16e-135	2.1e-134	299.218
YTHDF3	1.49601	3.65891	28.1439	3.76e-104	3.89e-103	226.636
TAB2	1.4956	4.00496	24.1636	2.4e-85	1.81e-84	183.329
COX6CP10	1.49376	0.476192	39.463	9.3e-154	2.4e-152	340.91
PHBP9	1.49342	1.62883	29.2646	2.41e-109	2.72e-108	238.597
ASPM	1.4931	0.984219	23.1296	2.14e-80	1.48e-79	171.935
HOOK3	1.49206	2.14197	27.4485	6.65e-101	6.52e-100	219.155
LARP4	1.49199	1.64858	42.1851	1.13e-164	3.62e-163	366.053
PIBF1	1.49195	1.81485	36.6516	4.59e-142	9.31e-141	313.97
KDM1B	1.49178	3.02674	26.6174	5.35e-97	4.9e-96	210.161
EIF4G1	1.49162	4.99361	31.7483	1.18e-120	1.64e-119	264.646
BACE1	1.4911	1.54512	29.2352	3.29e-109	3.71e-108	238.285
ZNF326	1.49073	1.84815	38.2528	8.9e-149	2.08e-147	329.434
SLC39A6	1.49033	2.35986	31.1705	4.76e-118	6.3e-117	258.646
ZNF362	1.48948	2.8449	36.0022	2.66e-139	5.14e-138	307.607
REPIN1	1.48888	4.19956	30.0629	5.19e-113	6.29e-112	247.042
HLA-DRB6	1.48872	2.45786	9.93472	2.67e-21	6.79e-21	36.1876
IGKV1-5	1.48865	4.46229	8.84908	1.64e-17	3.84e-17	27.5439
KCNQ5	1.48845	1.10787	22.881	3.33e-79	2.26e-78	169.19
ZBTB5	1.4883	1.70053	41.1056	2.16e-160	6.32e-159	356.191
CEP57	1.48828	2.83079	29.9434	1.83e-112	2.19e-111	245.782
CYCSP34	1.48752	0.765376	31.213	3.06e-118	4.06e-117	259.089
NIFK	1.4866	3.06267	31.3015	1.22e-118	1.63e-117	260.01
DCUN1D2	1.48466	0.76917	31.8022	6.77e-121	9.43e-120	265.204
TRAPPC11	1.48464	3.00843	43.3043	4.82e-169	1.68e-167	376.125
ALS2	1.48444	1.63999	20.9585	5.59e-70	3.28e-69	147.959
SNRPB	1.48339	6.08068	31.2932	1.33e-118	1.78e-117	259.924
EEF1A1P6	1.48257	2.91101	13.5648	8.84e-36	2.93e-35	69.349
NFATC2IP	1.48251	3.84694	36.647	4.8e-142	9.73e-141	313.925
CTGLF8P	1.48089	0.609587	18.0164	5.69e-56	2.64e-55	115.735
THOC2	1.48074	3.31842	36.4573	3.06e-141	6.13e-140	312.072
ERAP2	1.48012	2.81748	15.2939	2.12e-43	8.03e-43	86.8424
AKIRIN1	1.4801	4.05985	35.3003	2.72e-136	5e-135	300.67
NOB1	1.47948	3.61325	30.1331	2.48e-113	3.02e-112	247.782
C4orf46	1.47855	1.50897	33.8194	7.49e-130	1.23e-128	285.835
NDUFA1	1.4779	4.8523	27.6191	1.06e-101	1.05e-100	220.994
C9orf41	1.47669	1.30323	39.6167	2.19e-154	5.71e-153	342.354
RPL24P4	1.47631	2.29688	18.6907	3.71e-59	1.82e-58	123.06
DPY19L2	1.47545	0.864596	18.7183	2.75e-59	1.35e-58	123.362
HSPE1P8	1.47525	0.527369	35.5756	1.78e-137	3.34e-136	303.398
AFF4	1.47436	2.54859	29.2949	1.75e-109	1.98e-108	238.919
RPS14P8	1.47435	0.560277	23.4763	4.67e-82	3.31e-81	175.759
RCC1	1.47422	3.10043	29.8594	4.44e-112	5.28e-111	244.895
TOPORS	1.47321	2.39398	28.8495	1.99e-107	2.18e-106	234.181
PNISR	1.47276	4.80552	24.558	3.15e-87	2.44e-86	187.664
HNRNPA0	1.47259	3.00548	31.9783	1.1e-121	1.56e-120	267.024
C11orf74	1.47199	1.34471	26.0768	1.91e-94	1.68e-93	204.282
MZT1	1.47178	1.68654	29.4053	5.41e-110	6.19e-109	240.091
EPHX1	1.4712	2.41144	22.8402	5.23e-79	3.53e-78	168.74
ZHX1	1.46962	1.73899	36.2085	3.5e-140	6.9e-139	309.633
SMCR8	1.46942	2.84102	28.3062	6.6e-105	6.9e-104	228.376
CTNND1	1.46907	2.39134	23.3608	1.67e-81	1.17e-80	174.485
HN1L	1.46876	2.4226	36.6361	5.34e-142	1.08e-140	313.818
TGIF2P1	1.46823	0.506126	42.5208	5.45e-166	1.79e-164	369.089
SIPA1L3	1.46682	2.03403	28.9831	4.8e-108	5.3e-107	235.605
MKRN2	1.46677	2.901	49.3427	1.62e-191	9.51e-190	427.893
SLK	1.46622	2.68836	23.876	5.7e-84	4.18e-83	180.163
SH3PXD2A	1.46557	1.26891	21.9409	1.08e-74	6.83e-74	158.806
COPA	1.46487	4.9058	40.6229	1.86e-158	5.2e-157	351.736
TXNDC12	1.46463	0.473003	52.0995	3.52e-201	2.56e-199	450.152
SERPINB1	1.4645	7.40538	14.0289	8.65e-38	2.97e-37	73.9597
CTNNB1	1.46425	4.68549	30.5803	2.26e-115	2.86e-114	252.48
RPL7P11	1.46412	0.466867	38.9986	7.42e-152	1.84e-150	336.528
RPL9P32	1.46379	0.513888	41.2228	7.36e-161	2.17e-159	357.269
SECISBP2L	1.46368	1.80943	34.0715	5.89e-131	9.82e-130	288.379
MRPL47	1.46216	2.82158	27.7814	1.84e-102	1.86e-101	222.742
POLDIP3	1.46188	4.46679	48.7129	2.94e-189	1.63e-187	422.69
HSPA13	1.46078	2.02205	28.63	2.07e-106	2.23e-105	231.839
WDR5	1.45965	2.76765	45.9651	3.57e-179	1.56e-177	399.462
MT-TW	1.45925	0.451684	22.0402	3.61e-75	2.3e-74	159.903
NOL11	1.45903	2.761	33.5099	1.72e-128	2.75e-127	282.701
MCCC2	1.45881	2.40616	38.0386	6.91e-148	1.58e-146	327.384
ADSS	1.45869	3.66373	29.5527	1.14e-110	1.31e-109	241.652
DENND4A	1.45793	2.65252	26.6082	5.91e-97	5.41e-96	210.061
PSMA3	1.45745	4.30551	31.6824	2.34e-120	3.22e-119	263.964
PKN2	1.45683	2.80095	24.4222	1.4e-86	1.08e-85	186.172
POU5F1P4	1.45622	0.609122	48.7176	2.83e-189	1.57e-187	422.729
UBA7	1.45614	5.47183	19.1679	2.01e-61	1.03e-60	128.272
KDELC2	1.45611	1.46454	26.9417	1.59e-98	1.5e-97	213.677
CGGBP1	1.455	4.32379	32.3335	2.83e-123	4.11e-122	270.685
ATP2A2	1.45337	3.50186	31.3831	5.21e-119	7.03e-118	260.859
TMEM220	1.45327	1.36544	31.5631	8.05e-120	1.1e-118	262.727
UTP3	1.4522	2.84404	31.963	1.29e-121	1.82e-120	266.866
UBE2R2	1.45074	0.703334	31.2914	1.35e-118	1.81e-117	259.905
MDN1	1.45025	2.48291	27.7871	1.73e-102	1.75e-101	222.803
TNS3	1.44981	1.98886	17.5172	1.25e-53	5.61e-53	110.348
DHX29	1.44974	2.19217	43.5864	3.9e-170	1.39e-168	378.639
RPL7P7	1.44847	0.471211	41.0504	3.59e-160	1.05e-158	355.684
RTF1	1.4481	3.62397	36.3862	6.14e-141	1.22e-139	311.375
TAF7	1.44794	4.91384	22.3416	1.29e-76	8.39e-76	163.233
TTC7A	1.44774	3.89048	27.0478	5.05e-99	4.79e-98	214.825
PANK3	1.44773	2.20907	28.0496	1.03e-103	1.06e-102	225.623
ANLN	1.44728	1.38097	20.2747	1.05e-66	5.85e-66	140.422
MS4A3	1.44719	3.35994	7.43805	4.65e-13	9.78e-13	17.4206
TMSB10P1	1.44697	0.455791	30.8366	1.55e-116	2e-115	255.162
AMD1	1.44642	4.3122	26.2055	4.7e-95	4.18e-94	205.684
SNORD89	1.4464	1.60214	8.14245	3.28e-15	7.27e-15	22.3075
FTX	1.44612	1.69551	26.9327	1.75e-98	1.65e-97	213.58
EPT1	1.44582	1.36847	38.2768	7.08e-149	1.66e-147	329.664
RARS	1.44478	3.11724	34.5414	5.26e-133	9.09e-132	293.101
SLC43A1	1.44469	2.80385	21.3689	6.01e-72	3.64e-71	152.489
GLE1	1.4444	3.45982	44.0228	8.15e-172	3.03e-170	382.51
TRERF1	1.44428	2.55588	19.9107	5.79e-65	3.13e-64	136.418
ACADM	1.44425	2.6663	28.7053	9.26e-107	1e-105	232.643
DNAJC13	1.44384	2.72386	27.2757	4.29e-100	4.15e-99	217.29
ZC3H4	1.44309	2.61362	29.0985	1.41e-108	1.57e-107	236.832
NAB1	1.4412	2.35547	34.7656	5.58e-134	9.82e-133	295.344
GPR75	1.44118	0.797382	44.4086	2.71e-173	1.04e-171	385.913
DRG1	1.44114	3.7985	40.5509	3.62e-158	1.01e-156	351.068
SREK1	1.44009	2.71322	27.8792	6.44e-103	6.54e-102	223.793
TIMM10B	1.43966	2.83237	44.917	3.15e-175	1.25e-173	390.37
IMMT	1.43966	4.09797	37.6414	3.13e-146	6.93e-145	323.567
TRIAP1	1.43959	2.50763	29.2148	4.08e-109	4.6e-108	238.069
KRIT1	1.43881	2.23636	33.6116	6.13e-129	9.89e-128	283.732
ATAD1	1.43844	2.31468	34.3099	5.36e-132	9.11e-131	290.778
EXOSC6	1.43817	1.79343	41.2559	5.44e-161	1.6e-159	357.573
KIAA1586	1.43756	1.29423	32.083	3.73e-122	5.31e-121	268.105
NCAPG	1.43703	1.36582	21.555	7.69e-73	4.72e-72	154.544
POLQ	1.43661	0.800376	31.4268	3.31e-119	4.48e-118	261.313
DNMT1	1.43651	3.84203	20.8719	1.45e-69	8.47e-69	147.003
ZNF138	1.43629	1.38633	31.2048	3.33e-118	4.43e-117	259.003
PIGU	1.43508	2.4135	27.5422	2.42e-101	2.39e-100	220.166
INO80	1.43503	2.59485	46.5396	2.59e-181	1.19e-179	404.39
IGHV1-46	1.43491	2.4151	9.54201	6.77e-20	1.67e-19	32.9814
NBR2	1.43464	1.94372	28.7649	4.9e-107	5.34e-106	233.279
FAM117A	1.43401	4.80349	16.2429	1.02e-47	4.14e-47	96.7613
SCARNA8	1.43366	0.529453	28.7962	3.51e-107	3.83e-106	233.613
RPL39P26	1.43341	0.459634	29.0545	2.24e-108	2.49e-107	236.365
POLA1	1.43341	1.35465	38.2295	1.11e-148	2.6e-147	329.212
STON2	1.43297	1.13602	14.2287	1.16e-38	4.04e-38	75.9646
SNORD82	1.43165	0.443143	29.1485	8.26e-109	9.26e-108	237.364
DOCK11	1.43012	4.2147	23.2634	4.89e-81	3.41e-80	173.411
GOLPH3L	1.42889	2.31645	29.7725	1.11e-111	1.31e-110	243.978
NADK2	1.42882	1.73799	32.6047	1.75e-124	2.6e-123	273.469
SERINC3	1.42845	4.88445	32.1107	2.8e-122	4e-121	268.39
CENPF	1.42792	1.77041	16.8914	1.04e-50	4.43e-50	103.641
TONSL	1.4279	1.6159	24.7989	2.24e-88	1.77e-87	190.309
ECHS1	1.42738	4.07072	22.7213	1.94e-78	1.3e-77	167.428
SP1	1.42717	4.4429	27.7826	1.82e-102	1.83e-101	222.754
PRRC2A	1.42617	5.66269	34.1084	4.07e-131	6.8e-130	288.751
TBCE	1.42608	2.40459	47.0953	2.29e-183	1.11e-181	409.121
RAD54L	1.42562	1.47793	23.8334	9.12e-84	6.67e-83	179.694
TRPC4AP	1.42558	5.18848	47.1527	1.41e-183	6.85e-182	409.608
MRPS21	1.42487	3.53899	31.6727	2.59e-120	3.56e-119	263.863
SCAMP1	1.42418	2.03301	30.2603	6.5e-114	8e-113	249.12
RNF6	1.42415	2.41032	30.2693	5.92e-114	7.29e-113	249.214
SLC44A1	1.42414	2.17835	14.8981	1.26e-41	4.62e-41	82.7655
TAF3	1.42402	1.72409	38.2138	1.29e-148	3.01e-147	329.062
TUFM	1.42249	5.41019	30.3772	1.9e-114	2.37e-113	250.348
CNPY3	1.42246	6.66006	30.3788	1.87e-114	2.33e-113	250.365
ZNF660	1.42155	0.782408	38.2961	5.88e-149	1.39e-147	329.849
SEPT7P6	1.42096	0.588028	34.5056	7.52e-133	1.3e-131	292.742
ZMAT3	1.42067	1.69516	22.2266	4.6e-76	2.97e-75	161.963
ARL5B	1.42059	1.93746	22.4858	2.62e-77	1.72e-76	164.826
NUP54	1.42054	2.55403	37.0623	8.45e-144	1.78e-142	317.967
SMS	1.4203	3.59093	34.1132	3.87e-131	6.48e-130	288.799
SLC22A16	1.41995	1.8595	20.8094	2.9e-69	1.68e-68	146.314
NMD3	1.41955	2.29338	30.2277	9.16e-114	1.12e-112	248.777
FAM69B	1.41939	2.01494	14.5373	5.07e-40	1.81e-39	79.0844
ELF4	1.41919	4.57728	23.957	2.34e-84	1.73e-83	181.055
CRLF3	1.4183	3.76961	25.7176	9.6e-93	8.19e-92	200.365
URB1	1.41818	1.29843	38.0379	6.95e-148	1.59e-146	327.378
SCARB2	1.41797	3.03907	27.863	7.66e-103	7.77e-102	223.62
LRRC37A16P	1.41782	0.8933	31.5489	9.32e-120	1.27e-118	262.58
RAB11FIP2	1.41778	1.52821	38.695	1.32e-150	3.19e-149	333.649
TFDP2	1.41748	3.17924	15.23	4.11e-43	1.55e-42	86.1813
ATP6V1A	1.41716	3.76378	21.3913	4.69e-72	2.85e-71	152.736
ZNF818P	1.41713	1.43752	20.3498	4.61e-67	2.58e-66	141.248
TAF2	1.41584	2.21566	37.8111	6.12e-147	1.37e-145	325.201
TTLL12	1.41513	3.27555	25.7674	5.57e-93	4.77e-92	200.909
TMEM198B	1.41484	3.12353	22.1164	1.55e-75	9.96e-75	160.745
HOXB3	1.41481	1.47689	10.9076	6.24e-25	1.7e-24	44.4888
TEX30	1.41442	1.72511	22.8975	2.78e-79	1.88e-78	169.372
PSPHP1	1.41436	0.462908	14.9438	7.89e-42	2.9e-41	83.2346
AP2B1	1.41305	4.72547	35.4809	4.55e-137	8.47e-136	302.46
MMGT1	1.41282	2.90831	33.9605	1.8e-130	2.98e-129	287.26
MAP4K5	1.41222	2.13227	28.4289	1.78e-105	1.88e-104	229.689
PRR14L	1.41161	2.68345	28.1705	2.83e-104	2.93e-103	226.92
AHCY	1.41128	4.0208	25.502	1.01e-91	8.47e-91	198.01
ZNF43	1.41035	1.58192	28.9658	5.77e-108	6.37e-107	235.42
PDCD7	1.41033	2.29006	42.4792	7.93e-166	2.6e-164	368.714
ARID2	1.41031	2.32459	33.7184	2.08e-129	3.38e-128	284.813
NAA40	1.41015	2.54871	28.8802	1.43e-107	1.57e-106	234.508
RPL13AP20	1.40975	0.885694	28.741	6.33e-107	6.88e-106	233.024
NUP205	1.40916	3.02938	29.5986	6.98e-111	8.11e-110	242.138
IPO9	1.40887	2.83015	35.6255	1.09e-137	2.05e-136	303.891
FAR1	1.40883	3.60143	18.1669	1.11e-56	5.24e-56	117.366
TIMELESS	1.40821	2.0393	24.5246	4.54e-87	3.51e-86	187.297
DUSP8P5	1.40801	1.17486	32.8238	1.86e-125	2.79e-124	275.712
AKAP8	1.40769	3.12257	44.4666	1.63e-173	6.28e-172	386.423
INCENP	1.40694	1.91408	27.5602	2e-101	1.97e-100	220.359
CBL	1.40691	3.46964	20.1719	3.27e-66	1.8e-65	139.29
TBP	1.40671	2.48341	51.7075	7.92e-200	5.66e-198	447.037
RAI1	1.40632	2.05434	25.3909	3.41e-91	2.83e-90	196.795
RUSC2	1.40559	1.71937	22.577	9.57e-78	6.34e-77	165.833
ARL5A	1.40556	2.37407	32.2077	1.03e-122	1.48e-121	269.39
ARF3	1.40552	5.17432	31.7228	1.54e-120	2.13e-119	264.383
RGCC	1.40543	4.07297	12.2775	2.26e-30	6.8e-30	56.9482
FBXW8	1.40433	1.51236	44.2937	7.46e-173	2.83e-171	384.902
PWP1	1.40426	3.15586	39.2358	7.9e-153	1.99e-151	338.769
PPIAP20	1.40394	0.43457	36.6571	4.35e-142	8.83e-141	314.023
DNAAF2	1.40359	1.25718	35.3721	1.34e-136	2.47e-135	301.382
PCCA-AS1	1.40286	0.444307	30.7191	5.29e-116	6.76e-115	253.933
INTS2	1.40281	1.20815	46.393	9.06e-181	4.12e-179	403.137
WNK1	1.40274	4.22062	22.9143	2.31e-79	1.57e-78	169.558
COPG2	1.40245	2.60034	24.9365	4.94e-89	3.95e-88	191.818
EIF2B1	1.40185	3.36529	48.5745	9.28e-189	5.1e-187	421.541
PTPRA	1.40045	3.97635	46.5622	2.13e-181	9.85e-180	404.584
CDC14A	1.40045	1.84266	31.3805	5.36e-119	7.22e-118	260.831
C20orf197	1.39959	1.03485	19.2586	7.46e-62	3.84e-61	129.265
HSPA8P15	1.39905	0.577619	49.4445	7.03e-192	4.18e-190	428.729
MRP63P3	1.39806	0.436864	52.8052	1.35e-203	1.03e-201	455.718
LRRC8C	1.39771	2.1316	25.3503	5.31e-91	4.39e-90	196.351
MIS18A	1.39742	1.43919	30.5844	2.17e-115	2.74e-114	252.523
RPS3AP26	1.39724	1.74671	19.2652	6.93e-62	3.57e-61	129.337
XRCC6	1.39723	5.78459	28.8008	3.34e-107	3.65e-106	233.662
REV3L	1.39685	1.98915	30.0365	6.86e-113	8.28e-112	246.764
UBN2	1.39519	1.42593	41.5729	2.98e-162	9.09e-161	360.478
ACYP1	1.39473	2.00596	27.3295	2.4e-100	2.33e-99	217.871
PSIP1	1.39446	3.74864	31.1373	6.72e-118	8.87e-117	258.3
LRRC59	1.39427	3.7683	31.1744	4.57e-118	6.05e-117	258.687
HNRNPA3P11	1.39315	0.47436	44.3935	3.1e-173	1.19e-171	385.78
BRCC3	1.39313	1.96824	37.3658	4.47e-145	9.65e-144	320.907
NSD1	1.39306	2.90157	39.2533	6.7e-153	1.69e-151	338.934
GCNT1	1.39251	2.06316	20.9382	6.99e-70	4.09e-69	147.735
GTF2H3	1.39233	1.77613	37.7146	1.55e-146	3.44e-145	324.272
NCOA3	1.3922	3.18534	31.0274	2.11e-117	2.77e-116	257.154
SRRM2	1.39148	7.80015	25.13	5.93e-90	4.82e-89	193.939
MEF2C	1.39111	2.41703	15.3169	1.67e-43	6.34e-43	87.0799
PIK3CD-AS2	1.39076	0.833007	33.8197	7.47e-130	1.22e-128	285.838
CHST11	1.39066	4.20616	26.7739	9.8e-98	9.1e-97	211.859
PRDX3P2	1.3901	0.48461	36.942	2.72e-143	5.65e-142	316.799
MN1	1.38927	0.866423	13.0574	1.28e-33	4.09e-33	64.3898
GART	1.38861	2.90235	33.6873	2.85e-129	4.62e-128	284.499
NUDT15	1.38786	1.46073	43.136	2.17e-168	7.49e-167	374.62
EFCAB14	1.38708	3.83431	38.9357	1.35e-151	3.3e-150	335.933
VEZF1	1.38674	3.3388	29.3955	6e-110	6.86e-109	239.986
NCOA5	1.38646	2.86189	33.951	1.99e-130	3.28e-129	287.164
DPRXP4	1.38642	1.29383	24.9855	2.89e-89	2.32e-88	192.356
RPS17	1.38632	7.2567	16.9971	3.35e-51	1.44e-50	104.77
PLK4	1.386	1.29797	25.6672	1.66e-92	1.41e-91	199.815
CNNM4	1.38511	1.63955	38.3375	3.96e-149	9.37e-148	330.243
SLC35B2	1.38502	3.13271	31.8444	4.38e-121	6.13e-120	265.64
SPRY2	1.3834	1.48703	15.6538	5e-45	1.95e-44	90.5811
TNPO3	1.38256	3.80601	26.7211	1.74e-97	1.61e-96	211.286
PPIL1	1.38249	2.01009	28.0289	1.29e-103	1.32e-102	225.402
XRCC5	1.38176	5.74019	33.0151	2.63e-126	4.03e-125	277.667
PGBD4P1	1.38127	0.726981	11.4353	5.52e-27	1.56e-26	49.1889
CTDSP2	1.38035	5.50743	28.7274	7.32e-107	7.94e-106	232.879
LSM3	1.37887	1.66753	31.1845	4.11e-118	5.46e-117	258.792
PA2G4	1.37886	4.94648	25.6342	2.39e-92	2.02e-91	199.455
POLR1B	1.37801	1.7298	36.2609	2.09e-140	4.14e-139	310.148
ATP5F1P1	1.37727	0.535701	27.6607	6.76e-102	6.74e-101	221.442
CEP192	1.37688	2.48915	32.2586	6.11e-123	8.84e-122	269.914
SARAF	1.37682	6.37773	23.1615	1.51e-80	1.04e-79	172.286
AD000092.3	1.37624	0.930976	35.4388	6.9e-137	1.28e-135	302.044
BSPRY	1.37596	1.2432	19.7387	3.84e-64	2.05e-63	134.528
UNK	1.37451	2.88359	36.2918	1.55e-140	3.07e-139	310.45
SLC25A43	1.37405	1.79817	35.1821	8.81e-136	1.6e-134	299.496
RPL36AL	1.3738	6.70261	35.2486	4.55e-136	8.3e-135	300.156
PMS1	1.37266	1.7416	38.4084	2.02e-149	4.8e-148	330.92
ICE1	1.37196	1.81597	38.2685	7.66e-149	1.8e-147	329.584
TFDP1	1.3717	4.34315	19.7909	2.16e-64	1.16e-63	135.102
PNPT1	1.37151	1.65632	35.6851	6.04e-138	1.14e-136	304.48
ZNF302	1.37125	1.63096	26.8404	4.76e-98	4.45e-97	212.58
TBL1XR1	1.37103	3.39541	25.568	4.92e-92	4.14e-91	198.731
FAM175B	1.37092	2.20016	38.2165	1.26e-148	2.93e-147	329.088
HIBADH	1.36936	2.0917	31.6789	2.43e-120	3.34e-119	263.928
PFKP	1.36821	3.77867	18.3441	1.62e-57	7.74e-57	119.289
IGBP1	1.36816	4.68782	32.8912	9.33e-126	1.41e-124	276.401
STYX	1.36814	2.18115	30.2932	4.6e-114	5.68e-113	249.466
EFR3A	1.36754	2.67832	23.8051	1.25e-83	9.08e-83	179.382
TRA2A	1.36748	4.55868	27.9297	3.74e-103	3.81e-102	224.336
GMCL1	1.36701	2.4554	27.6329	9.12e-102	9.07e-101	221.142
PTGER4	1.36651	3.2014	12.7283	3.09e-32	9.61e-32	61.2215
OSBP	1.36556	2.74207	54.1761	3.15e-208	2.71e-206	466.384
BCL2	1.3651	2.06428	19.0577	6.73e-61	3.4e-60	127.067
AIMP1	1.36434	2.95738	34.1802	1.97e-131	3.32e-130	289.474
TRIM56	1.36414	3.02871	26.6865	2.53e-97	2.33e-96	210.911
ALCAM	1.36376	2.32224	15.3586	1.08e-43	4.12e-43	87.5119
WDR6	1.36363	4.87346	23.2866	3.78e-81	2.65e-80	173.667
SCARNA3	1.36346	0.482283	24.6668	9.53e-88	7.45e-87	188.859
SLC26A2	1.36321	1.07062	32.6605	9.88e-125	1.47e-123	274.04
ZNRF2P2	1.36312	0.62399	34.4257	1.68e-132	2.88e-131	291.94
SERBP1	1.36254	5.09306	28.5971	2.94e-106	3.16e-105	231.487
SMARCC2	1.36196	3.99956	32.3586	2.18e-123	3.18e-122	270.943
IDH1	1.36194	3.60371	14.9969	4.57e-42	1.69e-41	83.7799
TRIM38	1.36062	3.41053	28.4899	9.25e-106	9.83e-105	230.341
PTAR1	1.36037	2.69125	24.9901	2.75e-89	2.21e-88	192.406
AKAP10	1.35905	3.20984	27.2556	5.34e-100	5.15e-99	217.072
MTIF2	1.3581	2.44768	38.2588	8.4e-149	1.97e-147	329.492
MRPL39	1.35804	2.32179	28.6191	2.33e-106	2.5e-105	231.722
PTTG1IP	1.35795	5.61572	26.0262	3.32e-94	2.9e-93	203.731
KIF2C	1.3579	1.70215	17.7294	1.27e-54	5.78e-54	112.634
HMGN2P20	1.35711	0.469829	39.9082	1.43e-155	3.81e-154	345.085
ENG	1.35688	3.30334	13.2952	1.26e-34	4.08e-34	66.7027
ANKRD50	1.35608	1.25658	29.1762	6.15e-109	6.91e-108	237.659
RIOK1	1.35509	2.36826	40.682	1.08e-158	3.03e-157	352.283
ASXL2	1.35496	1.9289	33.4282	3.94e-128	6.24e-127	281.872
RPE	1.35399	2.60153	31.645	3.45e-120	4.73e-119	263.576
PCAT18	1.35394	0.509245	15.862	5.65e-46	2.23e-45	92.7567
NDUFAF4P4	1.35222	0.449007	40.7734	4.62e-159	1.31e-157	353.128
MGME1	1.35107	2.99243	20.695	1.02e-68	5.88e-68	145.053
CYCSP2	1.35107	0.42952	35.3694	1.37e-136	2.54e-135	301.355
TMEM206	1.35073	2.1084	35.1127	1.76e-135	3.17e-134	298.805
SNORD3B-2	1.35052	0.912618	14.0172	9.73e-38	3.34e-37	73.8427
PPP3CA	1.3498	3.34367	24.1879	1.84e-85	1.38e-84	183.597
DYRK1A	1.34946	3.38079	28.1769	2.64e-104	2.74e-103	226.99
PHB2	1.34867	5.76483	34.6661	1.51e-133	2.63e-132	294.349
LYPLA1	1.34757	3.60802	19.007	1.17e-60	5.91e-60	126.512
GNA13	1.34678	4.60453	20.4878	1.01e-67	5.69e-67	142.769
CD244	1.34675	3.59774	14.6098	2.42e-40	8.67e-40	79.8217
ABCF1	1.34603	3.62081	27.8434	9.46e-103	9.57e-102	223.409
MRPL37	1.34543	4.08634	29.2627	2.46e-109	2.78e-108	238.577
DOPEY2	1.34453	2.44404	26.707	2.02e-97	1.87e-96	211.133
UBE4A	1.34398	2.8876	27.9632	2.61e-103	2.67e-102	224.696
FAR1-IT1	1.34386	0.733939	25.1752	3.62e-90	2.95e-89	194.433
PBDC1	1.34308	2.67843	31.0904	1.1e-117	1.44e-116	257.811
BAG5	1.34291	2.29622	45.7165	3.04e-178	1.3e-176	397.318
KPNA5	1.34268	1.34216	33.301	1.43e-127	2.24e-126	280.579
UBAP2	1.34224	2.43125	29.547	1.21e-110	1.39e-109	241.592
SRRM1	1.34194	4.31078	24.1015	4.76e-85	3.56e-84	182.646
VBP1	1.34178	3.32665	23.4327	7.56e-82	5.34e-81	175.278
TCF19	1.34111	2.05951	20.5723	3.96e-68	2.25e-67	143.7
TP53BP2	1.34065	2.6993	33.1115	9.86e-127	1.52e-125	278.65
POLDIP2	1.34057	4.27221	41.3196	3.03e-161	9.02e-160	358.157
SEPT2	1.34044	5.02454	30.5325	3.74e-115	4.71e-114	251.978
MCCC1	1.34016	2.35459	36.878	5.06e-143	1.05e-141	316.176
MARCKSL1	1.3398	3.94863	12.5072	2.56e-31	7.84e-31	59.1156
NOL6	1.33927	2.75452	27.7533	2.5e-102	2.51e-101	222.439
RAD54L2	1.33916	1.74651	41.4349	1.05e-161	3.17e-160	359.214
ZNF768	1.33865	2.83816	24.7916	2.42e-88	1.91e-87	190.229
ZNF664	1.33848	2.3972	27.8664	7.39e-103	7.5e-102	223.656
TSR1	1.33843	2.01855	36.9714	2.04e-143	4.26e-142	317.085
RPL7AP60	1.33804	0.575109	48.6076	7.05e-189	3.88e-187	421.816
SLC25A32	1.33731	1.90587	34.1791	2e-131	3.36e-130	289.463
GLS	1.33675	3.41441	21.4595	2.21e-72	1.35e-71	153.49
PIP5K1A	1.33632	3.34588	33.0575	1.71e-126	2.63e-125	278.1
KLHL42	1.33594	1.50971	42.5157	5.71e-166	1.87e-164	369.043
LIX1L	1.33587	3.06675	36.1003	1.01e-139	1.97e-138	308.572
CPSF3	1.33445	3.15692	33.8933	3.55e-130	5.85e-129	286.581
BIRC6-AS1	1.33434	0.470773	37.704	1.72e-146	3.81e-145	324.17
KIFC1	1.33432	1.7918	16.6492	1.37e-49	5.74e-49	101.063
EIF3D	1.33386	5.92548	34.8609	2.16e-134	3.82e-133	296.296
ZCCHC3	1.33385	2.34328	31.627	4.15e-120	5.7e-119	263.39
HIF1A	1.33346	0.881439	18.6537	5.56e-59	2.72e-58	122.658
SKIV2L2	1.33306	2.87743	30.1215	2.8e-113	3.41e-112	247.66
DOCK8	1.33298	4.73603	24.9227	5.75e-89	4.59e-88	191.667
NSUN6	1.33268	1.8679	31.7924	7.49e-121	1.04e-119	265.103
TMEM209	1.33205	1.40766	34.1218	3.55e-131	5.95e-130	288.886
UHRF2	1.33187	3.29811	27.1154	2.43e-99	2.32e-98	215.558
PRR13P2	1.33071	0.53126	31.3927	4.72e-119	6.38e-118	260.958
IL18	1.32968	3.19857	18.085	2.7e-56	1.26e-55	116.479
UBTD2	1.32944	1.50763	29.8196	6.75e-112	7.98e-111	244.475
BANF1P3	1.32913	0.744406	23.7934	1.42e-83	1.03e-82	179.254
HNRNPA2B1	1.32887	7.09533	29.5365	1.35e-110	1.56e-109	241.481
SACS	1.32853	1.21854	30.3492	2.56e-114	3.17e-113	250.054
GRK6P1	1.32802	0.680858	21.586	5.46e-73	3.36e-72	154.887
CCDC134	1.32757	1.70854	35.0254	4.19e-135	7.49e-134	297.936
RCOR1	1.32733	3.35954	31.0942	1.05e-117	1.39e-116	257.851
STK38	1.32709	5.17713	25.8018	3.83e-93	3.29e-92	201.284
PGAM1P10	1.32653	0.417619	28.3499	4.13e-105	4.34e-104	228.844
ZNF736	1.32562	1.36589	35.2066	6.9e-136	1.25e-134	299.739
ZNF521	1.3247	0.796614	13.0724	1.11e-33	3.54e-33	64.5352
CS	1.32442	4.71725	39.0347	5.27e-152	1.31e-150	336.869
SNORD8	1.32387	0.437429	31.3084	1.13e-118	1.52e-117	260.081
TRBJ2-1	1.32373	0.40975	16.1561	2.55e-47	1.03e-46	95.8462
RPS6KC1	1.32322	1.89421	31.247	2.15e-118	2.86e-117	259.442
AARS	1.32253	3.2972	20.8279	2.36e-69	1.37e-68	146.518
DSN1	1.32193	2.1431	30.5551	2.95e-115	3.72e-114	252.215
SNRPGP4	1.32169	0.471828	22.5002	2.24e-77	1.47e-76	164.985
EEA1	1.32132	1.22076	33.3553	8.25e-128	1.3e-126	281.131
GATAD1	1.32068	2.6829	31.671	2.63e-120	3.62e-119	263.846
HOXA10	1.32024	1.02546	13.6521	3.72e-36	1.24e-35	70.2117
PTMAP1	1.31987	0.463012	36.2459	2.43e-140	4.79e-139	310.001
PURB	1.3198	2.4294	31.9389	1.65e-121	2.33e-120	266.617
BTF3	1.3196	7.27851	23.9393	2.84e-84	2.1e-83	180.86
COX6B1P3	1.31959	0.408468	44.0179	8.5e-172	3.16e-170	382.467
NFATC3	1.3191	3.10848	26.2408	3.2e-95	2.86e-94	206.068
ARID4A	1.3191	2.67192	24.0845	5.74e-85	4.29e-84	182.459
BUB1	1.31816	1.57708	18.7416	2.13e-59	1.05e-58	123.616
GINS1	1.31784	0.941081	29.9972	1.04e-112	1.25e-111	246.349
CHCHD4P5	1.31761	0.426973	27.1765	1.25e-99	1.2e-98	216.218
RPS29P20	1.31743	0.454857	30.5422	3.37e-115	4.25e-114	252.08
TRAJ35	1.31641	0.407485	20.9099	9.56e-70	5.58e-69	147.423
U51244.2	1.3164	0.423146	24.6348	1.35e-87	1.06e-86	188.508
CCT6P1	1.31608	1.56787	34.7941	4.2e-134	7.4e-133	295.629
KIAA0368	1.31592	3.68971	32.7462	4.11e-125	6.16e-124	274.918
BRCA1	1.31563	1.78885	23.1545	1.63e-80	1.12e-79	172.21
MTMR12	1.31545	2.28984	30.2597	6.54e-114	8.05e-113	249.114
CDK1	1.31509	1.62665	15.7589	1.67e-45	6.52e-45	91.6778
RB1CC1	1.31502	2.70414	20.2084	2.19e-66	1.21e-65	139.692
SND1	1.31485	4.59152	23.4695	5.03e-82	3.57e-81	175.684
WDR82	1.31383	4.18675	37.3268	6.52e-145	1.4e-143	320.531
RPL17P40	1.31217	0.427086	40.13	1.81e-156	4.89e-155	347.155
USP5	1.31182	3.34531	29.9456	1.79e-112	2.14e-111	245.805
ADNP2	1.31177	1.82342	34.1256	3.42e-131	5.73e-130	288.924
NFKBIZ	1.31175	4.23551	14.3247	4.39e-39	1.54e-38	76.9322
NACA3P	1.31107	1.01983	22.8636	4.04e-79	2.73e-78	168.998
HSD17B1P1	1.31064	0.850963	30.3798	1.85e-114	2.31e-113	250.375
UBA52P5	1.31033	0.885935	20.4653	1.29e-67	7.28e-67	142.52
GOLGA4	1.3098	2.24089	31.0621	1.47e-117	1.93e-116	257.517
FAM35A	1.30957	1.95645	36.1208	8.28e-140	1.62e-138	308.772
IGHV3-74	1.30916	2.76011	8.12708	3.66e-15	8.12e-15	22.1972
EXOSC2	1.30914	2.62769	38.2096	1.35e-148	3.13e-147	329.021
TAS2R18	1.30867	0.524861	29.8994	2.91e-112	3.47e-111	245.318
SLC27A2	1.30812	1.17177	17.4044	4.23e-53	1.88e-52	109.134
RPS6KA3	1.30807	3.93777	19.6022	1.72e-63	9.08e-63	133.03
PIWIL4	1.30756	1.96943	15.1824	6.73e-43	2.53e-42	85.69
TMED7	1.30677	3.11661	23.0449	5.45e-80	3.74e-79	171
FAS-AS1	1.30669	0.404479	17.0653	1.61e-51	6.99e-51	105.499
ISOC1	1.30442	1.99704	29.0853	1.62e-108	1.8e-107	236.692
ZNF66	1.30418	0.964536	25.9827	5.32e-94	4.64e-93	203.258
BRD1	1.30406	2.76195	29.4148	4.89e-110	5.6e-109	240.191
SNORD58	1.30349	0.403489	35.5351	2.66e-137	4.98e-136	302.997
TXN	1.30343	5.95694	17.6818	2.12e-54	9.64e-54	112.12
ASMTL	1.30316	2.51323	22.6536	4.1e-78	2.74e-77	166.68
PLEK	1.30302	6.90227	21.6083	4.27e-73	2.64e-72	155.133
BNIP3P25	1.30265	0.740165	26.021	3.51e-94	3.07e-93	203.674
DUSP6	1.30253	4.11001	10.535	1.62e-23	4.32e-23	41.2519
SRSF5	1.30164	6.32056	26.2386	3.28e-95	2.93e-94	206.044
SETD5	1.30161	3.99494	23.2381	6.46e-81	4.5e-80	173.132
RQCD1	1.30124	3.16248	44.6398	3.56e-174	1.39e-172	387.944
TMF1	1.30049	2.68538	24.9785	3.12e-89	2.5e-88	192.279
TMEM184C	1.30023	2.2601	33.0856	1.28e-126	1.98e-125	278.386
CCT7	1.29987	5.14302	29.3213	1.32e-109	1.5e-108	239.199
IGHV3-21	1.29986	3.40731	7.91082	1.73e-14	3.78e-14	20.6628
ATP2C1	1.29976	3.43614	25.6904	1.29e-92	1.1e-91	200.068
POGZ	1.29952	3.35245	29.5865	7.94e-111	9.21e-110	242.01
DFFA	1.29943	2.35061	40.2787	4.53e-157	1.24e-155	348.54
SBDS	1.29935	3.1862	22.5079	2.05e-77	1.35e-76	165.07
PSMD6	1.29924	1.33591	23.632	8.39e-83	6.02e-82	177.475
ALDH5A1	1.29919	1.65548	20.0009	2.15e-65	1.17e-64	137.409
ACSM1	1.29915	0.800851	13.7886	9.58e-37	3.23e-36	71.5638
XPO5	1.29905	2.67431	29.5752	8.94e-111	1.04e-109	241.891
SIRT1	1.29899	2.05208	32.912	7.55e-126	1.14e-124	276.614
BAHD1	1.29877	2.27647	32.5572	2.85e-124	4.21e-123	272.982
R3HDM1	1.2984	2.55037	37.1141	5.12e-144	1.08e-142	318.469
BZRAP1	1.29789	3.67783	10.1333	5.04e-22	1.3e-21	37.8418
NFX1	1.2978	2.85427	39.3302	3.24e-153	8.26e-152	339.659
HSD17B11	1.29685	6.10334	17.746	1.06e-54	4.84e-54	112.813
ANKLE1	1.29678	1.68335	19.0067	1.18e-60	5.92e-60	126.509
RACGAP1	1.29675	2.27153	22.1885	7e-76	4.51e-75	161.542
SS18	1.29652	3.0233	38.0001	9.98e-148	2.28e-146	327.016
NHLRC3	1.29605	2.3462	27.2234	7.56e-100	7.28e-99	216.724
PPP1R9B	1.29596	5.0698	26.5608	9.89e-97	9.02e-96	209.547
SUGP2	1.29577	4.50029	25.1774	3.53e-90	2.88e-89	194.458
RXFP2	1.29536	0.531163	14.7879	3.91e-41	1.42e-40	81.6377
RNF168	1.29534	2.23849	33.7772	1.15e-129	1.87e-128	285.408
ATP6AP2	1.29513	5.11773	26.1	1.48e-94	1.31e-93	204.535
BOLA2P2	1.29469	0.646728	34.7077	9.96e-134	1.74e-132	294.766
DLAT	1.29352	1.89776	35.8218	1.57e-138	3e-137	305.829
IGHD7-27	1.29195	0.399917	11.0425	1.89e-25	5.21e-25	45.6774
PTPN23	1.29176	3.35763	27.5044	3.64e-101	3.59e-100	219.757
MELK	1.29137	1.11752	22.0388	3.66e-75	2.33e-74	159.888
CEBPG	1.29129	2.36911	30.6242	1.43e-115	1.81e-114	252.939
HOXA3	1.29086	0.675192	14.4962	7.69e-40	2.74e-39	78.6682
CCNB1	1.29048	2.26382	14.4266	1.56e-39	5.53e-39	77.9628
ZNF154	1.28977	1.10378	19.3895	1.78e-62	9.23e-62	130.698
FAN1	1.28809	1.84639	27.7401	2.88e-102	2.89e-101	222.297
ASNSD1	1.28789	2.77367	23.8684	6.2e-84	4.54e-83	180.08
HMGN1	1.28783	5.00443	20.8179	2.64e-69	1.53e-68	146.408
HYOU1	1.28712	3.61452	17.1374	7.44e-52	3.24e-51	106.271
HSPE1P28	1.28673	0.40757	35.9926	2.92e-139	5.64e-138	307.512
RPS6KA4	1.28553	3.70622	18.9691	1.77e-60	8.91e-60	126.099
MRPL18	1.28517	3.90776	23.594	1.28e-82	9.12e-82	177.057
KIAA1522	1.28473	1.15848	21.9542	9.33e-75	5.9e-74	158.954
FH	1.28397	3.34603	28.2149	1.75e-104	1.82e-103	227.397
WDR49	1.28387	0.708249	17.5602	7.89e-54	3.54e-53	110.81
NEIL3	1.28378	0.857779	20.1937	2.57e-66	1.42e-65	139.53
SNORD67	1.28326	0.397229	42.9647	1.01e-167	3.43e-166	373.084
FAM60A	1.28315	2.93226	22.7872	9.39e-79	6.31e-78	168.155
WT1	1.28303	0.528056	21.2909	1.42e-71	8.56e-71	151.628
DNM1	1.28118	1.38392	13.7007	2.3e-36	7.7e-36	70.6917
CDC23	1.28084	2.1726	36.0677	1.4e-139	2.72e-138	308.25
NCAPG2	1.28082	1.77761	20.3147	6.78e-67	3.78e-66	140.862
FAM193A	1.28079	3.15854	43.9107	2.2e-171	8.09e-170	381.518
ZNF195	1.28078	2.11908	29.1088	1.26e-108	1.41e-107	236.942
ETNK1	1.28064	2.85591	28.0608	9.16e-104	9.43e-103	225.744
UQCRH	1.28011	5.5542	23.5378	2.37e-82	1.69e-81	176.437
OIP5	1.27964	1.04528	29.3187	1.35e-109	1.54e-108	239.172
PPP1R14BP3	1.27894	3.06837	12.9835	2.63e-33	8.34e-33	63.675
MCM5	1.27825	4.01822	20.1571	3.85e-66	2.12e-65	139.128
TRBJ2-2P	1.27824	0.395675	18.9304	2.71e-60	1.36e-59	125.676
RPS13	1.2781	7.94805	22.0845	2.21e-75	1.41e-74	160.393
PNO1	1.27806	2.03858	33.1601	6.01e-127	9.31e-126	279.144
CXXC5	1.27793	3.00624	15.9169	3.17e-46	1.26e-45	93.3325
POGK	1.27731	2.38933	41.5216	4.77e-162	1.45e-160	360.008
ZNF770	1.27731	1.62444	24.5238	4.58e-87	3.54e-86	187.289
UNC119B	1.27729	2.3749	24.855	1.21e-88	9.6e-88	190.924
RBM15B	1.277	2.46368	32.6915	7.19e-125	1.07e-123	274.358
FAM208A	1.27688	3.1954	24.617	1.65e-87	1.28e-86	188.312
TAOK3	1.27687	3.95415	27.8385	9.98e-103	1.01e-101	223.355
SEL1L	1.27646	2.93324	24.2274	1.19e-85	9e-85	184.031
ATG4C	1.27564	1.78275	29.4131	4.98e-110	5.7e-109	240.173
ACTG1P14	1.27503	0.682086	40.932	1.07e-159	3.08e-158	354.592
UBQLN2	1.27493	3.21418	26.4714	2.61e-96	2.36e-95	208.576
DENND6A	1.27482	2.54114	31.808	6.38e-121	8.89e-120	265.264
MTCO1P3	1.27482	0.394617	32.4988	5.18e-124	7.63e-123	272.383
IGLV1-40	1.27471	4.53379	7.06806	5.48e-12	1.12e-11	14.9946
UBA3	1.27436	4.03066	20.2966	8.28e-67	4.61e-66	140.662
RAB5CP1	1.27398	0.477033	37.1715	2.93e-144	6.22e-143	319.027
TRAJ3	1.27396	0.39435	21.9963	5.86e-75	3.72e-74	159.418
PPAT	1.27394	1.13628	34.4512	1.3e-132	2.24e-131	292.196
HNRNPA3	1.27336	5.76214	20.4714	1.21e-67	6.8e-67	142.589
MTX1P1	1.27312	0.783258	26.2117	4.4e-95	3.91e-94	205.752
MANEA	1.27255	1.23884	29.9732	1.34e-112	1.6e-111	246.096
AOX2P	1.27255	0.462248	13.3339	8.61e-35	2.8e-34	67.0814
UBE2Q2P6	1.27247	6.68771	9.22827	8.42e-19	2.03e-18	30.4838
RAD17	1.27231	2.27536	40.2836	4.33e-157	1.18e-155	348.586
SIGLEC22P	1.27191	1.71364	15.0711	2.13e-42	7.89e-42	84.5427
CCNT1	1.27184	2.32701	30.1376	2.36e-113	2.88e-112	247.829
MAGT1	1.27165	3.26133	30.3775	1.9e-114	2.36e-113	250.352
GATAD2B	1.27064	3.55679	26.1897	5.59e-95	4.97e-94	205.511
MBNL2	1.27038	1.82383	20.2127	2.09e-66	1.15e-65	139.739
GPD2	1.27016	2.19901	24.5589	3.12e-87	2.42e-86	187.674
RALA	1.26983	2.51192	25.7104	1.04e-92	8.86e-92	200.286
CDK19	1.2695	2.59489	34.043	7.86e-131	1.31e-129	288.092
JAK2	1.26914	3.12789	15.9838	1.57e-46	6.24e-46	94.0344
FIGNL1	1.26885	1.06431	30.0532	5.75e-113	6.96e-112	246.939
ABO	1.26833	0.87618	11.9339	5.65e-29	1.66e-28	53.7453
HIST1H4C	1.26817	0.98006	15.3724	9.39e-44	3.57e-43	87.6548
SLC7A5	1.2681	3.48969	11.5481	1.97e-27	5.65e-27	50.2102
WDR4	1.26794	1.89076	31.0892	1.11e-117	1.46e-116	257.799
ANKRD34A	1.26747	1.18552	7.89263	1.97e-14	4.3e-14	20.5351
SAMD1	1.26735	3.64689	21.5288	1.03e-72	6.3e-72	154.254
ARGFXP2	1.26726	0.62136	39.2166	9.47e-153	2.39e-151	338.588
SPG20	1.26708	3.35178	24.5593	3.1e-87	2.41e-86	187.678
TNRC6B	1.26603	3.02004	23.7236	3.06e-83	2.21e-82	178.485
TMED10	1.26503	5.1703	31.5866	6.31e-120	8.63e-119	262.971
[truncated: 53,457 more rows]
