# Supplementary material for: SLC25A1-associated prognostic signature predicts poor survival in acute myeloid leukemia patients
Source: Front Genet. 2023 Jan 6;13:1081262. doi: 10.3389/fgene.2022.1081262 (PMC9852877; doi:10.3389/fgene.2022.1081262)
Supplement: Supplementary file 3 [file Table6.XLSX]

## Sheet: Sheet1
Table S6. Clinical and molecular characteristics of TCGA_LAML
SampleID	Age	Gender	FAB	ELN2017 cytogenetics_risk_category	Cytogenetic_abnormality	Molecular_abnormality	OS_months	Vital_status	Riskscore	SPS_category
TCGA-AB-2803-03	61	FEMALE	M3	Favorable	t(15;17)	PML-RAR Positive|FLT3 Mutation Negative|IDH1 R132 Negative|IDH1 R140 Negative|IDH1 R172 Negative|Activating RAS Negative|NPMc Negative	26.4	1	-8.13863	Low
TCGA-AB-2805-03	77	MALE	M0 Undifferentiated	Intermediate/Normal	Normal	FLT3 Mutation Negative|IDH1 R132 Negative|IDH1 R140 Positive|IDH1 R172 Negative|Activating RAS Negative|NPMc Negative	19.23	1	-4.96718	High
TCGA-AB-2806-03	46	MALE	M1	Favorable	t (8;21)	FLT3 Mutation Negative|IDH1 R132 Negative|IDH1 R140 Negative|IDH1 R172 Negative|Activating RAS Negative|NPMc Negative	31.5	1	-6.32087	High
TCGA-AB-2807-03	68	FEMALE	M1	Intermediate/Normal	+21	BCR-ABL Negative|FLT3 Mutation Negative|IDH1 R132 Negative|IDH1 R140 Positive|IDH1 R172 Negative|Activating RAS Negative|NPMc Negative	6.03	1	-4.48968	High
TCGA-AB-2808-03	23	MALE	M2	Intermediate/Normal	Normal	FLT3 Mutation Negative|IDH1 R132 Negative|IDH1 R140 Negative|IDH1 R172 Negative|Activating RAS Negative|NPMc Negative	95.37	0	-6.67946	Low
TCGA-AB-2811-03	81	MALE	M4	Intermediate/Normal	Normal	FLT3 Mutation Positive|IDH1 R132 Negative|IDH1 R140 Negative|IDH1 R172 Negative|Activating RAS Negative|NPMc Positive	8.1	1	-5.95734	High
TCGA-AB-2812-03	25	FEMALE	M2	Intermediate/Normal	Normal	FLT3 Mutation Positive|IDH1 R132 Negative|IDH1 R140 Negative|IDH1 R172 Negative|Activating RAS Negative|NPMc Negative	12.2	1	-7.20668	Low
TCGA-AB-2813-03	78	MALE	M4	Poor	Complex (greater than or equal to 3 distinct abnormalities)|del (5q) / 5q-|+21	FLT3 Mutation Negative|IDH1 R132 Negative|IDH1 R140 Negative|IDH1 R172 Negative|Activating RAS Negative|NPMc Negative	1.03	1	-6.01881	High
TCGA-AB-2814-03	39	FEMALE	M0 Undifferentiated	Intermediate/Normal	del (5q) / 5q-	FLT3 Mutation Negative|IDH1 R132 Negative|IDH1 R140 Negative|IDH1 R172 Negative|Activating RAS Negative|NPMc Negative	26.4	1	-6.24069	High
TCGA-AB-2815-03	49	MALE	M4	Favorable	inv (16)	FLT3 Mutation Negative|IDH1 R132 Negative|IDH1 R140 Negative|IDH1 R172 Negative|Activating RAS Negative|NPMc Negative	27.4	1	-7.06243	Low
TCGA-AB-2816-03	57	FEMALE	M4	Intermediate/Normal	Normal	FLT3 Mutation Positive|IDH1 R132 Positive|IDH1 R140 Negative|IDH1 R172 Negative|Activating RAS Positive|NPMc Positive	8.17	1	-6.91917	Low
TCGA-AB-2817-03	64	MALE	M2	Poor	Normal|del (7q) / 7q-|Trisomy 8|t (15;17)	FLT3 Mutation Negative|IDH1 R132 Negative|IDH1 R140 Negative|IDH1 R172 Negative|Activating RAS Negative|NPMc Negative	9.1	1	-6.43791	High
TCGA-AB-2818-03	62	FEMALE	M2	Intermediate/Normal	Normal	FLT3 Mutation Positive|IDH1 R132 Negative|IDH1 R140 Negative|IDH1 R172 Negative|Activating RAS Negative|NPMc Positive	10.1	1	-7.37564	Low
TCGA-AB-2819-03	52	FEMALE	M2	Favorable	Normal|t (8;21)	FLT3 Mutation Negative|IDH1 R132 Negative|IDH1 R140 Negative|IDH1 R172 Negative|Activating RAS Negative|NPMc Negative	83.2	0	-7.25026	Low
TCGA-AB-2820-03	76	MALE	M0 Undifferentiated	Poor	Complex (greater than or equal to 3 distinct abnormalities)|Trisomy 8	FLT3 Mutation Negative|IDH1 R132 Negative|IDH1 R140 Negative|IDH1 R172 Negative|Activating RAS Negative|NPMc Negative	0	1	-5.45965	High
TCGA-AB-2821-03	64	MALE	M1	Poor	Normal|Trisomy 8	FLT3 Mutation Negative|IDH1 R132 Positive|IDH1 R140 Negative|IDH1 R172 Positive|Activating RAS Negative|NPMc Negative	27.4	1	-6.46317	Low
TCGA-AB-2822-03	65	MALE	M0 Undifferentiated	Poor	Trisomy 8	BCR-ABL Negative|FLT3 Mutation Negative|IDH1 R132 Negative|IDH1 R140 Negative|IDH1 R172 Negative|Activating RAS Negative|NPMc Negative	32.43	1	-6.74316	Low
TCGA-AB-2823-03	61	FEMALE	M3	Favorable	t (15;17)	FLT3 Mutation Positive|IDH1 R132 Negative|IDH1 R140 Negative|IDH1 R172 Negative|Activating RAS Negative|NPMc Negative	0	1	-5.54469	High
TCGA-AB-2824-03	45	MALE	M5	Intermediate/Normal	Normal	FLT3 Mutation Negative|IDH1 R132 Negative|IDH1 R140 Negative|IDH1 R172 Negative|Activating RAS Negative|NPMc Positive	1	1	-6.26866	High
TCGA-AB-2825-03	31	FEMALE	M5	Intermediate/Normal	Normal	FLT3 Mutation Positive|IDH1 R132 Negative|IDH1 R140 Negative|IDH1 R172 Negative|Activating RAS Negative|NPMc Positive	7.07	1	-5.99524	High
TCGA-AB-2826-03	64	FEMALE	M4	Intermediate/Normal	Normal	FLT3 Mutation Negative|IDH1 R132 Negative|IDH1 R140 Positive|IDH1 R172 Negative|Activating RAS Negative|NPMc Positive	24.37	1	-6.55263	Low
TCGA-AB-2828-03	55	MALE	M4	Favorable		FLT3 Mutation Negative|IDH1 R132 Negative|IDH1 R140 Negative|IDH1 R172 Negative|Activating RAS Negative|NPMc Negative	76.13	0	-6.17259	High
TCGA-AB-2830-03	64	FEMALE	M4	Intermediate/Normal	Normal	FLT3 Mutation Negative|IDH1 R132 Negative|IDH1 R140 Negative|IDH1 R172 Negative|Activating RAS Negative|NPMc Negative	9.17	1	-6.13679	High
TCGA-AB-2832-03	60	FEMALE	M5	Intermediate/Normal	Normal	FLT3 Mutation Negative|IDH1 R132 Negative|IDH1 R140 Negative|IDH1 R172 Negative|Activating RAS Negative|NPMc Negative	12.17	1	-7.08398	Low
TCGA-AB-2833-03	77	MALE	M4	Intermediate/Normal	Normal	FLT3 Mutation Negative|IDH1 R132 Negative|IDH1 R140 Negative|IDH1 R172 Negative|Activating RAS Negative|NPMc Negative	15.2	1	-6.60102	Low
TCGA-AB-2834-03	33	MALE	M4	Intermediate/Normal		FLT3 Mutation Positive|IDH1 R132 Negative|IDH1 R140 Negative|IDH1 R172 Negative|Activating RAS Negative|NPMc Negative	8.17	1	-5.91774	High
TCGA-AB-2835-03	48	MALE	M5	Intermediate/Normal	Normal	FLT3 Mutation Negative|IDH1 R132 Negative|IDH1 R140 Negative|IDH1 R172 Negative|Activating RAS Negative|NPMc Positive	55.77	0	-6.4918	Low
TCGA-AB-2836-03	35	MALE	M4	Intermediate/Normal	Normal	FLT3 Mutation Negative|IDH1 R132 Negative|IDH1 R140 Negative|IDH1 R172 Negative|Activating RAS Negative|NPMc Positive	17.27	1	-7.14488	Low
TCGA-AB-2837-03	66	FEMALE	M5	Intermediate/Normal	Normal	FLT3 Mutation Negative|IDH1 R132 Negative|IDH1 R140 Negative|IDH1 R172 Negative|Activating RAS Negative|NPMc Positive	0	1	-6.56266	Low
TCGA-AB-2838-03	67	MALE	M2	Poor	Complex (greater than or equal to 3 distinct abnormalities)|del (5q) / 5q-|del (7q) / 7q-|Trisomy 8	FLT3 Mutation Negative|IDH1 R132 Negative|IDH1 R140 Negative|IDH1 R172 Negative|Activating RAS Negative|NPMc Negative	12.17	1	-5.51283	High
TCGA-AB-2839-03	51	FEMALE	M2	Intermediate/Normal	Normal	FLT3 Mutation Positive|IDH1 R132 Negative|IDH1 R140 Negative|IDH1 R172 Negative|Activating RAS Positive|NPMc Positive	16.2	1	-6.43289	High
TCGA-AB-2840-03	74	MALE	M3	Favorable	t (15;17)	BCR-ABL Negative|PML-RAR |FLT3 Mutation Positive|IDH1 R132 Negative|IDH1 R140 Negative|IDH1 R172 Negative|Activating RAS Negative|NPMc Negative	0.93	1	-7.83988	Low
TCGA-AB-2841-03	51	FEMALE	M3	Favorable	t (15;17)	FLT3 Mutation Negative|IDH1 R132 Negative|IDH1 R140 Negative|IDH1 R172 Negative|Activating RAS Negative|NPMc Negative	46.7	1	-7.76411	Low
TCGA-AB-2842-03	65	MALE	M4	Intermediate/Normal		FLT3 Mutation Negative|IDH1 R132 Negative|IDH1 R140 Negative|IDH1 R172 Negative|Activating RAS Negative|NPMc Negative	0	1	-6.08234	High
TCGA-AB-2844-03	63	MALE	M2	Intermediate/Normal		FLT3 Mutation Positive|IDH1 R132 Negative|IDH1 R140 Negative|IDH1 R172 Negative|Activating RAS Negative|NPMc Negative	4.07	1	-5.7977	High
TCGA-AB-2845-03	37	FEMALE	M2	Intermediate/Normal	Normal	FLT3 Mutation Negative|IDH1 R132 Negative|IDH1 R140 Negative|IDH1 R172 Negative|Activating RAS Negative|NPMc Negative	10.13	1	-6.85131	Low
TCGA-AB-2846-03	57	FEMALE	M4	Favorable	inv (16)	FLT3 Mutation Positive|IDH1 R132 Negative|IDH1 R140 Negative|IDH1 R172 Negative|Activating RAS Negative|NPMc Negative	46.73	1	-7.2454	Low
TCGA-AB-2847-03	53	MALE	M1	Intermediate/Normal	Normal|del (7q) / 7q-	FLT3 Mutation Negative|IDH1 R132 Negative|IDH1 R140 Negative|IDH1 R172 Negative|Activating RAS Negative|NPMc Negative	20.27	1	-5.92078	High
TCGA-AB-2848-03	62	MALE	M4	Intermediate/Normal	Normal	FLT3 Mutation Negative|IDH1 R132 Negative|IDH1 R140 Negative|IDH1 R172 Negative|Activating RAS Negative|NPMc Positive	15.17	1	-6.48922	Low
TCGA-AB-2849-03	39	MALE	M0 Undifferentiated	Intermediate/Normal		FLT3 Mutation Negative|IDH1 R132 Negative|IDH1 R140 Negative|IDH1 R172 Negative|Activating RAS Negative|NPMc Negative	74	0	-5.97259	High
TCGA-AB-2851-03	66	FEMALE	M5	Intermediate/Normal	Normal	FLT3 Mutation Positive|IDH1 R132 Negative|IDH1 R140 Negative|IDH1 R172 Negative|Activating RAS Negative|NPMc Negative	8.07	1	-6.72847	Low
TCGA-AB-2853-03	51	MALE	M1	Intermediate/Normal	Normal	FLT3 Mutation Positive|IDH1 R132 Negative|IDH1 R140 Negative|IDH1 R172 Negative|Activating RAS Negative|NPMc Negative	2.97	1	-6.60694	Low
TCGA-AB-2854-03	51	FEMALE	M4	Intermediate/Normal		FLT3 Mutation Negative|IDH1 R132 Negative|IDH1 R140 Negative|IDH1 R172 Negative|Activating RAS Negative|NPMc Negative	12.2	1	-6.50099	Low
TCGA-AB-2855-03	18	MALE	M1	Poor	Complex (greater than or equal to 3 distinct abnormalities)	FLT3 Mutation Negative|IDH1 R132 Negative|IDH1 R140 Negative|IDH1 R172 Negative|Activating RAS Negative|NPMc Negative	7.07	1	-6.7436	Low
TCGA-AB-2856-03	63	MALE	M4	Intermediate/Normal	Normal	FLT3 Mutation Positive|IDH1 R132 Negative|IDH1 R140 Negative|IDH1 R172 Negative|Activating RAS Negative|NPMc Negative	5	1	-7.96358	Low
TCGA-AB-2858-03	75	FEMALE	M2	Favorable	t (8;21)	FLT3 Mutation Negative|IDH1 R132 Negative|IDH1 R140 Negative|IDH1 R172 Negative|Activating RAS Negative|NPMc Negative	19.23	1	-7.06702	Low
TCGA-AB-2859-03	40	MALE	M2	Intermediate/Normal	Normal	FLT3 Mutation Negative|IDH1 R132 Negative|IDH1 R140 Negative|IDH1 R172 Negative|Activating RAS Negative|NPMc Positive	10.13	1	-6.9063	Low
TCGA-AB-2861-03	76	MALE	M5	Poor	Normal|Trisomy 8	FLT3 Mutation Negative|IDH1 R132 Negative|IDH1 R140 Negative|IDH1 R172 Negative|Activating RAS Negative|NPMc Positive	0	1	-7.22129	Low
TCGA-AB-2862-03	33	FEMALE	M3	Intermediate/Normal	Normal	FLT3 Mutation Positive|IDH1 R132 Negative|IDH1 R140 Negative|IDH1 R172 Negative|Activating RAS Negative|NPMc Negative	47.67	0	-7.78527	Low
TCGA-AB-2863-03	63	MALE	M1	Poor	Trisomy 8	BCR-ABL Negative|FLT3 Mutation Negative|IDH1 R132 Positive|IDH1 R140 Negative|IDH1 R172 Negative|Activating RAS Negative|NPMc Negative	1.03	1	-6.22674	High
TCGA-AB-2865-03	75	MALE	M1	Intermediate/Normal	21	FLT3 Mutation Negative|IDH1 R132 Negative|IDH1 R140 Negative|IDH1 R172 Negative|Activating RAS Negative|NPMc Negative	2.03	1	-6.2482	High
TCGA-AB-2866-03	67	MALE	M1	Intermediate/Normal	Normal	FLT3 Mutation Negative|IDH1 R132 Negative|IDH1 R140 Positive|IDH1 R172 Negative|Activating RAS Negative|NPMc Negative	5.1	1	-6.37126	High
TCGA-AB-2867-03	66	FEMALE	M2	Intermediate/Normal	Normal	BCR-ABL Negative|PML-RAR |FLT3 Mutation Negative|IDH1 R132 Positive|IDH1 R140 Negative|IDH1 R172 Negative|Activating RAS Negative|NPMc Negative	6.13	1	-6.84197	Low
TCGA-AB-2869-03	64	FEMALE	M2	Intermediate/Normal	Normal	PML-RAR Positive|IDH1 R132 Negative|IDH1 R140 |IDH1 R172 |Activating RAS Negative|NPMc Negative	8.1	0	-7.08473	Low
TCGA-AB-2870-03	76	MALE	M1	Favorable	Normal|inv (16)	FLT3 Mutation Negative|IDH1 R132 Negative|IDH1 R140 Negative|IDH1 R172 Negative|Activating RAS Negative|NPMc Negative	5.1	1	-6.27439	High
TCGA-AB-2871-03	51	MALE	M1	Intermediate/Normal	Normal	FLT3 Mutation Negative|IDH1 R132 Negative|IDH1 R140 Negative|IDH1 R172 Negative|Activating RAS Negative|NPMc Negative	5.1	0	-6.65715	Low
TCGA-AB-2872-03	42	MALE	M3	Favorable	Complex (greater than or equal to 3 distinct abnormalities)|t (15;17)	PML-RAR Positive|FLT3 Mutation Negative|IDH1 R132 Negative|IDH1 R140 Negative|IDH1 R172 Negative|Activating RAS Negative|NPMc Negative	21.27	0	-7.15868	Low
TCGA-AB-2873-03	51	FEMALE	M5	Intermediate/Normal	Normal	FLT3 Mutation Negative|IDH1 R132 Negative|IDH1 R140 Negative|IDH1 R172 Negative|Activating RAS Negative|NPMc Negative	9.1	0	-7.46938	Low
TCGA-AB-2874-03	59	MALE	M2	Poor	del (7q) / 7q-	FLT3 Mutation Negative|IDH1 R132 Negative|IDH1 R140 Positive|IDH1 R172 Negative|Activating RAS Negative|NPMc Negative	13.2	0	-6.17294	High
TCGA-AB-2875-03	43	MALE	M2	Favorable	t (8;21)	FLT3 Mutation Positive|IDH1 R132 Negative|IDH1 R140 Negative|IDH1 R172 Negative|Activating RAS Negative|NPMc Negative	7.07	0	-7.25672	Low
TCGA-AB-2877-03	60	FEMALE	M1	Intermediate/Normal		FLT3 Mutation Positive|IDH1 R132 Negative|IDH1 R140 Positive|IDH1 R172 Negative|Activating RAS Negative|NPMc Positive	21.27	0	-6.48731	Low
TCGA-AB-2879-03	68	FEMALE	M1	Intermediate/Normal	Normal	PML-RAR Negative|FLT3 Mutation Positive|IDH1 R132 Negative|IDH1 R140 Negative|IDH1 R172 Negative|Activating RAS Negative|NPMc Positive	8.17	0	-6.9644	Low
TCGA-AB-2880-03	24	MALE	M1	Intermediate/Normal	Normal	FLT3 Mutation Positive|IDH1 R132 Negative|IDH1 R140 Negative|IDH1 R172 Negative|Activating RAS Negative|NPMc Negative	14.13	1	-5.99928	High
TCGA-AB-2881-03	48	FEMALE	M1	Favorable	Normal|inv (16)	FLT3 Mutation Negative|IDH1 R132 Negative|IDH1 R140 Negative|IDH1 R172 Negative|Activating RAS Negative|NPMc Negative	13.1	0	-8.24204	Low
TCGA-AB-2882-03	73	FEMALE	M2	Poor	Normal|del (7q) / 7q-	FLT3 Mutation Negative|IDH1 R132 Negative|IDH1 R140 Negative|IDH1 R172 Negative|Activating RAS Negative|NPMc Negative	12.17	1	-6.29473	High
TCGA-AB-2884-03	44	FEMALE	M1	Intermediate/Normal	Normal	FLT3 Mutation Negative|IDH1 R132 Negative|IDH1 R140 Negative|IDH1 R172 Negative|Activating RAS Negative|NPMc Positive	24.37	1	-7.30294	Low
TCGA-AB-2885-03	71	MALE	M0 Undifferentiated	Poor	Complex (greater than or equal to 3 distinct abnormalities)|del (5q) / 5q-|del (7q) / 7q-	FLT3 Mutation Negative|IDH1 R132 Negative|IDH1 R140 Negative|IDH1 R172 Negative|Activating RAS Negative|NPMc Negative	7.13	1	-5.43657	High
TCGA-AB-2886-03	26	MALE	M2	Favorable	t (8;21)	FLT3 Mutation Negative|IDH1 R132 Negative|IDH1 R140 Negative|IDH1 R172 Negative|Activating RAS Negative|NPMc Negative	6.03	0	-7.27536	Low
TCGA-AB-2887-03	60	FEMALE	M1	Intermediate/Normal	del (7q) / 7q-	PML-RAR Negative|FLT3 Mutation Negative|IDH1 R132 |IDH1 R140 Negative|IDH1 R172 Negative|Activating RAS Positive|NPMc Negative	0	1	-6.92308	Low
TCGA-AB-2888-03	57	MALE	M4	Favorable		FLT3 Mutation Negative|IDH1 R132 Negative|IDH1 R140 Negative|IDH1 R172 Negative|Activating RAS Negative|NPMc Negative	11.13	0	-7.77541	Low
TCGA-AB-2889-03	55	MALE	M4	Favorable	inv (16)	FLT3 Mutation Negative|IDH1 R132 Negative|IDH1 R140 Negative|IDH1 R172 Negative|Activating RAS Negative|NPMc Negative	10.13	0	-6.94526	Low
TCGA-AB-2890-03	69	MALE	M0 Undifferentiated	Poor	Normal	FLT3 Mutation Negative|IDH1 R132 Negative|IDH1 R140 Negative|IDH1 R172 Negative|Activating RAS Negative|NPMc Negative	0	1	-6.59788	Low
TCGA-AB-2891-03	42	MALE	M1	Poor	Complex (greater than or equal to 3 distinct abnormalities)	FLT3 Mutation Negative|IDH1 R132 Negative|IDH1 R140 Positive|IDH1 R172 Negative|Activating RAS Negative|NPMc Negative	0	1	-6.60202	Low
TCGA-AB-2896-03	21	FEMALE	M5	Intermediate/Normal	Normal	FLT3 Mutation Positive|IDH1 R132 Negative|IDH1 R140 Negative|IDH1 R172 Negative|Activating RAS Negative|NPMc Positive	7.13	1	-7.46455	Low
TCGA-AB-2897-03	50	FEMALE	M3	Favorable	Normal|t (15;17)	FLT3 Mutation Negative|IDH1 R132 Negative|IDH1 R140 Negative|IDH1 R172 Negative|Activating RAS Negative|NPMc Negative	8.1	0	-8.25706	Low
TCGA-AB-2898-03	69	FEMALE	M1	Poor	Trisomy 8	FLT3 Mutation Negative|IDH1 R132 Negative|IDH1 R140 Negative|IDH1 R172 Positive|Activating RAS Negative|NPMc Negative	13.1	0	-6.20899	High
TCGA-AB-2899-03	76	FEMALE	M4	Intermediate/Normal	Normal	FLT3 Mutation Negative|IDH1 R132 Negative|IDH1 R140 Negative|IDH1 R172 Negative|Activating RAS Negative|NPMc Negative	22.37	1	-4.80725	High
TCGA-AB-2900-03	70	MALE	M1	Intermediate/Normal	Normal	FLT3 Mutation Positive|IDH1 R132 Negative|IDH1 R140 Negative|IDH1 R172 Negative|Activating RAS Negative|NPMc Positive	6.13	1	-7.54334	Low
TCGA-AB-2901-03	27	MALE	M2	Poor	Complex (greater than or equal to 3 distinct abnormalities)|Trisomy 8	FLT3 Mutation Negative|IDH1 R132 Positive|IDH1 R140 Negative|IDH1 R172 Negative|Activating RAS Negative|NPMc Negative	1.97	0	-6.39808	High
TCGA-AB-2903-03	76	FEMALE	M1	Intermediate/Normal	Normal	FLT3 Mutation Negative|IDH1 R132 Negative|IDH1 R140 Negative|IDH1 R172 Negative|Activating RAS Negative|NPMc Positive	0	1	-5.0161	High
TCGA-AB-2904-03	65	MALE	M0 Undifferentiated	Poor	Complex (greater than or equal to 3 distinct abnormalities)|del (5q) / 5q-|Trisomy 8	FLT3 Mutation Positive|IDH1 R132 Negative|IDH1 R140 Negative|IDH1 R172 Negative|Activating RAS Negative|NPMc Negative	17.23	1	-3.55216	High
TCGA-AB-2908-03	81	MALE	M2	Poor	Complex (greater than or equal to 3 distinct abnormalities)|del (5q) / 5q-	FLT3 Mutation Negative|IDH1 R132 Negative|IDH1 R140 Negative|IDH1 R172 Negative|Activating RAS Negative|NPMc Negative	1.03	1	-6.13848	High
TCGA-AB-2909-03	22	MALE	Not Classified	Intermediate/Normal	Normal	FLT3 Mutation Positive|IDH1 R132 Negative|IDH1 R140 Negative|IDH1 R172 Negative|Activating RAS Negative|NPMc Negative	1	0	-7.32333	Low
TCGA-AB-2910-03	61	FEMALE	M5	Intermediate/Normal	Normal	FLT3 Mutation Positive|IDH1 R132 Negative|IDH1 R140 Negative|IDH1 R172 Negative|Activating RAS Negative|NPMc Negative	0	1	-6.1768	High
TCGA-AB-2911-03	51	FEMALE	M4	Poor	Normal|Complex (greater than or equal to 3 distinct abnormalities)	FLT3 Mutation Negative|IDH1 R132 Negative|IDH1 R140 Negative|IDH1 R172 Negative|Activating RAS Positive|NPMc Negative	39.53	0	-7.08751	Low
TCGA-AB-2912-03	63	MALE	M4	Poor	Trisomy 8	FLT3 Mutation Negative|IDH1 R132 Negative|IDH1 R140 Negative|IDH1 R172 Negative|Activating RAS Negative|NPMc Negative	9.13	1	-4.79255	High
TCGA-AB-2913-03	61	MALE	M0 Undifferentiated	Poor	Normal|Trisomy 8	FLT3 Mutation Positive|IDH1 R132 Negative|IDH1 R140 Negative|IDH1 R172 Negative|Activating RAS Negative|NPMc Positive	40.53	0	-5.72152	High
TCGA-AB-2914-03	22	FEMALE	M2	Favorable	Normal|inv (16)	FLT3 Mutation Positive|IDH1 R132 Negative|IDH1 R140 Negative|IDH1 R172 Negative|Activating RAS Negative|NPMc Negative	26.4	0	-6.67739	Low
TCGA-AB-2915-03	73	FEMALE	M2	Poor	Complex (greater than or equal to 3 distinct abnormalities)	FLT3 Mutation Negative|IDH1 R132 Negative|IDH1 R140 Negative|IDH1 R172 Negative|Activating RAS Negative|NPMc Negative	0	1	-5.8968	High
TCGA-AB-2916-03	48	FEMALE	M4	Intermediate/Normal		FLT3 Mutation Negative|IDH1 R132 Negative|IDH1 R140 Negative|IDH1 R172 Negative|Activating RAS Negative|NPMc Negative	29.4	0	-6.77267	Low
TCGA-AB-2917-03	41	FEMALE	M0 Undifferentiated	Poor	Normal|Complex (greater than or equal to 3 distinct abnormalities)|del (7q) / 7q-	FLT3 Mutation Negative|IDH1 R132 Negative|IDH1 R140 Negative|IDH1 R172 Negative|Activating RAS Positive|NPMc Negative	40.53	0	-6.54506	Low
TCGA-AB-2918-03	47	FEMALE	M1	Poor	Trisomy 8	FLT3 Mutation Positive|IDH1 R132 Negative|IDH1 R140 Negative|IDH1 R172 Negative|Activating RAS Negative|NPMc Negative	0	1	-6.42654	High
TCGA-AB-2919-03	54	FEMALE	M1	Intermediate/Normal	Normal	BCR-ABL Negative|FLT3 Mutation Positive|IDH1 R132 Positive|IDH1 R140 Negative|IDH1 R172 Negative|Activating RAS Negative|NPMc Positive	2.03	0	-7.69412	Low
TCGA-AB-2920-03	44	MALE	M2	Poor	Normal|Complex (greater than or equal to 3 distinct abnormalities)|del (7q) / 7q-|Trisomy 8	FLT3 Mutation Negative|IDH1 R132 Negative|IDH1 R140 Negative|IDH1 R172 Negative|Activating RAS Negative|NPMc Negative	12.2	1	-6.18959	High
TCGA-AB-2921-03	56	FEMALE	M4	Intermediate/Normal	Normal	BCR-ABL Negative|FLT3 Mutation Positive|IDH1 R132 Negative|IDH1 R140 Negative|IDH1 R172 Negative|Activating RAS Negative|NPMc Negative	0	1	-7.64464	Low
TCGA-AB-2924-03	59	MALE	M4	Intermediate/Normal	Normal	BCR-ABL Negative|FLT3 Mutation Positive|IDH1 R132 Negative|IDH1 R140 Negative|IDH1 R172 Negative|Activating RAS Negative|NPMc Positive	3	0	-7.19018	Low
TCGA-AB-2925-03	57	MALE	M5	Intermediate/Normal	Normal	BCR-ABL Negative|FLT3 Mutation Positive|IDH1 R132 Negative|IDH1 R140 Negative|IDH1 R172 Negative|Activating RAS Negative|NPMc Positive	8.1	1	-7.71539	Low
TCGA-AB-2927-03	88	FEMALE	M1	Intermediate/Normal	Normal	FLT3 Mutation Negative|IDH1 R132 Negative|IDH1 R140 Negative|IDH1 R172 Negative|Activating RAS Negative|NPMc Negative	3	1	-7.88513	Low
TCGA-AB-2928-03	43	FEMALE	M1	Poor	del (7q) / 7q-	PML-RAR Negative|FLT3 Mutation Positive|IDH1 R132 Positive|IDH1 R140 Negative|IDH1 R172 Negative|Activating RAS Negative|NPMc Negative	1.97	1	-6.23435	High
TCGA-AB-2929-03	71	FEMALE	M0 Undifferentiated	Poor	Normal|Complex (greater than or equal to 3 distinct abnormalities)|del (7q) / 7q-	FLT3 Mutation Negative|IDH1 R132 Negative|IDH1 R140 Negative|IDH1 R172 Negative|Activating RAS Positive|NPMc Negative	4.1	1	-6.89924	Low
TCGA-AB-2930-03	63	FEMALE	M2	Intermediate/Normal	Normal	FLT3 Mutation Positive|IDH1 R132 Negative|IDH1 R140 Negative|IDH1 R172 Negative|Activating RAS Negative|NPMc Negative	0	1	-5.92167	High
TCGA-AB-2931-03	75	MALE	M2	Intermediate/Normal		FLT3 Mutation Positive|IDH1 R132 Negative|IDH1 R140 Negative|IDH1 R172 Negative|Activating RAS Negative|NPMc Negative	0	1	-6.72247	Low
TCGA-AB-2932-03	62	MALE	M5	Intermediate/Normal	Normal	BCR-ABL Negative|PML-RAR Negative|FLT3 Mutation Negative|IDH1 R140 Negative|IDH1 R172 Negative|Activating RAS Negative|NPMc Positive	0	0	-7.57484	Low
TCGA-AB-2933-03	58	MALE	M4	Intermediate/Normal	Normal	BCR-ABL Negative|PML-RAR Negative|FLT3 Mutation Negative|IDH1 R132 Negative|IDH1 R140 Negative|IDH1 R172 Negative|Activating RAS Negative|NPMc Negative	4.07	1	-5.63204	High
TCGA-AB-2934-03	65	MALE	M1	Intermediate/Normal	Normal	BCR-ABL Negative|FLT3 Mutation Positive|IDH1 R132 Negative|IDH1 R140 Negative|IDH1 R172 Negative|Activating RAS Negative|NPMc Negative	0.93	0	-6.21376	High
TCGA-AB-2935-03	66	MALE	M4	Poor	del (5q) / 5q-|del (7q) / 7q-	BCR-ABL Negative|FLT3 Mutation Negative|IDH1 R132 Negative|IDH1 R140 Negative|IDH1 R172 Negative|Activating RAS Negative|NPMc Negative	2.03	1	-6.99353	Low
TCGA-AB-2936-03	61	FEMALE	M0 Undifferentiated	Intermediate/Normal	Normal	FLT3 Mutation Negative|IDH1 R132 Negative|IDH1 R140 Negative|IDH1 R172 Negative|Activating RAS Negative|NPMc Negative	1.97	0	-6.33293	High
TCGA-AB-2937-03	36	FEMALE	M1	Favorable	t (8;21)	FLT3 Mutation Negative|IDH1 R132 Negative|IDH1 R140 Negative|IDH1 R172 Negative|Activating RAS Negative|NPMc Negative	7.17	1	-7.89157	Low
TCGA-AB-2939-03	72	MALE	M1	Poor	Complex (greater than or equal to 3 distinct abnormalities)|del (5q) / 5q-	FLT3 Mutation Negative|IDH1 R132 Negative|IDH1 R140 Negative|IDH1 R172 Negative|Activating RAS Negative|NPMc Negative	15.17	0	-6.92747	Low
TCGA-AB-2940-03	35	MALE	M2	Intermediate/Normal	Normal	FLT3 Mutation Negative|IDH1 R132 Negative|IDH1 R140 Negative|IDH1 R172 Negative|Activating RAS Negative|NPMc Negative	0	1	-7.33566	Low
TCGA-AB-2941-03	73	MALE	Not Classified	Poor	Normal|del (5q) / 5q-|del (7q) / 7q-	FLT3 Mutation Negative|IDH1 R132 Negative|IDH1 R140 Negative|IDH1 R172 Negative|Activating RAS Negative|NPMc Negative	0	1	-6.0629	High
TCGA-AB-2942-03	67	FEMALE	M4	Favorable	Normal|inv (16)	FLT3 Mutation Negative|IDH1 R132 Negative|IDH1 R140 Negative|IDH1 R172 Negative|Activating RAS Negative|NPMc Negative	21.37	0	-7.64469	Low
TCGA-AB-2943-03	70	FEMALE	M1	Poor	Complex (greater than or equal to 3 distinct abnormalities)|del (5q) / 5q-	FLT3 Mutation Negative|IDH1 R132 Negative|IDH1 R140 Negative|IDH1 R172 Negative|Activating RAS Negative|NPMc Negative	0	1	-5.26102	High
TCGA-AB-2944-03	48	MALE	M0 Undifferentiated	Poor		BCR-ABL Positive|FLT3 Mutation Positive|IDH1 R132 Negative|IDH1 R140 Negative|IDH1 R172 Negative|Activating RAS Negative|NPMc Negative	0	1	-6.56573	Low
TCGA-AB-2946-03	41	MALE	M2	Intermediate/Normal		FLT3 Mutation Negative|IDH1 R132 Negative|IDH1 R140 Negative|IDH1 R172 Negative|Activating RAS Negative|NPMc Negative	0	0	-7.80054	Low
TCGA-AB-2948-03	67	MALE	M4	Intermediate/Normal	Normal	FLT3 Mutation Negative|IDH1 R132 Negative|IDH1 R140 Positive|IDH1 R172 Negative|Activating RAS Negative|NPMc Negative	19.33	1	-6.64214	Low
TCGA-AB-2949-03	58	MALE	M0 Undifferentiated	Poor	Complex (greater than or equal to 3 distinct abnormalities)|del (7q) / 7q-|Trisomy 8	FLT3 Mutation Negative|IDH1 R132 Positive|IDH1 R140 Negative|IDH1 R172 Negative|Activating RAS Negative|NPMc Negative	23.3	0	-6.54579	Low
TCGA-AB-2950-03	34	FEMALE	M2	Favorable	t (8;21)	FLT3 Mutation Negative|IDH1 R132 Negative|IDH1 R140 Negative|IDH1 R172 Negative|Activating RAS Negative|NPMc Negative	10.2	0	-6.95611	Low
TCGA-AB-2952-03	60	FEMALE	M1	Poor	Complex (greater than or equal to 3 distinct abnormalities)|del (5q) / 5q-|del (7q) / 7q-|Trisomy 8	FLT3 Mutation Negative|IDH1 R132 Negative|IDH1 R140 Negative|IDH1 R172 Negative|Activating RAS Negative|NPMc Negative	1.03	1	-6.005	High
TCGA-AB-2954-03	55	FEMALE	M4	Intermediate/Normal	Normal	FLT3 Mutation Negative|IDH1 R132 Negative|IDH1 R140 Negative|IDH1 R172 Negative|Activating RAS Negative|NPMc Negative	49.73	0	-7.48303	Low
TCGA-AB-2955-03	56	FEMALE	M2	Intermediate/Normal	Normal	FLT3 Mutation Negative|IDH1 R132 Negative|IDH1 R140 Negative|IDH1 R172 Negative|Activating RAS Negative|NPMc Negative	16.3	1	-6.69329	Low
TCGA-AB-2956-03	61	MALE	M5	Intermediate/Normal	Normal|t (9;11)	FLT3 Mutation Negative|IDH1 R132 Negative|IDH1 R140 Negative|IDH1 R172 Negative|Activating RAS Negative|NPMc Negative	6.1	1	-6.05678	High
TCGA-AB-2959-03	71	MALE	M0 Undifferentiated	Intermediate/Normal	Normal	FLT3 Mutation Negative|IDH1 R132 Negative|IDH1 R140 Positive|IDH1 R172 Negative|Activating RAS Negative|NPMc Negative	16.3	1	-5.70255	High
TCGA-AB-2963-03	56	MALE	M1	Intermediate/Normal	Normal	FLT3 Mutation Positive|IDH1 R132 Negative|IDH1 R140 Negative|IDH1 R172 Negative|Activating RAS Negative|NPMc Positive	54.73	1	-6.72608	Low
TCGA-AB-2964-03	58	FEMALE	M1	Intermediate/Normal	Normal	FLT3 Mutation Negative|IDH1 R132 Negative|IDH1 R140 Negative|IDH1 R172 Negative|Activating RAS Negative|NPMc Negative	42.57	0	-7.04633	Low
TCGA-AB-2965-03	60	MALE	M4	Intermediate/Normal	Normal	FLT3 Mutation Positive|IDH1 R132 Negative|IDH1 R140 Negative|IDH1 R172 Negative|Activating RAS Negative|NPMc Positive	11.17	1	-6.72725	Low
TCGA-AB-2966-03	57	FEMALE	M2	Intermediate/Normal	Normal	FLT3 Mutation Negative|IDH1 R132 Negative|IDH1 R140 Positive|IDH1 R172 Negative|Activating RAS Negative|NPMc Negative	28.47	1	-6.71248	Low
TCGA-AB-2967-03	58	MALE	M4	Intermediate/Normal	Normal	FLT3 Mutation Negative|IDH1 R132 Negative|IDH1 R140 Negative|IDH1 R172 Negative|Activating RAS Negative|NPMc Positive	34.5	0	-7.24584	Low
TCGA-AB-2969-03	55	MALE	M5	Intermediate/Normal	Normal	FLT3 Mutation Positive|IDH1 R132 Positive|IDH1 R140 Negative|IDH1 R172 Negative|Activating RAS Negative|NPMc Positive	37.57	0	-6.51356	Low
TCGA-AB-2970-03	34	FEMALE	M4	Intermediate/Normal	Normal	PML-RAR Negative|FLT3 Mutation Positive|IDH1 R132 Negative|IDH1 R140 Negative|IDH1 R172 Negative|Activating RAS Negative|NPMc Negative	10.17	1	-5.80995	High
TCGA-AB-2971-03	76	FEMALE	M4	Intermediate/Normal	Normal	FLT3 Mutation Negative|IDH1 R132 Negative|IDH1 R140 Negative|IDH1 R172 Negative|Activating RAS Negative|NPMc Positive	26.4	1	-6.49294	Low
TCGA-AB-2972-03	82	FEMALE	M2	Intermediate/Normal	Normal	FLT3 Mutation Negative|IDH1 R132 Negative|IDH1 R140 Negative|IDH1 R172 Negative|Activating RAS Negative|NPMc Positive	1	1	-6.30392	High
TCGA-AB-2973-03	68	FEMALE	M4	Intermediate/Normal	Normal	FLT3 Mutation Negative|IDH1 R132 Negative|IDH1 R140 Positive|IDH1 R172 Negative|Activating RAS Negative|NPMc Positive	20.3	1	-6.86616	Low
TCGA-AB-2975-03	54	MALE	M2	Intermediate/Normal	Normal	PML-RAR Negative|FLT3 Mutation Negative|IDH1 R132 Negative|IDH1 R140 Negative|IDH1 R172 Negative|Activating RAS Negative|NPMc Negative	0	1	-6.30548	High
TCGA-AB-2976-03	53	MALE	M1	Intermediate/Normal	Normal	FLT3 Mutation Positive|IDH1 R132 Negative|IDH1 R140 Negative|IDH1 R172 Negative|Activating RAS Negative|NPMc Positive	30.5	1	-6.43078	High
TCGA-AB-2977-03	71	FEMALE	M2	Intermediate/Normal	Normal	FLT3 Mutation Negative|IDH1 R132 Positive|IDH1 R140 Negative|IDH1 R172 Negative|Activating RAS Negative|NPMc Negative	1.03	1	-8.25115	Low
TCGA-AB-2978-03	61	FEMALE	M2	Intermediate/Normal	Normal	FLT3 Mutation Negative|IDH1 R132 Negative|IDH1 R140 Negative|IDH1 R172 Negative|Activating RAS Negative|NPMc Negative	23.3	0	-6.90846	Low
TCGA-AB-2979-03	30	FEMALE	M1	Intermediate/Normal	Normal	FLT3 Mutation Negative|IDH1 R132 Negative|IDH1 R140 Negative|IDH1 R172 Negative|Activating RAS Negative|NPMc Negative	22.37	0	-7.11328	Low
TCGA-AB-2980-03	50	MALE	M3	Favorable	t (15;17)	PML-RAR Positive|FLT3 Mutation Positive|IDH1 R132 Negative|IDH1 R140 Negative|IDH1 R172 Negative|Activating RAS Negative|NPMc Negative	23.3	0	-5.86173	High
TCGA-AB-2981-03	35	FEMALE	M5	Intermediate/Normal	Normal	FLT3 Mutation Positive|IDH1 R132 Positive|IDH1 R140 Negative|IDH1 R172 Negative|Activating RAS Negative|NPMc Positive	16.23	0	-6.84928	Low
TCGA-AB-2982-03	29	FEMALE	M3	Favorable	Normal|t (15;17)	FLT3 Mutation Negative|IDH1 R132 Negative|IDH1 R140 Negative|IDH1 R172 Negative|Activating RAS Negative|NPMc Negative	5	0	-8.34622	Low
TCGA-AB-2983-03	45	MALE	M0 Undifferentiated	Intermediate/Normal	Normal	FLT3 Mutation Negative|IDH1 R132 Negative|IDH1 R140 Negative|IDH1 R172 Negative|Activating RAS Negative|NPMc Negative	11.17	1	-6.57129	Low
TCGA-AB-2984-03	38	MALE	M1	Intermediate/Normal	Normal	FLT3 Mutation Negative|IDH1 R132 Positive|IDH1 R140 Negative|IDH1 R172 Negative|Activating RAS Positive|NPMc Positive	38.57	0	-8.03743	Low
TCGA-AB-2985-03	81	FEMALE	M5	Intermediate/Normal	Normal	FLT3 Mutation Negative|IDH1 R132 Negative|IDH1 R140 Negative|IDH1 R172 Negative|Activating RAS Positive|NPMc Negative	9.1	1	-6.07795	High
TCGA-AB-2986-03	31	FEMALE	M2	Intermediate/Normal	Normal	FLT3 Mutation Positive|IDH1 R132 Negative|IDH1 R140 Negative|IDH1 R172 Negative|Activating RAS Negative|NPMc Positive	7.07	1	-7.19995	Low
TCGA-AB-2987-03	75	FEMALE	M5	Intermediate/Normal	Normal|del (7q) / 7q-	FLT3 Mutation Negative|IDH1 R132 Negative|IDH1 R140 Negative|IDH1 R172 Negative|Activating RAS Positive|NPMc Positive	6.13	1	-6.89725	Low
TCGA-AB-2988-03	67	FEMALE	M1	Intermediate/Normal	Normal	FLT3 Mutation Positive|IDH1 R132 Negative|IDH1 R140 Negative|IDH1 R172 Negative|Activating RAS Negative|NPMc Positive	1	1	-6.67804	Low
TCGA-AB-2990-03	51	MALE	M1	Intermediate/Normal	Normal	FLT3 Mutation Negative|IDH1 R132 Positive|IDH1 R140 Negative|IDH1 R172 Negative|Activating RAS Negative|NPMc Positive	15.23	0	-8.36091	Low
TCGA-AB-2991-03	40	FEMALE	M3	Favorable	Trisomy 8|t (15;17)	FLT3 Mutation Negative|IDH1 R140 Negative|IDH1 R172 Negative|Activating RAS Negative|NPMc Negative	60.87	0	-7.34565	Low
TCGA-AB-2992-03	32	FEMALE	M1	Intermediate/Normal	Normal	FLT3 Mutation Negative|IDH1 R132 Positive|IDH1 R140 Negative|IDH1 R172 Negative|Activating RAS Negative|NPMc Positive	56.87	1	-6.7546	Low
TCGA-AB-2993-03	57	FEMALE	M4	Intermediate/Normal	Normal		25.37	1	-7.24412	Low
TCGA-AB-2994-03	25	MALE	M3	Favorable	t (15;17)	FLT3 Mutation Positive|IDH1 R132 Negative|IDH1 R140 Negative|IDH1 R172 Negative|Activating RAS Negative|NPMc Negative	59.93	0	-7.58428	Low
TCGA-AB-2995-03	63	MALE	M2	Intermediate/Normal	Normal	IDH1 R132 Negative	51.7	0	-6.51692	Low
TCGA-AB-2996-03	74	MALE	M2	Intermediate/Normal	Normal	IDH1 R132 Negative|IDH1 R140 Negative|IDH1 R172 Negative|Activating RAS Negative|NPMc Negative	52.7	0	-5.76237	High
TCGA-AB-2998-03	68	FEMALE	M3	Favorable	t (15;17)	PML-RAR Positive|FLT3 Mutation Positive|IDH1 R132 Negative|IDH1 R140 Negative|IDH1 R172 Negative|Activating RAS Negative|NPMc Negative	1.03	1	-8.20321	Low
TCGA-AB-2999-03	62	MALE	M3	Favorable	Normal|t (15;17)	FLT3 Mutation Positive|IDH1 R132 Negative|IDH1 R140 Negative|IDH1 R172 Negative|Activating RAS Negative|NPMc Negative	57.83	0	-7.32215	Low
TCGA-AB-3000-03	25	MALE	M2	Intermediate/Normal	Normal	FLT3 Mutation Negative|IDH1 R132 Negative|IDH1 R140 Negative|IDH1 R172 Negative|Activating RAS Negative|NPMc Negative	41.63	0	-6.78628	Low
TCGA-AB-3001-03	31	FEMALE	M3	Favorable	Normal|t (15;17)	FLT3 Mutation Negative|IDH1 R132 Negative|IDH1 R140 Negative|IDH1 R172 Negative|Activating RAS Negative|NPMc Negative	52.7	0	-7.72959	Low
TCGA-AB-3002-03	68	MALE	M2	Intermediate/Normal	Normal	IDH1 R132 Negative|IDH1 R140 Positive|IDH1 R172 Negative|Activating RAS Negative|NPMc Negative	47.7	1	-5.69178	High
TCGA-AB-3005-03	45	MALE	M5	Intermediate/Normal	Normal	IDH1 R132 Negative|IDH1 R140 Negative|IDH1 R172 Negative|Activating RAS Negative|NPMc Negative	70	0	-5.83601	High
TCGA-AB-3006-03	61	MALE	M1	Intermediate/Normal	Normal		16.17	1	-7.0087	Low
TCGA-AB-3007-03	35	MALE	M3	Favorable	Normal|del (7q) / 7q-|Trisomy 8|t (15;17)	FLT3 Mutation Positive|IDH1 R132 Negative|IDH1 R140 Negative|IDH1 R172 Negative|Activating RAS Negative|NPMc Negative	52.7	0	-7.14275	Low
TCGA-AB-3008-03	22	MALE	M1	Intermediate/Normal	Normal	FLT3 Mutation Negative|IDH1 R132 Negative|IDH1 R140 Negative|IDH1 R172 Negative|Activating RAS Negative|NPMc Negative	27.4	1	-7.40261	Low
TCGA-AB-3009-03	23	MALE	M4	Intermediate/Normal	Normal	FLT3 Mutation Negative|IDH1 R132 Negative|IDH1 R140 Negative|IDH1 R172 Negative|Activating RAS Negative|NPMc Negative	19.23	1	-5.37772	High
TCGA-AB-3011-03	21	FEMALE	M1	Intermediate/Normal	Normal	FLT3 Mutation Negative|IDH1 R132 Positive|IDH1 R140 Negative|IDH1 R172 Negative|Activating RAS Negative|NPMc Positive	62.83	0	-7.97554	Low
TCGA-AB-3012-03	53	MALE	M3	Favorable	t (15;17)	FLT3 Mutation Negative|IDH1 R132 Negative|IDH1 R140 Negative|IDH1 R172 Negative|Activating RAS Negative|NPMc Negative	62.9	0	-6.75968	Low
