# Supplementary material for: SLC25A1-associated prognostic signature predicts poor survival in acute myeloid leukemia patients
Source: Front Genet. 2023 Jan 6;13:1081262. doi: 10.3389/fgene.2022.1081262 (PMC9852877; doi:10.3389/fgene.2022.1081262)
Supplement: Supplementary file 4 [file Table4.XLSX]

## Sheet: Sheet1
Table S4. SLC25A1 correlated genes (LinkedOmics)
Symbol	Statistic	P-value	FDR (BH)
SLC25A1	1	1e-24	1e-22
MFNG	0.672469	1e-24	1e-22
ACO2	0.671843	4.59953e-24	5.20067e-22
POLR2E	0.660332	1e-24	1e-22
PQLC1	0.658705	1e-24	1e-22
RPUSD1	0.656537	1.05621e-22	1.18735e-20
PPP1CA	0.651629	2.777e-22	3.10385e-20
CCDC124	0.646018	8.20698e-22	9.12053e-20
SLC25A22	0.643293	1.3777e-21	1.52236e-19
PFKL	0.635795	5.58175e-21	6.09853e-19
NACC1	0.627136	2.67913e-20	2.91082e-18
TRAF7	0.626954	2.76708e-20	2.98967e-18
CYB5R3	0.62378	4.85637e-20	5.21804e-18
MRPS12	0.623058	1e-24	1e-22
STK11	0.61989	1e-24	1e-22
FBXL19	0.619162	1e-24	1e-22
GPX4	0.618162	1.2936e-19	1.35989e-17
VARS	0.615085	2.19414e-19	2.2819e-17
BAT3	0.614427	1e-24	1e-22
RNF126	0.613146	1e-24	1e-22
PPP2R4	0.611198	4.24177e-19	4.38797e-17
RANGAP1	0.60992	5.25745e-19	5.40989e-17
EPN1	0.608575	1e-24	1e-22
AKT1S1	0.607867	7.40951e-19	7.54451e-17
AGPAT2	0.606726	8.95539e-19	9.07107e-17
ARMC6	0.606262	9.67088e-19	9.74504e-17
CLPP	0.60492	1.2069e-18	1.20368e-16
ZNF668	0.604204	1e-24	1e-22
MAP3K11	0.599069	3.13351e-18	3.09343e-16
PKN1	0.59876	3.29389e-18	3.23533e-16
AIP	0.596652	4.62135e-18	4.51638e-16
YDJC	0.596018	1e-24	1e-22
FAM108A1	0.59518	5.8453e-18	5.65569e-16
RPS6KA4	0.592423	1e-24	1e-22
VPS4A	0.590519	1.22051e-17	1.15225e-15
CENPB	0.589787	1.36872e-17	1.28594e-15
SCAMP3	0.589653	1e-24	1e-22
CHMP1A	0.589199	1.50041e-17	1.40288e-15
HSF1	0.588345	1.71365e-17	1.5946e-15
FAM189B	0.587437	1.97328e-17	1.82744e-15
U2AF2	0.586763	2.19039e-17	2.0189e-15
CYC1	0.586376	1e-24	1e-22
TBC1D10B	0.585011	1e-24	1e-22
SGTA	0.584926	2.90746e-17	2.66718e-15
THAP11	0.584331	3.1855e-17	2.90853e-15
COBRA1	0.583723	3.49674e-17	3.17778e-15
MTA2	0.58372	1e-24	1e-22
CFL1	0.583312	1e-24	1e-22
URM1	0.582975	3.92e-17	3.54587e-15
METTL11A	0.581994	4.55259e-17	4.08012e-15
AURKAIP1	0.581673	4.7801e-17	4.26437e-15
LYPLA2	0.581401	4.98201e-17	4.42421e-15
STUB1	0.580357	1e-24	1e-22
UBA1	0.579446	1e-24	1e-22
SSBP4	0.579298	6.84798e-17	6.05362e-15
AKR7A2	0.579082	1e-24	1e-22
TPRA1	0.578952	1e-24	1e-22
AP2M1	0.578284	7.97701e-17	6.92575e-15
RAD23A	0.577751	8.64154e-17	7.46937e-15
GALK1	0.577629	1e-24	1e-22
SIRT6	0.57721	9.37145e-17	8.03825e-15
TMUB1	0.577074	9.56474e-17	8.15855e-15
PGAM5	0.576419	1.0548e-16	8.95801e-15
THAP4	0.575844	1.14928e-16	9.71788e-15
PLEKHM2	0.575703	1.17353e-16	9.88004e-15
MVD	0.574625	1e-24	1e-22
C16orf42	0.574578	1.38712e-16	1.1578e-14
C19orf24	0.5745	1e-24	1e-22
MPV17L2	0.574336	1e-24	1e-22
PPDPF	0.573325	1e-24	1e-22
PGLS	0.572914	1.77433e-16	1.46839e-14
WDR18	0.572274	1.94982e-16	1.6e-14
ALDH16A1	0.570787	2.42571e-16	1.97386e-14
C19orf28	0.570702	2.45618e-16	1.99033e-14
ECHS1	0.569554	1e-24	1e-22
MDH2	0.569487	1e-24	1e-22
FBXW5	0.569363	2.98663e-16	2.40017e-14
RAB1B	0.568861	3.21329e-16	2.57169e-14
NDUFS8	0.568778	1e-24	1e-22
BCKDK	0.567691	3.80846e-16	3.03553e-14
FAM96B	0.566473	4.542e-16	3.60542e-14
SNAPC2	0.566117	1e-24	1e-22
ABCD1	0.566057	1e-24	1e-22
BCKDHA	0.564515	6.02024e-16	4.70207e-14
TMEM160	0.564312	6.19781e-16	4.8214e-14
SDHA	0.564166	6.32883e-16	4.90371e-14
TUFM	0.563982	1e-24	1e-22
MRPL23	0.563978	1e-24	1e-22
PMVK	0.563816	6.65395e-16	5.13516e-14
FRMD8	0.563698	6.7674e-16	5.20207e-14
MKL1	0.563294	1e-24	1e-22
C9orf86	0.563039	7.43456e-16	5.69241e-14
MRPS34	0.562155	8.43267e-16	6.40619e-14
MIF	0.561569	9.16553e-16	6.90896e-14
PUF60	0.561009	1e-24	1e-22
SRM	0.559686	1.19649e-15	8.94971e-14
KIAA2013	0.558934	1.33019e-15	9.91167e-14
MTP18	0.558457	1e-24	1e-22
PPP1R14B	0.557834	1e-24	1e-22
MAPK3	0.555344	1e-24	1e-22
COMTD1	0.555153	2.2569e-15	1.66259e-13
USP5	0.555076	2.28128e-15	1.6742e-13
DAK	0.554937	2.32588e-15	1.69414e-13
UQCRC1	0.554677	1e-24	1e-22
APEX2	0.554503	1e-24	1e-22
MRPL4	0.554114	1e-24	1e-22
SLC35C1	0.553816	2.71669e-15	1.97142e-13
NUBP2	0.553045	1e-24	1e-22
FKBP8	0.552809	1e-24	1e-22
HAUS7	0.552299	1e-24	1e-22
SRF	0.552253	1e-24	1e-22
RBM42	0.552209	1e-24	1e-22
MON1A	0.551467	1e-24	1e-22
NAT15	0.551151	3.92162e-15	2.82473e-13
ILVBL	0.55069	1e-24	1e-22
COPE	0.549759	1e-24	1e-22
TBCB	0.549689	1e-24	1e-22
NUDT8	0.549617	4.83726e-15	3.45864e-13
POLDIP3	0.549544	4.88525e-15	3.48016e-13
MRPL38	0.54952	1e-24	1e-22
C22orf13	0.549427	4.96406e-15	3.5234e-13
ATAD3A	0.549191	5.126e-15	3.62511e-13
SCAMP4	0.548578	5.57198e-15	3.92623e-13
RFXANK	0.547747	1e-24	1e-22
PPP4C	0.547254	6.6687e-15	4.68206e-13
PPP2R1A	0.547196	6.72111e-15	4.70187e-13
C1orf122	0.547142	6.76986e-15	4.71901e-13
SMARCD2	0.547075	1e-24	1e-22
CUEDC2	0.547012	1e-24	1e-22
NDUFV1	0.546759	7.12994e-15	4.95225e-13
TPRN	0.546209	7.6791e-15	5.29586e-13
SCAF1	0.545316	1e-24	1e-22
GPS1	0.544987	9.05239e-15	6.19898e-13
HMOX2	0.544546	1e-24	1e-22
GPR172A	0.544092	1e-24	1e-22
C6orf129	0.543779	1.06444e-14	7.26356e-13
HSPBP1	0.543213	1.14812e-14	7.80719e-13
UBE2J2	0.542898	1e-24	1e-22
AP1M1	0.542398	1.27989e-14	8.67291e-13
ARHGDIA	0.542195	1.31492e-14	8.84862e-13
PUSL1	0.541921	1.36385e-14	9.11483e-13
ADRM1	0.54105	1.53093e-14	1.01616e-12
GPX1	0.539957	1e-24	1e-22
NOC4L	0.539499	1.87966e-14	1.2267e-12
TMEM115	0.538544	2.13148e-14	1.38639e-12
MAF1	0.538292	2.2032e-14	1.42826e-12
ANAPC11	0.538126	1e-24	1e-22
MRPL28	0.537173	2.55161e-14	1.62132e-12
C7orf50	0.53715	2.55936e-14	1.62132e-12
ADRBK1	0.537148	1e-24	1e-22
UBE2M	0.537	2.60992e-14	1.64798e-12
SSNA1	0.53604	1e-24	1e-22
ATP5D	0.535482	1e-24	1e-22
RPS19BP1	0.535002	1e-24	1e-22
POLR2L	0.533745	3.98652e-14	2.50096e-12
RAC2	0.533602	1e-24	1e-22
PSMB5	0.532659	1e-24	1e-22
CARM1	0.532587	1e-24	1e-22
KLF16	0.532456	4.70845e-14	2.92555e-12
C8orf30A	0.531987	5.00182e-14	3.08741e-12
PSMD3	0.531964	5.01656e-14	3.08741e-12
NAA10	0.531078	1e-24	1e-22
ASPSCR1	0.530916	5.73939e-14	3.49905e-12
COPS7A	0.530876	5.76931e-14	3.5063e-12
RNPS1	0.530844	5.7925e-14	3.50943e-12
ATP6V0E2	0.530784	1e-24	1e-22
ISOC2	0.529752	6.66169e-14	3.99866e-12
DDX49	0.529439	6.93341e-14	4.14895e-12
SHARPIN	0.529173	7.17219e-14	4.27867e-12
CDK5	0.52896	1e-24	1e-22
SCYL1	0.528864	7.46035e-14	4.42344e-12
NR2F6	0.528806	7.5159e-14	4.44283e-12
ENDOG	0.528738	7.58132e-14	4.46792e-12
TIMM17B	0.527936	8.39546e-14	4.93278e-12
TMEM189	0.52763	8.72786e-14	5.11263e-12
TBL3	0.527555	8.81035e-14	5.14546e-12
FIBP	0.52739	8.99742e-14	5.23898e-12
ESRRA	0.52719	9.22756e-14	5.35695e-12
MBD3	0.527043	9.40116e-14	5.44148e-12
TTLL12	0.526193	1.04682e-13	6.00546e-12
EEFSEC	0.525881	1.08882e-13	6.22804e-12
ADAM15	0.525791	1.10134e-13	6.28121e-12
BTBD2	0.525472	1e-24	1e-22
CORO7	0.525135	1e-24	1e-22
DCI	0.524639	1.27316e-13	7.21877e-12
HGS	0.524503	1.29497e-13	7.30018e-12
PSMD8	0.524269	1.33368e-13	7.49635e-12
ZDHHC12	0.523893	1.39792e-13	7.8123e-12
DPP3	0.523819	1.41097e-13	7.86264e-12
HCFC1R1	0.523586	1.45284e-13	8.0728e-12
FAM195A	0.523482	1.47183e-13	8.15501e-12
C16orf13	0.523424	1.48248e-13	8.1907e-12
PPP5C	0.522822	1.59852e-13	8.7819e-12
AAMP	0.522306	1.70468e-13	9.33877e-12
MCRS1	0.522266	1e-24	1e-22
PSMB10	0.52212	1e-24	1e-22
NUDT22	0.522027	1e-24	1e-22
ATP13A1	0.521914	1e-24	1e-22
NDUFB8	0.521823	1e-24	1e-22
PEX16	0.521661	1.84722e-13	1.00348e-11
TAF10	0.520935	2.02161e-13	1.09212e-11
CDC34	0.520373	2.16759e-13	1.16614e-11
PTBP1	0.520362	2.17062e-13	1.16614e-11
NR1H2	0.52033	2.17913e-13	1.16749e-11
NDUFB7	0.518783	1e-24	1e-22
MRPL12	0.51872	1e-24	1e-22
TAF6	0.51796	1e-24	1e-22
ZNF296	0.517911	2.93702e-13	1.54795e-11
NDUFB10	0.517807	2.97459e-13	1.56351e-11
NUP93	0.517652	3.03186e-13	1.58931e-11
PARVB	0.517348	1e-24	1e-22
DVL1	0.517285	3.17153e-13	1.65806e-11
LSM4	0.517193	3.20733e-13	1.67228e-11
FTSJ1	0.516966	1e-24	1e-22
CDC37	0.516952	1e-24	1e-22
PRMT1	0.516748	3.38715e-13	1.76132e-11
C20orf27	0.516697	1e-24	1e-22
C1orf86	0.516534	3.47719e-13	1.80331e-11
COASY	0.51633	3.56487e-13	1.84387e-11
STRN4	0.516227	3.61023e-13	1.86238e-11
STRA13	0.516063	3.68289e-13	1.88486e-11
TECR	0.515455	3.96669e-13	2.01948e-11
NOC2L	0.515381	4.00286e-13	2.03257e-11
MKNK2	0.514778	1e-24	1e-22
MED16	0.514372	4.52572e-13	2.27432e-11
TTYH3	0.513992	4.73895e-13	2.37534e-11
HDGFRP2	0.513772	4.86701e-13	2.43326e-11
HDAC10	0.513767	1e-24	1e-22
C4orf48	0.513594	4.97321e-13	2.47997e-11
ZNF672	0.513436	1e-24	1e-22
C14orf80	0.513388	5.09872e-13	2.53606e-11
LONP1	0.513331	1e-24	1e-22
ZNF213	0.513138	5.25554e-13	2.60739e-11
RNPEPL1	0.512377	1e-24	1e-22
SF3B4	0.512158	5.91623e-13	2.90553e-11
E2F4	0.511987	1e-24	1e-22
KIAA0664	0.511983	1e-24	1e-22
C9orf69	0.511748	1e-24	1e-22
CTU2	0.511341	1e-24	1e-22
ARAF	0.51085	6.92452e-13	3.34933e-11
APEH	0.510831	6.94045e-13	3.34933e-11
PPP1R12C	0.510779	6.98404e-13	3.36202e-11
ARHGAP4	0.510705	7.04625e-13	3.38359e-11
DHX37	0.510353	1e-24	1e-22
PRSS36	0.5097	1e-24	1e-22
TCEB2	0.509188	8.44925e-13	4.04731e-11
TOMM40	0.509118	1e-24	1e-22
BCL7C	0.50905	8.59013e-13	4.10469e-11
AP2A1	0.508894	8.75082e-13	4.17122e-11
TMEM161A	0.50871	1e-24	1e-22
DUS1L	0.508701	1e-24	1e-22
ZNF598	0.508346	9.34236e-13	4.43147e-11
MAP1S	0.508216	9.4882e-13	4.4897e-11
DPP9	0.508068	9.65621e-13	4.5546e-11
COX6A1	0.508054	9.6722e-13	4.5546e-11
THOC6	0.508001	9.73374e-13	4.57251e-11
RCE1	0.507883	1e-24	1e-22
RABGGTA	0.507356	1e-24	1e-22
IMP4	0.506977	1.09931e-12	5.15168e-11
GALE	0.506578	1e-24	1e-22
ATP6V0C	0.506541	1e-24	1e-22
DGCR14	0.505611	1e-24	1e-22
EML3	0.505297	1.34078e-12	6.17901e-11
CSNK1G2	0.505018	1.38565e-12	6.34074e-11
CC2D1A	0.504951	1.39667e-12	6.3636e-11
MGC70857	0.504937	1e-24	1e-22
HMG20B	0.504749	1e-24	1e-22
NCDN	0.504535	1.46677e-12	6.66488e-11
NDUFAF3	0.504297	1e-24	1e-22
FAM89B	0.504295	1e-24	1e-22
RIC8A	0.504151	1e-24	1e-22
POLD1	0.50382	1e-24	1e-22
NDUFS6	0.503815	1.59619e-12	7.23605e-11
PLEKHJ1	0.503507	1.65496e-12	7.48504e-11
TUBGCP2	0.503464	1.66324e-12	7.50505e-11
SEPW1	0.50311	1e-24	1e-22
C11orf83	0.50307	1.74188e-12	7.80553e-11
YIF1A	0.50293	1.7707e-12	7.91646e-11
SIGMAR1	0.502394	1.88509e-12	8.38928e-11
TNIP2	0.501528	2.08568e-12	9.13564e-11
SBNO2	0.501307	1e-24	1e-22
HPS6	0.501189	1e-24	1e-22
TSPO	0.500756	2.28163e-12	9.88264e-11
SSSCA1	0.500695	1e-24	1e-22
MTX1	0.500515	1e-24	1e-22
YIPF2	0.500352	1e-24	1e-22
GAK	0.499862	2.53086e-12	1.0832e-10
MIER2	0.499629	1e-24	1e-22
YIPF3	0.499411	2.66673e-12	1.13734e-10
ABHD8	0.498864	2.84077e-12	1.20103e-10
TMEM8A	0.498505	2.96104e-12	1.24377e-10
TELO2	0.498315	1e-24	1e-22
MAP2K2	0.497993	1e-24	1e-22
SLC27A4	0.497942	3.15929e-12	1.31567e-10
SCO2	0.497905	3.17281e-12	1.31848e-10
OTUB1	0.497733	1e-24	1e-22
GSK3A	0.496891	3.56489e-12	1.47825e-10
NSUN5	0.496191	3.86281e-12	1.59838e-10
FAM98C	0.495849	1e-24	1e-22
ELOVL1	0.495723	4.07534e-12	1.67209e-10
C1orf144	0.495611	4.1279e-12	1.69009e-10
DGCR6L	0.495378	4.23935e-12	1.73208e-10
TRABD	0.49536	1e-24	1e-22
ZMAT5	0.495246	1.76637e-14	1.16449e-12
TEX264	0.494803	4.52666e-12	1.83405e-10
ALG3	0.494762	2.8415e-13	1.50576e-11
CAPN1	0.494489	4.69153e-12	1.8969e-10
APH1A	0.493908	5.01167e-12	2.01795e-10
TSSC4	0.493235	1.26347e-12	5.85047e-11
TMEM11	0.49314	5.46835e-12	2.17927e-10
TBRG4	0.493031	5.53629e-12	2.20183e-10
GSTP1	0.492676	1.67977e-12	7.56206e-11
MVK	0.4925	1.81808e-12	8.10962e-11
EMD	0.49205	2.1871e-12	9.53694e-11
MAZ	0.491865	2.34617e-12	1.00725e-10
DAZAP1	0.491673	6.45548e-12	2.52101e-10
NDUFA13	0.491204	2.94715e-12	1.24061e-10
ACTR1A	0.491193	6.81426e-12	2.65047e-10
YIF1B	0.491158	2.99141e-12	1.25112e-10
C19orf62	0.490627	7.26278e-12	2.81073e-10
LSMD1	0.490161	4.01315e-12	1.65355e-10
AAAS	0.490016	7.77876e-12	2.98385e-10
MRPS2	0.489791	7.97718e-12	3.04794e-10
ETFB	0.489552	4.70841e-12	1.89978e-10
C6orf108	0.489308	8.42104e-12	3.21122e-10
ZFYVE19	0.489197	5.13926e-12	2.06079e-10
DPP7	0.489145	8.57564e-12	3.26378e-10
KIAA1949	0.48886	8.85349e-12	3.35639e-10
PDXP	0.488825	8.88797e-12	3.3629e-10
C17orf59	0.488629	5.87189e-12	2.33054e-10
CCDC85B	0.488613	5.89362e-12	2.3344e-10
IDH3G	0.488228	9.50179e-12	3.56739e-10
CCDC22	0.488139	9.5956e-12	3.59567e-10
THAP7	0.488133	6.55711e-12	2.55556e-10
MAP7D1	0.487517	1.02843e-11	3.80244e-10
C19orf53	0.48725	7.88918e-12	3.02025e-10
GPAA1	0.486905	1.10088e-11	4.03959e-10
EIF5A	0.486756	1.11931e-11	4.09949e-10
PLCB3	0.486571	1.14255e-11	4.17674e-10
PITPNM1	0.486418	9.28654e-12	3.50009e-10
SLC19A1	0.486384	1.16641e-11	4.25597e-10
JMJD8	0.48611	9.84185e-12	3.67379e-10
MEN1	0.486072	1.20749e-11	4.38941e-10
CCDC137	0.486068	9.91864e-12	3.69536e-10
GLT25D1	0.48573	1.05561e-11	3.88818e-10
C9orf23	0.485614	1.07806e-11	3.96334e-10
C19orf61	0.4849	1.37466e-11	4.94167e-10
SAC3D1	0.484567	1.42608e-11	5.10762e-10
NAGPA	0.484517	1.43394e-11	5.12632e-10
CRIP1	0.484413	1.33008e-11	4.80806e-10
TRIM11	0.484198	1.3793e-11	4.94918e-10
RAB5C	0.484152	1.49273e-11	5.30789e-10
KLHDC3	0.484127	1.49693e-11	5.31247e-10
SREBF2	0.484109	1.49984e-11	5.31311e-10
THOP1	0.484013	1.51576e-11	5.35974e-10
ZNF777	0.483157	1.63544e-11	5.74117e-10
SAPS1	0.48305	1.68496e-11	5.90116e-10
PES1	0.48303	1.68861e-11	5.90116e-10
APRT	0.482939	1.69315e-11	5.90116e-10
IRAK1	0.482894	1.71407e-11	5.96338e-10
CIAPIN1	0.482622	1.76589e-11	6.12177e-10
C21orf70	0.482513	1.81047e-11	6.25447e-10
RHOG	0.48233	1.86265e-11	6.41147e-10
FASN	0.482214	1.84655e-11	6.36734e-10
WBSCR16	0.481795	1.93323e-11	6.64267e-10
ARL2	0.481699	1.95366e-11	6.68921e-10
WDR34	0.481637	2.07046e-11	6.99656e-10
DNTTIP1	0.481577	1.97973e-11	6.76658e-10
SHKBP1	0.481558	2.09516e-11	7.06183e-10
CHTF8	0.48146	2.00525e-11	6.8298e-10
C20orf20	0.481343	2.16388e-11	7.26823e-10
GPR137	0.481331	2.0336e-11	6.90217e-10
TMEM141	0.481215	2.20532e-11	7.39466e-10
TRAP1	0.481159	2.0722e-11	6.99656e-10
POLDIP2	0.480701	2.37886e-11	7.86803e-10
NUDT14	0.48068	2.38611e-11	7.87862e-10
IPO13	0.48051	2.44557e-11	8.03914e-10
ZDHHC8	0.480452	2.23806e-11	7.49154e-10
ZNF511	0.480428	2.24399e-11	7.49849e-10
UNC45A	0.480259	2.28545e-11	7.62392e-10
CORO1A	0.479915	2.6642e-11	8.70813e-10
FBRS	0.47963	2.44713e-11	8.03914e-10
CDK2AP2	0.47943	2.5007e-11	8.18748e-10
C6orf136	0.478765	3.12985e-11	1.00114e-09
CHCHD10	0.478604	2.73468e-11	8.92351e-10
C19orf54	0.47857	2.74499e-11	8.94212e-10
SCAND1	0.478498	2.76639e-11	8.98628e-10
UQCR11	0.478246	3.36049e-11	1.06789e-09
TRMT2A	0.47815	2.87229e-11	9.29456e-10
EIF4EBP1	0.477769	3.58462e-11	1.12799e-09
TRMT61A	0.477757	3.59021e-11	1.12799e-09
ITFG3	0.477697	3.01623e-11	9.72795e-10
WDR5	0.477537	3.06859e-11	9.84783e-10
RNF187	0.477271	3.15809e-11	1.00799e-09
RALY	0.47726	3.16162e-11	1.00799e-09
B3GNT8	0.477259	3.83733e-11	1.19981e-09
BCL7B	0.477039	3.9509e-11	1.22352e-09
MRPL14	0.47677	4.09333e-11	1.2636e-09
C6orf1	0.476744	3.34231e-11	1.06385e-09
SLC4A2	0.476591	4.1902e-11	1.28894e-09
NDOR1	0.476318	3.49867e-11	1.10717e-09
FAM83G	0.476165	3.55658e-11	1.12286e-09
UCK1	0.476108	3.57832e-11	1.12789e-09
UCP2	0.475975	3.62985e-11	1.1386e-09
C2orf24	0.475865	3.67282e-11	1.15023e-09
IFRD2	0.475335	3.88729e-11	1.21154e-09
DDX54	0.475238	3.92799e-11	1.22063e-09
EDC4	0.475234	3.92982e-11	1.22063e-09
ACTR1B	0.475221	3.9353e-11	1.22063e-09
SF3A2	0.474807	5.26909e-11	1.57409e-09
F8A1	0.474531	5.45507e-11	1.62466e-09
APBA3	0.474447	5.51242e-11	1.63923e-09
PRPF19	0.474429	5.52523e-11	1.63993e-09
TMEM104	0.47442	5.53165e-11	1.63993e-09
GLTPD1	0.474406	4.29315e-11	1.31681e-09
PKMYT1	0.474392	4.29953e-11	1.31681e-09
TPI1	0.47429	5.62214e-11	1.66169e-09
HMGA1	0.474173	4.40114e-11	1.34581e-09
SNRPB	0.474148	4.41286e-11	1.34727e-09
MAD2L2	0.474123	5.74035e-11	1.69406e-09
DAXX	0.473925	4.51888e-11	1.37532e-09
WAS	0.473883	4.53913e-11	1.37933e-09
VPS28	0.473621	4.66748e-11	1.41171e-09
PAK4	0.473494	4.73122e-11	1.42877e-09
GPN2	0.473421	4.7681e-11	1.43768e-09
C19orf20	0.473154	6.46954e-11	1.87231e-09
VAC14	0.47289	6.68171e-11	1.92228e-09
ZMYND19	0.472389	7.10026e-11	2.03067e-09
NUDT16L1	0.472081	7.36912e-11	2.10139e-09
CIC	0.471599	7.80736e-11	2.20374e-09
FERMT3	0.471578	7.82683e-11	2.20416e-09
UPF1	0.471471	7.92697e-11	2.22459e-09
ARF1	0.471439	7.95768e-11	2.22998e-09
RAVER1	0.471045	6.13272e-11	1.80312e-09
RELA	0.471037	6.13797e-11	1.80312e-09
RUSC1	0.471023	6.14699e-11	1.80312e-09
TMEM129	0.470999	6.1628e-11	1.80503e-09
CTU1	0.470663	6.38515e-11	1.85618e-09
ATXN7L3	0.470584	6.4384e-11	1.86608e-09
RELB	0.470475	8.91878e-11	2.48144e-09
SIPA1	0.470395	6.56823e-11	1.89524e-09
BAT5	0.470205	6.70036e-11	1.92479e-09
NFKBIL2	0.469898	9.54161e-11	2.63587e-09
LENG9	0.46982	6.97728e-11	1.99844e-09
CD37	0.469453	1.00478e-10	2.76002e-09
ADCK2	0.469235	7.41936e-11	2.11262e-09
RFNG	0.469188	1.03594e-10	2.82171e-09
H2AFX	0.469145	7.49026e-11	2.12969e-09
NDUFA7	0.469071	7.54875e-11	2.14292e-09
PARP10	0.469061	1.05128e-10	2.85949e-09
CRTC2	0.469013	7.59476e-11	2.14997e-09
SF3B2	0.46872	7.83151e-11	2.20416e-09
PDDC1	0.46847	1.12508e-10	3.04319e-09
PLSCR3	0.468241	1.15495e-10	3.1067e-09
DCTPP1	0.467946	1.1943e-10	3.18719e-09
ZNF414	0.467738	1.22291e-10	3.2402e-09
STK25	0.467707	8.70655e-11	2.42934e-09
PFN1	0.467601	1.24199e-10	3.2863e-09
L3MBTL2	0.467509	8.88832e-11	2.47651e-09
G6PD	0.467195	1.30018e-10	3.4124e-09
MED25	0.467038	1.32344e-10	3.46878e-09
CAPNS1	0.467023	9.35032e-11	2.59408e-09
FAM173A	0.46701	1.32759e-10	3.47495e-09
C17orf89	0.466207	1.01783e-10	2.79193e-09
SCRIB	0.466044	1.03528e-10	2.82171e-09
LMF2	0.465927	1.49819e-10	3.85408e-09
ZNF524	0.465618	1.082e-10	2.93483e-09
RFX1	0.465406	1.58724e-10	4.05102e-09
PNPLA6	0.465054	1.65009e-10	4.18395e-09
POLRMT	0.464954	1.15905e-10	3.11342e-09
VPS18	0.464903	1.67764e-10	4.24275e-09
COX4NB	0.464855	1.17103e-10	3.14127e-09
ERCC2	0.464812	1.17624e-10	3.15088e-09
BAK1	0.464714	1.18817e-10	3.17848e-09
FLAD1	0.464661	1.1947e-10	3.18719e-09
PRPF31	0.464559	1.2074e-10	3.20916e-09
TP53I13	0.46448	1.21727e-10	3.22967e-09
PYCARD	0.464389	1.77492e-10	4.46555e-09
ATF6B	0.46426	1.24523e-10	3.2904e-09
RNF40	0.464043	1.27344e-10	3.36035e-09
C12orf62	0.463988	1.28073e-10	3.37502e-09
HPS1	0.46394	1.28714e-10	3.38732e-09
DCAF15	0.463885	1.29446e-10	3.40199e-09
SDF4	0.463589	1.33446e-10	3.48825e-09
SMARCB1	0.463449	1.35387e-10	3.52353e-09
ATP5B	0.463318	1.37229e-10	3.56319e-09
PLA2G15	0.463098	1.40374e-10	3.63998e-09
ALDOA	0.462854	1.4393e-10	3.72724e-09
GFER	0.462815	1.44514e-10	3.73739e-09
C19orf25	0.462633	1.47241e-10	3.80285e-09
TWF2	0.462351	1.51574e-10	3.88893e-09
DCTN1	0.462179	1.54274e-10	3.95299e-09
PODXL2	0.462164	2.25761e-10	5.52971e-09
SRRT	0.461871	2.32917e-10	5.67716e-09
CMTM3	0.461867	2.33032e-10	5.67716e-09
NDUFS7	0.461659	1.62717e-10	4.14204e-09
TRIM28	0.461599	1.63705e-10	4.16173e-09
ZNF628	0.461398	1.67118e-10	4.23191e-09
ATXN2L	0.461032	1.73493e-10	4.37625e-09
CSK	0.460951	2.56849e-10	6.19751e-09
PHPT1	0.460882	2.58746e-10	6.23555e-09
GGA1	0.460851	1.76722e-10	4.45192e-09
SDF2L1	0.460724	2.63094e-10	6.32467e-09
ELOF1	0.460214	2.77627e-10	6.61679e-09
RPS6KB2	0.460064	2.82061e-10	6.70601e-09
MLST8	0.459889	1.94931e-10	4.84785e-09
ENO1	0.459813	2.89572e-10	6.84276e-09
KHSRP	0.459799	1.96738e-10	4.88031e-09
AP1B1	0.459452	3.00748e-10	7.06393e-09
ACTN4	0.459298	2.07013e-10	5.12212e-09
SERF2	0.458942	2.14629e-10	5.29708e-09
NCLN	0.458873	2.16143e-10	5.32768e-09
C9orf140	0.45883	2.17091e-10	5.34428e-09
ACADS	0.458615	3.28156e-10	7.67064e-09
RRP7A	0.458541	2.23537e-10	5.48907e-09
IRF2BP1	0.458502	3.32049e-10	7.74135e-09
ASNA1	0.458472	2.25118e-10	5.52092e-09
DHX30	0.458122	2.3324e-10	5.67716e-09
SH3BGRL3	0.457822	3.56238e-10	8.24776e-09
POP7	0.457793	2.41137e-10	5.86203e-09
DCXR	0.457401	3.72076e-10	8.57362e-09
CALM3	0.45734	2.52426e-10	6.10595e-09
GADD45GIP1	0.456881	2.64388e-10	6.34159e-09
PLOD3	0.456751	2.67863e-10	6.40762e-09
HRAS	0.456585	4.04581e-10	9.14917e-09
USF2	0.45656	2.73087e-10	6.52457e-09
DDA1	0.45643	2.76679e-10	6.60228e-09
PCNXL3	0.456427	4.11157e-10	9.26556e-09
MBD6	0.456299	2.80343e-10	6.67332e-09
MED15	0.456151	2.84565e-10	6.74905e-09
PSMC4	0.455944	2.90547e-10	6.84952e-09
TIMM50	0.455755	2.96095e-10	6.9715e-09
MCM5	0.455452	3.05252e-10	7.16109e-09
CLPTM1	0.455164	4.67577e-10	1.0357e-08
MAP4K2	0.455076	4.71769e-10	1.04285e-08
NDUFA11	0.455074	4.7188e-10	1.04285e-08
TMEM109	0.454872	4.81611e-10	1.06074e-08
BOP1	0.454761	4.8706e-10	1.06986e-08
C22orf28	0.454754	4.87402e-10	1.06986e-08
C19orf56	0.45461	4.94531e-10	1.08185e-08
APOBEC3C	0.454603	3.32375e-10	7.74135e-09
ALKBH5	0.45454	3.34472e-10	7.78086e-09
C19orf50	0.454248	3.44375e-10	8.00168e-09
NCOR2	0.454116	3.48952e-10	8.09835e-09
NDUFA8	0.454083	3.50085e-10	8.11496e-09
SHC1	0.453998	5.25988e-10	1.14168e-08
NUDT1	0.453676	3.64605e-10	8.43143e-09
C21orf33	0.453403	5.58403e-10	1.20531e-08
LHPP	0.453343	3.76948e-10	8.66534e-09
SLC35B2	0.453307	3.78286e-10	8.68584e-09
LMNB2	0.453233	5.67946e-10	1.22319e-08
TRADD	0.453087	5.76304e-10	1.23708e-08
ARRDC2	0.45302	3.89237e-10	8.89528e-09
INPPL1	0.452848	3.95974e-10	9.01746e-09
SIRT2	0.45278	3.98677e-10	9.0578e-09
PSMB8	0.452701	4.01825e-10	9.10804e-09
LGALS9	0.452594	6.05425e-10	1.2953e-08
B3GAT3	0.452405	4.13805e-10	9.30368e-09
EXOSC5	0.452253	6.26322e-10	1.3356e-08
AKT1	0.452037	6.3989e-10	1.36006e-08
POLG	0.451924	4.34044e-10	9.70263e-09
APOA1BP	0.451889	6.49387e-10	1.37874e-08
NAPRT1	0.451852	6.51782e-10	1.38232e-08
MIIP	0.451664	6.64034e-10	1.40677e-08
PUS1	0.451606	6.67859e-10	1.4118e-08
RBM10	0.451528	4.51416e-10	1.00448e-08
SLC38A10	0.451509	6.74332e-10	1.42038e-08
BAD	0.451491	6.75571e-10	1.42038e-08
FBXW4	0.451465	4.54264e-10	1.00966e-08
SLC10A3	0.451335	4.60124e-10	1.02035e-08
PCBD1	0.450882	4.81224e-10	1.06074e-08
NDUFS2	0.450695	4.90224e-10	1.07485e-08
PAFAH1B3	0.450512	7.44081e-10	1.54438e-08
CORO1B	0.450194	5.15079e-10	1.12427e-08
NUP210	0.45014	5.17854e-10	1.12906e-08
PSMD13	0.450051	5.22418e-10	1.13734e-08
ECE2	0.449998	7.82696e-10	1.61591e-08
TMEM180	0.449838	7.95077e-10	1.63626e-08
BAX	0.449781	5.36509e-10	1.16192e-08
SFRS16	0.449616	5.4529e-10	1.17962e-08
DNLZ	0.449393	8.30509e-10	1.70018e-08
ARFGAP2	0.449138	5.71519e-10	1.22952e-08
TSSC1	0.449113	5.72939e-10	1.23122e-08
FLII	0.448741	5.94282e-10	1.27427e-08
LIMK1	0.448693	5.97061e-10	1.27882e-08
C2CD2L	0.448427	9.12657e-10	1.85082e-08
ZNF787	0.44823	9.30317e-10	1.88075e-08
C9orf167	0.448083	6.33902e-10	1.35029e-08
SH3BP1	0.447597	9.89245e-10	1.98954e-08
GNB2	0.447529	6.69245e-10	1.41319e-08
LYL1	0.447393	1.00898e-09	2.02504e-08
PIN1	0.447339	6.81798e-10	1.43038e-08
TOMM6	0.447159	1.03209e-09	2.06929e-08
C9orf114	0.447138	1.03417e-09	2.07133e-08
PCBP1	0.447052	7.01135e-10	1.46463e-08
HSPB1	0.44701	1.04699e-09	2.09484e-08
PRICKLE3	0.446972	7.06693e-10	1.47465e-08
PRDX5	0.44623	7.59717e-10	1.57181e-08
HSD17B10	0.446145	7.66002e-10	1.58313e-08
SPRYD3	0.446111	1.14178e-09	2.25943e-08
SHISA5	0.446086	1.14459e-09	2.26218e-08
PTPN23	0.445773	7.9422e-10	1.63623e-08
ARFRP1	0.445643	8.04327e-10	1.65355e-08
POLD4	0.445548	1.20523e-09	2.36283e-08
ERF	0.445458	1.21572e-09	2.37621e-08
PTGES2	0.44527	8.34022e-10	1.70558e-08
ZNF593	0.445219	8.38141e-10	1.7104e-08
CDK16	0.44511	8.47071e-10	1.72682e-08
CDIPT	0.445082	8.4936e-10	1.72967e-08
SNX17	0.444869	8.67112e-10	1.76397e-08
AUP1	0.444818	1.29245e-09	2.51105e-08
NRM	0.444788	1.29618e-09	2.51578e-08
DECR2	0.444711	8.80539e-10	1.78942e-08
RABEP2	0.444612	1.31816e-09	2.54434e-08
TXN2	0.444607	1.31875e-09	2.54434e-08
HECTD3	0.444409	9.06642e-10	1.84054e-08
RBCK1	0.444336	1.3533e-09	2.60526e-08
SLC39A1	0.444195	9.2563e-10	1.87322e-08
MAP2K3	0.444178	1.37377e-09	2.62963e-08
AP2S1	0.443993	1.39823e-09	2.66596e-08
ROBLD3	0.443959	9.46957e-10	1.9124e-08
KEAP1	0.443511	1.46378e-09	2.7762e-08
C7orf27	0.443494	1.46604e-09	2.7762e-08
PQLC2	0.443483	1.46765e-09	2.77655e-08
MTCH1	0.443233	1.50292e-09	2.83774e-08
ACD	0.443077	1.5252e-09	2.87119e-08
EIF5AL1	0.443068	1.52654e-09	2.87119e-08
MRPL34	0.442486	1.6129e-09	3.00457e-08
C10orf125	0.442203	1.65653e-09	3.07114e-08
DLGAP3	0.442056	1.13769e-09	2.25544e-08
KRBA1	0.442016	1.14203e-09	2.25943e-08
EIF6	0.441935	1.15094e-09	2.27243e-08
RRP9	0.441851	1.71247e-09	3.16278e-08
MCM2	0.441768	1.72598e-09	3.18471e-08
COX5B	0.441684	1.73959e-09	3.20071e-08
UBL7	0.441645	1.74605e-09	3.20956e-08
RAB11B	0.441599	1.18868e-09	2.33509e-08
INTS5	0.441417	1.20963e-09	2.36908e-08
SOLH	0.441371	1.79154e-09	3.28387e-08
NHP2L1	0.441366	1.21556e-09	2.37621e-08
KCNAB2	0.44133	1.79857e-09	3.29366e-08
HAGHL	0.4411	1.83775e-09	3.3557e-08
TRAPPC5	0.441091	1.83935e-09	3.3557e-08
CNOT3	0.440959	1.86229e-09	3.38161e-08
STX10	0.440787	1.89249e-09	3.42054e-08
ITPK1	0.440773	1.28665e-09	2.50227e-08
ZYX	0.440145	1.3662e-09	2.6203e-08
RAB35	0.440131	1.36805e-09	2.62127e-08
UNC93B1	0.43987	1.40253e-09	2.67153e-08
OGFR	0.43956	1.44456e-09	2.74354e-08
PWWP2B	0.439406	1.46594e-09	2.7762e-08
NTHL1	0.439269	2.18082e-09	3.87329e-08
LSM10	0.439232	2.18836e-09	3.88314e-08
CLCN7	0.439083	1.51177e-09	2.85169e-08
RNF31	0.439058	2.22404e-09	3.94286e-08
FPGS	0.438748	2.28918e-09	4.04359e-08
GRINA	0.438695	1.56863e-09	2.93617e-08
RUVBL2	0.438542	1.5916e-09	2.97233e-08
VRK3	0.437633	2.5383e-09	4.43131e-08
ZNF687	0.437384	1.77628e-09	3.25897e-08
PRCC	0.437142	1.81741e-09	3.32502e-08
LRDD	0.437077	1.82864e-09	3.34242e-08
NPRL3	0.436961	2.70077e-09	4.67717e-08
TAB1	0.436938	1.85284e-09	3.37081e-08
TMC6	0.436892	1.86097e-09	3.38161e-08
MYBBP1A	0.436887	2.7193e-09	4.70506e-08
RNASEH2A	0.436507	2.81615e-09	4.84677e-08
FAM58A	0.436224	2.89033e-09	4.95688e-08
ECH1	0.436115	2.9194e-09	4.99353e-08
ATP5SL	0.435657	2.09068e-09	3.74054e-08
DPH2	0.435281	2.16603e-09	3.85347e-08
PPPDE2	0.43528	2.16621e-09	3.85347e-08
NME4	0.435206	3.17298e-09	5.37526e-08
IER5L	0.43488	2.24922e-09	3.98387e-08
SPATA2L	0.434843	2.25707e-09	3.99413e-08
ITPA	0.434753	2.27624e-09	4.0244e-08
XPO6	0.434653	2.29758e-09	4.05474e-08
UTF1	0.434565	2.31673e-09	4.08484e-08
SF3B5	0.43386	3.58785e-09	6.03081e-08
FAM125A	0.433475	2.56548e-09	4.46674e-08
SEPN1	0.43329	3.77871e-09	6.31343e-08
EXOSC4	0.433269	3.78587e-09	6.31997e-08
UBL5	0.432884	3.92035e-09	6.53324e-08
GLYR1	0.43275	2.74509e-09	4.74547e-08
AP3D1	0.432708	3.98343e-09	6.62134e-08
ADAT3	0.432659	4.00103e-09	6.63359e-08
NUDC	0.432617	2.77954e-09	4.80075e-08
PIAS4	0.432535	2.80086e-09	4.829e-08
PACS2	0.432336	2.8531e-09	4.90603e-08
LLGL1	0.43224	2.87877e-09	4.94142e-08
MRPL49	0.432143	2.9049e-09	4.97748e-08
ACY1	0.431955	4.2643e-09	7.02815e-08
PSMA7	0.431906	2.96948e-09	5.07028e-08
C2orf7	0.431848	4.30556e-09	7.08014e-08
DUS3L	0.431713	3.02338e-09	5.14875e-08
LRRC47	0.431623	4.3938e-09	7.19282e-08
C1orf212	0.431593	3.05728e-09	5.20193e-08
MRPL37	0.43157	4.41498e-09	7.21534e-08
BAP1	0.431305	3.14017e-09	5.32433e-08
PHB2	0.43093	3.25137e-09	5.49849e-08
PPM1G	0.430554	3.36652e-09	5.67349e-08
HMHA1	0.430543	4.84243e-09	7.84796e-08
MFSD10	0.42983	3.59969e-09	6.04549e-08
ZBTB17	0.429723	3.63522e-09	6.09989e-08
WBP2	0.42936	3.75903e-09	6.29136e-08
CTBP1	0.429322	3.77231e-09	6.30815e-08
TMEM222	0.429102	5.50996e-09	8.82683e-08
DOT1L	0.429071	5.52481e-09	8.84334e-08
TRMT112	0.42874	3.97988e-09	6.6211e-08
C9orf16	0.428672	4.00509e-09	6.63466e-08
PSMD9	0.428598	4.03241e-09	6.67425e-08
DHX16	0.428363	4.1204e-09	6.81408e-08
UBE2MP1	0.428295	4.14622e-09	6.85094e-08
STIP1	0.428082	6.03446e-09	9.57244e-08
C22orf9	0.427954	6.10329e-09	9.67374e-08
REEP4	0.427943	6.10958e-09	9.67583e-08
JOSD2	0.427881	4.30677e-09	7.08014e-08
TRPT1	0.427856	4.31686e-09	7.09073e-08
NFKBIB	0.427493	6.35867e-09	1.00376e-07
PEPD	0.427383	4.50802e-09	7.35504e-08
PAF1	0.427321	4.53404e-09	7.3851e-08
SUV39H1	0.427226	6.51089e-09	1.02529e-07
FDXR	0.427157	6.55116e-09	1.0308e-07
THOC4	0.426888	6.70917e-09	1.05141e-07
BATF	0.426749	6.79232e-09	1.06273e-07
ABTB1	0.426666	4.814e-09	7.81491e-08
REXO1	0.426383	4.93999e-09	7.98611e-08
RRP1	0.426267	7.0883e-09	1.09843e-07
RAB34	0.426253	4.99888e-09	8.0679e-08
FBXL6	0.426021	5.10604e-09	8.22719e-08
NLRX1	0.425823	5.19883e-09	8.36285e-08
PSMF1	0.425694	5.26069e-09	8.45536e-08
CTDSP1	0.425671	7.4711e-09	1.14769e-07
TIGD5	0.425424	5.39155e-09	8.65139e-08
TARBP2	0.425245	5.47996e-09	8.786e-08
MFSD3	0.425117	7.84481e-09	1.19753e-07
DDT	0.425022	7.9107e-09	1.20476e-07
NCKAP5L	0.424691	8.14467e-09	1.23267e-07
TOR2A	0.424617	8.19793e-09	1.23976e-07
PPP2R5D	0.42457	8.23138e-09	1.24289e-07
GNAI2	0.424545	5.84011e-09	9.30208e-08
FBXW9	0.42439	5.92264e-09	9.41811e-08
PACSIN2	0.423949	6.16455e-09	9.75493e-08
POLR2G	0.423674	6.3198e-09	9.98436e-08
MRPL54	0.423557	6.38724e-09	1.0073e-07
TRAPPC1	0.423059	9.39665e-09	1.39978e-07
SLCO4A1	0.422877	6.79214e-09	1.06273e-07
FDPS	0.422832	6.81935e-09	1.06353e-07
C19orf22	0.42264	6.93862e-09	1.0804e-07
CHKB	0.422618	6.95242e-09	1.08122e-07
SYNGR2	0.42261	6.95751e-09	1.08122e-07
SH2B2	0.422479	7.04032e-09	1.09187e-07
TIMM44	0.422396	9.9563e-09	1.47471e-07
TK1	0.422081	1.02335e-08	1.50546e-07
E4F1	0.421786	7.49376e-09	1.15027e-07
MARK2	0.421668	7.57386e-09	1.16164e-07
AXIN1	0.421499	7.68996e-09	1.17667e-07
MEPCE	0.421495	1.0769e-08	1.5793e-07
MPDU1	0.421479	1.07842e-08	1.5793e-07
MAP4K1	0.421431	7.73655e-09	1.18286e-07
ZDHHC16	0.421365	1.08911e-08	1.59137e-07
C17orf101	0.421234	7.87499e-09	1.2012e-07
TICAM1	0.421224	1.10257e-08	1.60861e-07
LTBR	0.421223	7.88289e-09	1.20146e-07
KIFC2	0.421145	1.11013e-08	1.61578e-07
CSRP1	0.42114	7.94134e-09	1.20753e-07
PEF1	0.421138	1.1108e-08	1.61578e-07
EFHD2	0.421038	1.12045e-08	1.62657e-07
ATP6V1F	0.421027	8.02271e-09	1.218e-07
GUK1	0.420419	1.18218e-08	1.70937e-07
C16orf48	0.420078	8.73485e-09	1.31279e-07
DDX41	0.420049	1.22072e-08	1.75726e-07
ASCC2	0.419833	1.24368e-08	1.78766e-07
NELF	0.41949	9.20583e-09	1.37402e-07
UBE2S	0.419409	1.29006e-08	1.84343e-07
TOLLIP	0.419242	1.30876e-08	1.8674e-07
CLTB	0.419177	1.3161e-08	1.87176e-07
UBXN6	0.419177	1.3161e-08	1.87176e-07
MRPS18A	0.41916	9.48122e-09	1.40971e-07
PI4KB	0.418937	9.67178e-09	1.43585e-07
ZBTB45	0.41873	1.36779e-08	1.93461e-07
TFEB	0.418702	1.37107e-08	1.93784e-07
C16orf59	0.418358	1.01833e-08	1.50148e-07
SETD1A	0.418341	1.01989e-08	1.50263e-07
C7orf47	0.418286	1.02486e-08	1.50654e-07
DDX28	0.417784	1.48357e-08	2.07571e-07
DBNL	0.417586	1.09062e-08	1.59237e-07
SF3A1	0.417443	1.10459e-08	1.61035e-07
C17orf62	0.417279	1.12073e-08	1.62657e-07
C17orf70	0.41713	1.13568e-08	1.64581e-07
SLC9A3R1	0.416903	1.59981e-08	2.21604e-07
SYVN1	0.416841	1.6084e-08	2.22634e-07
MUTYH	0.416669	1.63215e-08	2.25441e-07
GSDMD	0.416456	1.20542e-08	1.73952e-07
TEX261	0.416454	1.20571e-08	1.73952e-07
FAM128B	0.416418	1.2095e-08	1.74369e-07
ATP1A1	0.416398	1.6704e-08	2.30396e-07
C12orf44	0.416261	1.69001e-08	2.32442e-07
C17orf37	0.416261	1.69001e-08	2.32442e-07
HLA-DQB1	0.416129	1.70917e-08	2.34911e-07
ACSF2	0.415924	1.26341e-08	1.81342e-07
CHID1	0.41592	1.26393e-08	1.81342e-07
PIP5K1C	0.415912	1.26484e-08	1.81342e-07
ATP6V0D1	0.415795	1.27797e-08	1.82884e-07
FBXL15	0.415786	1.75988e-08	2.4103e-07
MMS19	0.415717	1.28675e-08	1.84005e-07
C19orf47	0.415645	1.78121e-08	2.43094e-07
RANBP1	0.415636	1.29599e-08	1.85054e-07
LRRC20	0.415487	1.80527e-08	2.46205e-07
TUBB2C	0.415485	1.31331e-08	1.87116e-07
MGRN1	0.415448	1.31759e-08	1.87176e-07
PPIL2	0.415429	1.31985e-08	1.87361e-07
SLC35A4	0.415406	1.32257e-08	1.87611e-07
WHSC2	0.415345	1.32961e-08	1.88317e-07
SH3GL1	0.415345	1.32964e-08	1.88317e-07
TMEM201	0.4152	1.84995e-08	2.50542e-07
SNRPA	0.415188	1.85177e-08	2.50614e-07
NME3	0.41507	1.87047e-08	2.52793e-07
ARPC1B	0.414829	1.90917e-08	2.57665e-07
CD74	0.414797	1.91444e-08	2.58197e-07
GIT1	0.414639	1.41492e-08	1.99401e-07
MRPL41	0.414606	1.41902e-08	1.99834e-07
KLHL26	0.414581	1.94979e-08	2.61875e-07
PTK2B	0.414544	1.95594e-08	2.62519e-07
MCOLN1	0.414507	1.43132e-08	2.0113e-07
SLC25A19	0.414489	1.43369e-08	2.01316e-07
CD81	0.414416	1.44291e-08	2.02465e-07
TBX6	0.414238	2.00734e-08	2.68492e-07
RAB3A	0.414233	1.46629e-08	2.0545e-07
NHP2	0.414183	1.47269e-08	2.06198e-07
TIMM22	0.413854	1.51585e-08	2.11632e-07
GAPDH	0.413542	1.55783e-08	2.17181e-07
ZC3H18	0.41346	1.56906e-08	2.18277e-07
TH1L	0.413394	1.57816e-08	2.19229e-07
SNX8	0.413357	1.58319e-08	2.19771e-07
TGFB1	0.41331	1.58976e-08	2.20368e-07
C19orf70	0.413214	2.18909e-08	2.912e-07
RECQL4	0.41314	2.20285e-08	2.9283e-07
UNC13D	0.413093	1.62019e-08	2.24107e-07
OAZ1	0.412732	2.28e-08	3.01847e-07
PSMD2	0.412588	2.30779e-08	3.05111e-07
PSMB4	0.412348	1.7291e-08	2.37483e-07
COX4I1	0.412326	1.73247e-08	2.37777e-07
IMPDH1	0.412187	1.7536e-08	2.40339e-07
WDR90	0.412152	2.39406e-08	3.15872e-07
PANK4	0.411978	2.42933e-08	3.19514e-07
UQCR10	0.411918	2.44167e-08	3.20632e-07
TYSND1	0.411807	2.46462e-08	3.23209e-07
OBFC2B	0.411718	1.82676e-08	2.47968e-07
AZI1	0.411557	2.51701e-08	3.28501e-07
FEM1A	0.411524	1.85782e-08	2.51258e-07
PEX10	0.41109	1.92936e-08	2.59777e-07
AGPAT1	0.411065	1.93344e-08	2.59859e-07
TMED1	0.410901	1.96127e-08	2.62925e-07
PRR7	0.410337	2.78785e-08	3.59298e-07
SDCCAG3	0.410059	2.10981e-08	2.81424e-07
UAP1L1	0.409853	2.90305e-08	3.73156e-07
RNF215	0.409732	2.93241e-08	3.76185e-07
NR1D1	0.409494	2.99142e-08	3.82997e-07
DPM2	0.409464	2.22119e-08	2.94865e-07
UBE2Q1	0.409354	2.24242e-08	2.97277e-07
SREBF1	0.40926	3.0504e-08	3.89777e-07
CMIP	0.408965	3.12613e-08	3.98669e-07
ARSA	0.408861	3.1534e-08	4.0162e-07
VARS2	0.408587	2.39591e-08	3.15903e-07
EXOC3	0.408423	2.42987e-08	3.19514e-07
TSTA3	0.408411	3.27359e-08	4.15567e-07
MINK1	0.4084	2.43473e-08	3.19936e-07
HIRA	0.408271	2.46184e-08	3.23063e-07
NCAPH2	0.408201	2.47681e-08	3.24589e-07
SPHK2	0.408159	2.48572e-08	3.251e-07
CYHR1	0.408082	2.50238e-08	3.27059e-07
PGP	0.407998	2.52046e-08	3.28538e-07
PYCR2	0.407971	3.39556e-08	4.28811e-07
IL12RB1	0.407816	3.4396e-08	4.33711e-07
COX8A	0.407532	2.62335e-08	3.40354e-07
PSMB6	0.407517	2.62675e-08	3.40567e-07
KCTD17	0.407489	3.53409e-08	4.43998e-07
GTF3C5	0.40745	3.54564e-08	4.45163e-07
NAIF1	0.407418	2.64932e-08	3.4258e-07
DDX39	0.407401	3.55997e-08	4.46673e-07
C1orf66	0.407347	2.6655e-08	3.44443e-07
ABCF3	0.40732	3.58398e-08	4.49106e-07
NUP62	0.40719	3.62271e-08	4.53375e-07
SHB	0.406645	3.78967e-08	4.71629e-07
PARP3	0.406643	3.79039e-08	4.71629e-07
HCFC1	0.406471	3.84449e-08	4.77749e-07
ELL	0.406205	3.93004e-08	4.85895e-07
PLCD3	0.406026	3.98833e-08	4.92477e-07
PRKCSH	0.406019	2.98653e-08	3.82623e-07
TSC2	0.405824	3.03661e-08	3.88271e-07
TST	0.405751	4.08006e-08	5.03165e-07
CAPZB	0.405512	4.16109e-08	5.12183e-07
FAM86A	0.405474	3.12868e-08	3.98732e-07
ENTPD6	0.405322	4.22671e-08	5.19602e-07
ARL6IP4	0.405284	3.17966e-08	4.04699e-07
CHERP	0.405268	3.18413e-08	4.05002e-07
HNRNPUL1	0.405223	3.19635e-08	4.06292e-07
HDAC11	0.405129	3.22215e-08	4.09303e-07
LOC729991	0.40496	4.35428e-08	5.33263e-07
CLPTM1L	0.404867	3.29475e-08	4.17708e-07
OGDH	0.404858	4.39093e-08	5.364e-07
MOSPD3	0.404738	3.33102e-08	4.2203e-07
SPI1	0.404635	3.36044e-08	4.24928e-07
PRR12	0.404485	3.4037e-08	4.2956e-07
TTC15	0.404183	3.49204e-08	4.39567e-07
MUS81	0.404043	3.53386e-08	4.43998e-07
C9orf142	0.40398	4.7191e-08	5.73606e-07
FRS3	0.403632	4.85538e-08	5.88333e-07
C1orf35	0.403594	3.6709e-08	4.58815e-07
YKT6	0.403033	3.84948e-08	4.78063e-07
ZNF768	0.403016	3.85514e-08	4.78461e-07
BANF1	0.402923	5.14521e-08	6.21515e-07
TAX1BP3	0.40276	3.93955e-08	4.86762e-07
ROMO1	0.402745	5.22071e-08	6.29073e-07
FAU	0.402564	5.29828e-08	6.36449e-07
LOC401010	0.402484	4.03244e-08	4.97607e-07
INTS1	0.402392	5.3729e-08	6.44218e-07
AMDHD2	0.401938	5.57544e-08	6.6563e-07
RAB40C	0.401929	5.57965e-08	6.65724e-07
C19orf6	0.40178	5.6474e-08	6.72982e-07
INO80E	0.401631	4.3332e-08	5.31015e-07
GAMT	0.401537	4.36758e-08	5.34219e-07
NFKBIE	0.401189	5.92531e-08	7.03942e-07
PPP1R9B	0.401149	4.51252e-08	5.50561e-07
TUBA1B	0.40105	5.99258e-08	7.10199e-07
DNAJA3	0.40084	4.63132e-08	5.63994e-07
TCIRG1	0.400754	6.13855e-08	7.23969e-07
MYO1G	0.400426	4.79517e-08	5.82489e-07
CDKN1A	0.400311	6.36273e-08	7.48141e-07
TRAF2	0.400311	6.36273e-08	7.48141e-07
TMEM102	0.400288	4.85095e-08	5.88163e-07
MAPKAPK2	0.400288	6.37469e-08	7.49093e-07
ACBD4	0.400163	6.4396e-08	7.56041e-07
HYAL2	0.399882	6.58736e-08	7.70824e-07
VPS37C	0.399723	5.08629e-08	6.14995e-07
POLD2	0.399555	5.15831e-08	6.22711e-07
WDR46	0.39946	5.19947e-08	6.2729e-07
FES	0.39933	5.25619e-08	6.32565e-07
DHX34	0.39925	5.29154e-08	6.36425e-07
MYL6B	0.398823	7.17535e-08	8.34607e-07
ECSIT	0.398756	7.21432e-08	8.37656e-07
FOXP4	0.398655	5.56067e-08	6.64275e-07
DPM3	0.398617	7.29558e-08	8.46061e-07
KDM4B	0.398573	7.3215e-08	8.48055e-07
CHST7	0.39842	7.41221e-08	8.57031e-07
VKORC1	0.398348	5.70485e-08	6.78996e-07
C19orf48	0.39832	7.47189e-08	8.62394e-07
LRFN4	0.398091	7.61105e-08	8.77935e-07
COMT	0.398045	5.85093e-08	6.95957e-07
RHBDD3	0.397921	7.71526e-08	8.889e-07
SLC5A6	0.397782	5.98028e-08	7.09606e-07
SLC2A4RG	0.397704	7.85146e-08	9.02454e-07
SHMT2	0.397614	6.06418e-08	7.16501e-07
MICALL1	0.397201	8.17476e-08	9.36294e-07
NME1	0.397167	6.29346e-08	7.4134e-07
SCAMP2	0.396887	6.44158e-08	7.56041e-07
SPATA20	0.396797	8.44318e-08	9.62503e-07
MRPS24	0.396763	8.46671e-08	9.6462e-07
DRG2	0.396735	8.48559e-08	9.66204e-07
MED24	0.396729	6.52655e-08	7.65089e-07
PDCD6	0.39662	6.58546e-08	7.70824e-07
GATAD2A	0.396583	6.60572e-08	7.72508e-07
XAB2	0.396434	8.69263e-08	9.85739e-07
AES	0.396411	6.70085e-08	7.82692e-07
MON1B	0.396406	8.71198e-08	9.87358e-07
PLXNB2	0.395896	9.07423e-08	1.02305e-06
STK32C	0.39569	9.22484e-08	1.03642e-06
SLC25A11	0.395673	9.23679e-08	1.03717e-06
MYEOV2	0.395517	7.21449e-08	8.37656e-07
GPR108	0.395488	9.37439e-08	1.0514e-06
GMIP	0.395462	9.39346e-08	1.05293e-06
WDR24	0.395371	7.30181e-08	8.46279e-07
SELO	0.394804	9.899e-08	1.10514e-06
SAMD1	0.394681	9.99619e-08	1.11512e-06
SUMO3	0.394394	7.91379e-08	9.09081e-07
FAM100B	0.394373	1.02441e-07	1.1404e-06
ANKLE1	0.393905	1.0632e-07	1.18155e-06
MPG	0.393812	8.30121e-08	9.491e-07
WIZ	0.393712	8.37017e-08	9.5474e-07
POLR2I	0.393701	1.08054e-07	1.19808e-06
RENBP	0.393652	1.08471e-07	1.20134e-06
DNM2	0.393532	1.09512e-07	1.2108e-06
TSC22D4	0.393467	1.10077e-07	1.21566e-06
ZNF775	0.393443	8.55662e-08	9.73153e-07
C1orf159	0.392948	1.14694e-07	1.26307e-06
PTPN6	0.392918	1.14968e-07	1.26536e-06
SMTN	0.392853	1.15559e-07	1.27043e-06
STXBP2	0.39212	1.2244e-07	1.33401e-06
LMAN2	0.391592	1.27646e-07	1.38841e-06
DEF6	0.391361	1.01435e-07	1.13049e-06
ACOT7	0.390705	1.06993e-07	1.18767e-06
TUBA1C	0.390559	1.08269e-07	1.19978e-06
PWP2	0.390481	1.08952e-07	1.20597e-06
C19orf63	0.390436	1.09356e-07	1.20976e-06
CSNK2B	0.390421	1.39946e-07	1.50868e-06
HDAC7	0.39037	1.40507e-07	1.51389e-06
KATNB1	0.39016	1.4285e-07	1.53743e-06
NEDD8	0.389973	1.13537e-07	1.25174e-06
UCKL1	0.38995	1.13748e-07	1.25336e-06
TRMT1	0.389902	1.45758e-07	1.56355e-06
CLPB	0.389805	1.15091e-07	1.266e-06
CPSF3L	0.389719	1.159e-07	1.27346e-06
GIPC1	0.389705	1.48024e-07	1.58523e-06
TSNARE1	0.389652	1.48643e-07	1.5901e-06
KIAA1967	0.38964	1.16641e-07	1.28016e-06
C7orf43	0.38962	1.16832e-07	1.28153e-06
TMEM219	0.389506	1.17911e-07	1.2919e-06
UBL4A	0.389405	1.18876e-07	1.30099e-06
PDF	0.389301	1.19881e-07	1.31054e-06
NKIRAS2	0.389258	1.20297e-07	1.31435e-06
SMARCA4	0.389119	1.21659e-07	1.327e-06
PREB	0.389103	1.55166e-07	1.64271e-06
SENP3	0.389048	1.22356e-07	1.33385e-06
JMJD4	0.388749	1.25346e-07	1.36491e-06
PIM3	0.38844	1.28512e-07	1.39704e-06
MPV17	0.388271	1.65573e-07	1.7434e-06
PICK1	0.38822	1.66232e-07	1.74939e-06
MAPK7	0.388157	1.67044e-07	1.75699e-06
MRPS26	0.388005	1.33094e-07	1.44604e-06
MFSD5	0.38783	1.34992e-07	1.46339e-06
MRPS11	0.387786	1.35461e-07	1.46684e-06
DOK3	0.387763	1.72246e-07	1.80585e-06
SH3BP5L	0.3877	1.73087e-07	1.8127e-06
MAPKAPK3	0.387547	1.381e-07	1.49209e-06
SP2	0.387016	1.44112e-07	1.55016e-06
PFDN2	0.386915	1.45282e-07	1.56016e-06
PIH1D1	0.386904	1.45417e-07	1.56075e-06
TXNL4A	0.386752	1.86309e-07	1.93761e-06
NOSIP	0.386417	1.51202e-07	1.61444e-06
TMEM93	0.386396	1.51458e-07	1.61444e-06
HDAC1	0.386361	1.51877e-07	1.6167e-06
NUTF2	0.386352	1.92188e-07	1.9913e-06
MUL1	0.386238	1.53381e-07	1.63092e-06
DGCR2	0.386221	1.53592e-07	1.63227e-06
FBXL12	0.386194	1.53923e-07	1.63489e-06
BCL2L12	0.386175	1.54163e-07	1.63551e-06
B9D1	0.386169	1.54233e-07	1.63551e-06
IKBKG	0.386126	1.54764e-07	1.64024e-06
MAD1L1	0.386119	1.54848e-07	1.64024e-06
JTB	0.385856	1.58146e-07	1.67244e-06
INPP5D	0.38565	1.60771e-07	1.69928e-06
CNO	0.385594	1.61487e-07	1.705e-06
CBR1	0.385526	2.04852e-07	2.10898e-06
MARK4	0.385383	2.07137e-07	2.12805e-06
AGTRAP	0.385294	1.65406e-07	1.74259e-06
PCK2	0.385085	1.68181e-07	1.768e-06
NDUFB11	0.384944	1.70085e-07	1.78607e-06
BCAT2	0.384773	2.17108e-07	2.22227e-06
LRRC45	0.384727	2.17885e-07	2.22744e-06
ARL8A	0.384639	1.74267e-07	1.82409e-06
TREX1	0.384629	2.19525e-07	2.24229e-06
PCIF1	0.384623	2.19642e-07	2.24231e-06
C8orf55	0.384562	1.75342e-07	1.83336e-06
USP19	0.384467	1.76676e-07	1.84632e-06
SH3GLB2	0.384437	2.228e-07	2.2686e-06
TADA3	0.384013	2.30189e-07	2.33829e-06
LYPLA2P1	0.383953	1.84043e-07	1.91713e-06
RHOT2	0.383853	2.33035e-07	2.36291e-06
STARD3	0.383852	1.85516e-07	1.9304e-06
PTRH1	0.383828	2.33492e-07	2.36631e-06
CAPN10	0.383811	2.33783e-07	2.36803e-06
ABHD11	0.383781	2.34325e-07	2.37228e-06
MRPL55	0.383667	1.8827e-07	1.95487e-06
PHB	0.383628	2.37093e-07	2.39906e-06
HLA-C	0.383589	2.37812e-07	2.40508e-06
TAPBP	0.383515	2.39169e-07	2.41629e-06
PHF19	0.383459	2.40192e-07	2.42537e-06
SARS2	0.383407	1.92187e-07	1.9913e-06
TAPBPL	0.383288	1.94014e-07	2.00915e-06
GRWD1	0.383266	1.9435e-07	2.01156e-06
ALG12	0.383128	2.46376e-07	2.48008e-06
TSPAN4	0.383109	1.96777e-07	2.03325e-06
PPIF	0.383072	2.47428e-07	2.48939e-06
ATAD3B	0.383029	1.98027e-07	2.04418e-06
ADAP1	0.382759	2.5343e-07	2.54188e-06
MLF2	0.382652	2.55507e-07	2.56007e-06
PRR14	0.382553	2.05629e-07	2.1148e-06
GNPTG	0.382511	2.58286e-07	2.58126e-06
MNT	0.382469	2.59111e-07	2.58819e-06
SLC9A1	0.382426	2.07705e-07	2.13265e-06
NENF	0.382381	2.60863e-07	2.60434e-06
SCARF2	0.38205	2.67555e-07	2.66342e-06
NMRAL1	0.381862	2.71418e-07	2.69451e-06
CENPM	0.381672	2.2044e-07	2.24928e-06
RNH1	0.38164	2.76066e-07	2.73646e-06
C17orf81	0.381498	2.79059e-07	2.7619e-06
DOK1	0.381203	2.28743e-07	2.32789e-06
ARPC1A	0.381183	2.29094e-07	2.33024e-06
SRPR	0.381176	2.29223e-07	2.33034e-06
DNPEP	0.38112	2.30246e-07	2.33829e-06
BSG	0.38102	2.32062e-07	2.35428e-06
LZTR1	0.380585	2.99153e-07	2.94728e-06
FAM109A	0.380534	2.4109e-07	2.43317e-06
SART1	0.38043	2.43069e-07	2.45059e-06
RNF26	0.380282	2.45906e-07	2.47792e-06
SCAP	0.379994	3.12889e-07	3.07172e-06
EDF1	0.379988	2.5164e-07	2.52914e-06
ARHGAP1	0.379954	2.52318e-07	2.53334e-06
ADCK5	0.379944	2.5251e-07	2.53396e-06
EIF4G1	0.379751	2.56368e-07	2.56738e-06
FAM158A	0.37944	3.26311e-07	3.1922e-06
CRTC1	0.379366	2.64213e-07	2.63373e-06
KIAA0114	0.379192	3.32496e-07	3.24618e-06
SDHB	0.378963	2.7266e-07	2.70546e-06
TSEN34	0.378796	2.76237e-07	2.73676e-06
G6PC3	0.378769	2.76822e-07	2.74116e-06
GYS1	0.378648	2.79459e-07	2.76446e-06
C14orf156	0.378585	3.48121e-07	3.38513e-06
SSH3	0.377512	3.77468e-07	3.63956e-06
PSENEN	0.377072	3.15939e-07	3.09853e-06
POR	0.376752	3.99676e-07	3.82901e-06
CYBASC3	0.376666	3.26038e-07	3.19114e-06
EIF4H	0.376624	3.27094e-07	3.19826e-06
FDX1L	0.376606	4.04082e-07	3.86741e-06
SUPT5H	0.376569	3.28508e-07	3.21046e-06
CDT1	0.376186	4.17002e-07	3.96958e-06
NCKIPSD	0.376149	3.39356e-07	3.30651e-06
GPRIN1	0.375993	3.43471e-07	3.34159e-06
JUNB	0.375952	4.24383e-07	4.02801e-06
PAQR4	0.37575	3.50008e-07	3.40177e-06
GTPBP5	0.375689	3.51647e-07	3.4143e-06
EML2	0.375516	3.56369e-07	3.45669e-06
HAX1	0.375408	3.59374e-07	3.48236e-06
QTRT1	0.375349	4.43962e-07	4.19411e-06
RPL28	0.375347	4.44039e-07	4.19411e-06
GTF2H4	0.375247	4.4736e-07	4.22137e-06
FLJ35390	0.375169	4.50002e-07	4.24219e-06
POLR2C	0.374998	3.70902e-07	3.58458e-06
PDAP1	0.374994	3.71029e-07	3.58458e-06
LPCAT4	0.374842	3.75402e-07	3.62323e-06
VPS25	0.374832	3.75704e-07	3.62435e-06
KIAA0415	0.374775	4.63441e-07	4.35758e-06
RPP25	0.374608	4.69248e-07	4.40016e-06
PCYT2	0.37429	4.8049e-07	4.49042e-06
RHOBTB2	0.374237	4.82403e-07	4.50613e-06
CCDC61	0.373945	4.9301e-07	4.59335e-06
ARHGEF2	0.37385	4.05163e-07	3.87395e-06
CXXC1	0.373785	4.07194e-07	3.89146e-06
RANBP3	0.373736	5.00722e-07	4.6549e-06
TMEM39B	0.373498	4.16275e-07	3.96849e-06
SAMM50	0.373395	4.19567e-07	3.98828e-06
SLC25A10	0.373395	4.19581e-07	3.98828e-06
ADPRHL2	0.373302	4.22567e-07	4.01432e-06
MSRB2	0.373127	5.23928e-07	4.85207e-06
ZNF579	0.373081	4.29803e-07	4.07747e-06
CAMTA2	0.372804	4.39015e-07	4.15675e-06
DGKZ	0.372724	4.41702e-07	4.17812e-06
MXD4	0.372158	4.61221e-07	4.33954e-06
LGALS1	0.372091	4.63587e-07	4.35758e-06
ZC3H7B	0.372081	5.66136e-07	5.19047e-06
CIB1	0.372011	4.66425e-07	4.37859e-06
C19orf29	0.37201	5.69154e-07	5.21135e-06
AHSA1	0.371949	5.71696e-07	5.22725e-06
CTSD	0.371888	4.70826e-07	4.4107e-06
HLA-DRB1	0.371888	4.70826e-07	4.4107e-06
EME2	0.371792	5.78398e-07	5.27612e-06
SIGIRR	0.371713	4.77152e-07	4.46567e-06
DTYMK	0.371597	5.86781e-07	5.35008e-06
MEX3D	0.371495	4.85161e-07	4.52755e-06
MYBL2	0.371282	6.006e-07	5.45817e-06
KAT5	0.37128	4.93156e-07	4.59335e-06
CARS2	0.371243	4.94559e-07	4.602e-06
TMEM223	0.371062	6.10438e-07	5.53206e-06
RAD9A	0.370795	5.11686e-07	4.75001e-06
ETHE1	0.370749	6.24682e-07	5.64274e-06
MIB2	0.370686	6.27569e-07	5.66619e-06
ELAC2	0.370594	5.19578e-07	4.81408e-06
BST2	0.370174	6.51683e-07	5.85131e-06
NDUFA3	0.370087	5.39947e-07	4.99329e-06
UBAC1	0.369998	6.60179e-07	5.91666e-06
DULLARD	0.369943	5.45901e-07	5.03876e-06
MED29	0.369919	5.469e-07	5.0432e-06
SNAPC4	0.369876	5.4868e-07	5.05722e-06
ST6GALNAC6	0.369773	6.71176e-07	5.99863e-06
DDRGK1	0.369617	5.59544e-07	5.14516e-06
CAMK2B	0.369593	5.60538e-07	5.15186e-06
PLD4	0.369442	6.87708e-07	6.13511e-06
TCTA	0.369382	5.69596e-07	5.21294e-06
HDDC3	0.369316	5.7244e-07	5.23158e-06
SNRNP25	0.368953	7.12814e-07	6.33584e-06
CCDC86	0.368947	5.8861e-07	5.36424e-06
CYBA	0.36879	7.21335e-07	6.4028e-06
FANCG	0.368781	7.21825e-07	6.40422e-06
GRK6	0.368725	7.24771e-07	6.42742e-06
EIF3K	0.3687	7.26125e-07	6.43356e-06
ARAP1	0.368503	7.36669e-07	6.51808e-06
CYB561D2	0.3685	6.08825e-07	5.52259e-06
ATG2A	0.367911	6.36452e-07	5.7384e-06
FLYWCH1	0.367875	7.71274e-07	6.79644e-06
IDUA	0.367862	6.38788e-07	5.75412e-06
C19orf60	0.367776	6.4296e-07	5.78366e-06
IDH2	0.366978	6.82681e-07	6.09866e-06
LPCAT3	0.366553	7.04793e-07	6.27315e-06
ILK	0.366452	8.55519e-07	7.45436e-06
TIMM8B	0.366316	7.17397e-07	6.37075e-06
HSD3B7	0.366178	8.72687e-07	7.59035e-06
SIRT7	0.366156	7.26037e-07	6.43356e-06
PLK3	0.36613	8.75777e-07	7.61381e-06
ZGPAT	0.366042	8.81394e-07	7.64897e-06
FAM128A	0.365926	7.38659e-07	6.53271e-06
KLHL36	0.365854	8.93483e-07	7.74697e-06
CLSTN1	0.365802	7.45538e-07	6.58757e-06
NEU1	0.365632	7.5509e-07	6.6659e-06
HLA-DRB5	0.365522	9.15213e-07	7.91773e-06
UBTD1	0.365381	7.69348e-07	6.78254e-06
SPNS1	0.365376	9.24946e-07	7.99837e-06
MRPL2	0.365362	9.25878e-07	7.99932e-06
ARPC4	0.365105	7.85343e-07	6.90789e-06
CD79B	0.365005	9.5011e-07	8.18324e-06
RAC3	0.364789	8.04081e-07	7.05994e-06
PNPLA2	0.364465	9.8793e-07	8.46399e-06
FCHO1	0.36441	9.91906e-07	8.49431e-06
RDBP	0.36436	8.30159e-07	7.26595e-06
TAOK2	0.364308	8.33385e-07	7.28763e-06
SYMPK	0.364277	8.35314e-07	7.29793e-06
POLR3H	0.364108	8.45874e-07	7.37693e-06
CRELD2	0.363962	8.55127e-07	7.45429e-06
FAM116B	0.363946	1.02564e-06	8.73705e-06
TNIP1	0.363868	8.6111e-07	7.49818e-06
PRELID1	0.363624	1.04973e-06	8.91881e-06
B3GALT6	0.363606	8.78e-07	7.62974e-06
DHRS4	0.363511	8.84211e-07	7.67e-06
AP2A2	0.363353	1.07042e-06	9.08273e-06
MEA1	0.36327	1.07687e-06	9.13344e-06
C20orf29	0.36325	9.01484e-07	7.80591e-06
ABCF1	0.363059	1.09333e-06	9.25286e-06
UBA7	0.363045	1.09442e-06	9.25808e-06
TUBG1	0.362957	1.10137e-06	9.30474e-06
DDTL	0.362866	9.2746e-07	8.00943e-06
ARRDC1	0.362864	1.10873e-06	9.34663e-06
SLC25A6	0.362827	9.30168e-07	8.02569e-06
C9orf172	0.362742	9.36009e-07	8.06892e-06
RASA4P	0.362648	1.12603e-06	9.47192e-06
TACO1	0.362623	9.44309e-07	8.13687e-06
GMEB2	0.362502	9.52827e-07	8.203e-06
TMEM55B	0.362392	9.60544e-07	8.26212e-06
NUCB1	0.362305	1.15409e-06	9.69538e-06
SAE1	0.362215	9.73192e-07	8.36352e-06
ATAD3C	0.3622	9.74328e-07	8.36958e-06
FAM110A	0.362159	1.16624e-06	9.77631e-06
NME1-NME2	0.362078	1.17304e-06	9.82484e-06
MRI1	0.361881	1.18971e-06	9.95164e-06
AGPAT3	0.361857	9.99269e-07	8.54984e-06
WWP2	0.361677	1.01259e-06	8.64481e-06
ABCB8	0.361619	1.017e-06	8.67861e-06
MYADM	0.36154	1.02293e-06	8.71781e-06
MACROD1	0.361284	1.0424e-06	8.86036e-06
ATP13A2	0.360843	1.2814e-06	1.0652e-05
RGS19	0.360771	1.28799e-06	1.07001e-05
PCSK7	0.360601	1.09606e-06	9.2639e-06
CABIN1	0.360474	1.10635e-06	9.33465e-06
PHRF1	0.360452	1.10814e-06	9.34569e-06
LSS	0.360362	1.11542e-06	9.39895e-06
RELL2	0.360349	1.32733e-06	1.09893e-05
VASP	0.360166	1.34475e-06	1.11052e-05
RPL8	0.359857	1.15754e-06	9.72013e-06
IRF5	0.359799	1.16246e-06	9.75305e-06
VPS16	0.359631	1.17685e-06	9.85254e-06
C17orf90	0.359573	1.40275e-06	1.15254e-05
SF4	0.359205	1.21413e-06	1.01297e-05
ACAA1	0.359184	1.216e-06	1.0141e-05
C7orf59	0.359181	1.44233e-06	1.18356e-05
TACC3	0.359116	1.22198e-06	1.01822e-05
PVRL4	0.359062	1.22687e-06	1.02185e-05
LAGE3	0.358924	1.46891e-06	1.20182e-05
DCTN2	0.358588	1.27005e-06	1.05646e-05
DOK2	0.35831	1.53426e-06	1.25003e-05
ERAL1	0.358281	1.29879e-06	1.07759e-05
CES2	0.358014	1.32427e-06	1.09686e-05
ZFP36	0.358013	1.56681e-06	1.27335e-05
MAP2K7	0.357924	1.33301e-06	1.10269e-05
VAV2	0.357882	1.33706e-06	1.10539e-05
B4GALT3	0.357867	1.58307e-06	1.28592e-05
SLC35E4	0.357697	1.35522e-06	1.11774e-05
PSMC3	0.357665	1.60579e-06	1.30123e-05
PFKP	0.357428	1.38196e-06	1.13738e-05
NECAB3	0.357292	1.64867e-06	1.33208e-05
SFRS9	0.357265	1.3984e-06	1.14945e-05
GAA	0.356877	1.69762e-06	1.36766e-05
BLOC1S1	0.356786	1.44786e-06	1.18709e-05
COX5A	0.356609	1.4666e-06	1.20044e-05
TOMM40L	0.35656	1.47178e-06	1.20367e-05
ZNF444	0.356534	1.73913e-06	1.3959e-05
GET4	0.356451	1.74937e-06	1.40238e-05
C19orf43	0.356423	1.48643e-06	1.21361e-05
ARF3	0.356157	1.78597e-06	1.42719e-05
ACTB	0.356087	1.79473e-06	1.43271e-05
XRCC3	0.356082	1.79531e-06	1.43271e-05
PSMC5	0.355882	1.54578e-06	1.25889e-05
ZGLP1	0.355876	1.54643e-06	1.25889e-05
DDOST	0.355839	1.55058e-06	1.26174e-05
GSS	0.355818	1.82895e-06	1.45717e-05
PELP1	0.355679	1.8469e-06	1.47026e-05
GNB1	0.355649	1.85081e-06	1.47277e-05
SUN2	0.355447	1.87718e-06	1.49315e-05
BRD9	0.355402	1.60036e-06	1.29845e-05
GPS2	0.355327	1.89312e-06	1.50398e-05
C11orf2	0.355213	1.90825e-06	1.51353e-05
TUBB3	0.354634	1.69143e-06	1.3638e-05
ANKRD9	0.354629	1.98792e-06	1.57159e-05
C20orf43	0.354467	1.71178e-06	1.37792e-05
FAM195B	0.354343	1.72713e-06	1.38856e-05
C12orf10	0.354337	1.72785e-06	1.38857e-05
PTPRN2	0.354226	2.04477e-06	1.6126e-05
CPSF1	0.354119	2.06005e-06	1.62228e-05
DRAP1	0.354117	2.06039e-06	1.62228e-05
COPG	0.354069	1.76153e-06	1.41097e-05
EGLN2	0.354046	1.76435e-06	1.41264e-05
UBXN11	0.353983	2.07982e-06	1.63692e-05
ADSSL1	0.353822	1.79303e-06	1.43207e-05
DDX11	0.353711	2.11955e-06	1.66513e-05
ACOT8	0.3536	1.82173e-06	1.45201e-05
ST14	0.353482	2.15374e-06	1.68555e-05
FRAT1	0.353456	2.15757e-06	1.68787e-05
LRRC14	0.35332	2.17823e-06	1.70266e-05
LOC606724	0.353171	2.20085e-06	1.71896e-05
DNAJB12	0.353012	1.90018e-06	1.50897e-05
H1FX	0.352946	2.23556e-06	1.74327e-05
NFKB2	0.352845	2.25148e-06	1.75357e-05
NR2C2AP	0.352705	2.27335e-06	1.76823e-05
MRPL53	0.352689	1.94453e-06	1.54105e-05
DNAJC4	0.352642	1.95115e-06	1.54566e-05
WDR1	0.352576	1.96038e-06	1.55234e-05
ABHD12	0.352487	1.97292e-06	1.56163e-05
E2F1	0.352485	2.30841e-06	1.79218e-05
FAM100A	0.352478	2.30953e-06	1.79233e-05
SLC39A4	0.352464	1.97616e-06	1.56356e-05
LOC729991-MEF2B	0.352152	2.36254e-06	1.83054e-05
IDH3B	0.351943	2.39698e-06	1.85575e-05
ALKBH7	0.351589	2.10339e-06	1.65413e-05
C15orf61	0.351451	2.1242e-06	1.6678e-05
YBX1	0.351445	2.12505e-06	1.6678e-05
TBC1D14	0.351389	2.13348e-06	1.67296e-05
FLYWCH2	0.351333	2.50038e-06	1.92584e-05
SPSB3	0.35131	2.50439e-06	1.92816e-05
RPLP2	0.351278	2.51002e-06	1.93173e-05
ALG1	0.351271	2.15147e-06	1.68445e-05
LRWD1	0.350636	2.62394e-06	2.00512e-05
TMEM147	0.350598	2.25698e-06	1.75715e-05
TAF1C	0.350492	2.27393e-06	1.76823e-05
RGS10	0.350225	2.31748e-06	1.79778e-05
PMPCA	0.349938	2.36512e-06	1.83182e-05
TMEM208	0.34985	2.77006e-06	2.1052e-05
CISD3	0.349769	2.78558e-06	2.11452e-05
MRPL16	0.349746	2.79003e-06	2.11707e-05
LETM1	0.349625	2.81327e-06	2.13388e-05
PRSS53	0.349609	2.81642e-06	2.13459e-05
SUV420H2	0.349454	2.84668e-06	2.15501e-05
BYSL	0.34942	2.45329e-06	1.89407e-05
EIF3I	0.349236	2.48541e-06	1.91507e-05
VTI1B	0.349132	2.91044e-06	2.20071e-05
PDLIM2	0.348793	2.97887e-06	2.24764e-05
DGAT1	0.348722	2.57734e-06	1.97572e-05
CCDC12	0.348624	2.59509e-06	1.9862e-05
RPL36	0.348598	2.59997e-06	1.98915e-05
ZC3H3	0.348576	2.60405e-06	1.9907e-05
LZTS2	0.348471	3.04545e-06	2.29477e-05
NOL12	0.34845	3.04981e-06	2.29716e-05
ZFPL1	0.348236	2.66705e-06	2.03567e-05
GHDC	0.348235	3.09521e-06	2.32273e-05
TCF3	0.348232	3.0957e-06	2.32273e-05
PYGB	0.348223	2.66948e-06	2.03673e-05
IPO4	0.34811	2.69091e-06	2.05227e-05
DAP	0.347969	2.71759e-06	2.06937e-05
PIGT	0.347883	2.73421e-06	2.08121e-05
FASTK	0.34764	2.7812e-06	2.11202e-05
OTOF	0.346756	2.95915e-06	2.2358e-05
C19orf10	0.346718	2.96713e-06	2.24009e-05
TMED9	0.346624	3.45541e-06	2.57277e-05
CUTA	0.346418	3.50432e-06	2.6072e-05
TMEM101	0.346339	3.52318e-06	2.62022e-05
KLHL30	0.346308	3.05349e-06	2.29863e-05
BAT2	0.346228	3.0706e-06	2.30746e-05
SFXN3	0.346227	3.54997e-06	2.63712e-05
DGKQ	0.346186	3.07966e-06	2.31337e-05
GLI4	0.34601	3.60299e-06	2.67243e-05
TIMM13	0.345852	3.64182e-06	2.69506e-05
RABAC1	0.345837	3.15564e-06	2.36588e-05
COQ9	0.345676	3.19132e-06	2.39079e-05
ROM1	0.345644	3.19856e-06	2.39436e-05
AIMP2	0.345579	3.71014e-06	2.73936e-05
MBOAT7	0.345304	3.2752e-06	2.4508e-05
CDCA4	0.345275	3.28182e-06	2.4548e-05
LOC152217	0.34517	3.30603e-06	2.47196e-05
IGSF8	0.345096	3.83355e-06	2.81871e-05
HLA-E	0.345036	3.84925e-06	2.82812e-05
TBC1D22A	0.344949	3.35711e-06	2.5063e-05
SLC3A2	0.344872	3.37531e-06	2.51892e-05
MAN2B1	0.344816	3.90713e-06	2.86739e-05
TAGLN2	0.344689	3.94102e-06	2.88845e-05
MOB2	0.344642	3.42962e-06	2.55749e-05
GMPPA	0.3446	3.9646e-06	2.90146e-05
HEXIM2	0.344571	3.44661e-06	2.56818e-05
DVL2	0.344548	3.45231e-06	2.57145e-05
PLXNA1	0.344489	3.99457e-06	2.91725e-05
BAHD1	0.344426	3.48163e-06	2.5913e-05
MRM1	0.344167	3.54474e-06	2.63522e-05
FAM3A	0.344111	4.09797e-06	2.98474e-05
ERCC1	0.344107	4.09925e-06	2.98474e-05
TSR2	0.343938	3.60154e-06	2.67237e-05
CDK18	0.343788	3.63917e-06	2.69412e-05
LRRC41	0.343738	3.65177e-06	2.70036e-05
ARHGEF1	0.343585	4.24622e-06	3.07562e-05
BOLA1	0.343493	4.27286e-06	3.09244e-05
PPP1R16A	0.343488	4.2742e-06	3.09244e-05
C16orf86	0.343446	4.28625e-06	3.09867e-05
LRSAM1	0.343219	3.78547e-06	2.78863e-05
PLD3	0.343057	3.8282e-06	2.81671e-05
WDTC1	0.343053	3.82938e-06	2.81671e-05
RING1	0.342691	3.92634e-06	2.8804e-05
TCF25	0.342547	3.96549e-06	2.90146e-05
RNF181	0.342475	4.57596e-06	3.28025e-05
ALKBH6	0.342348	4.02042e-06	2.93503e-05
ARHGDIB	0.342326	4.02654e-06	2.93839e-05
FLOT1	0.342248	4.64635e-06	3.32092e-05
CLCN1	0.342192	4.06377e-06	2.96334e-05
RPL13	0.342183	4.66666e-06	3.33298e-05
HLX	0.34213	4.08129e-06	2.975e-05
ZFYVE27	0.342053	4.70751e-06	3.35776e-05
POLR2H	0.342001	4.11764e-06	2.99655e-05
SAPS2	0.341859	4.76944e-06	3.39393e-05
TYK2	0.341796	4.78951e-06	3.40696e-05
F12	0.341755	4.18807e-06	3.0437e-05
CCDC157	0.341703	4.81939e-06	3.42571e-05
HLA-DRB6	0.341675	4.21128e-06	3.05715e-05
ARID3A	0.341563	4.24367e-06	3.07562e-05
MRPL43	0.341414	4.2876e-06	3.09867e-05
UNC119	0.341414	4.91391e-06	3.48525e-05
GBAP1	0.341399	4.29204e-06	3.10073e-05
FBXO6	0.341285	4.32569e-06	3.12271e-05
GPSM3	0.341261	4.96452e-06	3.50963e-05
HEATR2	0.341244	4.96992e-06	3.51217e-05
RER1	0.341184	4.99001e-06	3.52198e-05
C11orf24	0.341008	4.40879e-06	3.17833e-05
PSKH1	0.341002	4.41072e-06	3.17833e-05
FADD	0.340938	5.07274e-06	3.56798e-05
PRDX4	0.340906	5.08376e-06	3.57315e-05
PSMD4	0.340898	4.44224e-06	3.19855e-05
MEF2D	0.340834	5.10825e-06	3.58777e-05
MYPOP	0.34073	5.144e-06	3.60897e-05
KCTD13	0.34056	4.5464e-06	3.26267e-05
POLR2F	0.340526	5.2146e-06	3.65586e-05
MTMR14	0.340459	5.23807e-06	3.67099e-05
CS	0.340393	4.59883e-06	3.293e-05
NFIC	0.340357	4.6101e-06	3.29986e-05
CCDC94	0.340277	4.63555e-06	3.31564e-05
ATP6V0B	0.340258	4.64144e-06	3.31863e-05
PSME1	0.340235	4.64881e-06	3.32146e-05
FLNA	0.340192	5.33212e-06	3.72482e-05
DCPS	0.340157	5.34451e-06	3.73214e-05
SPINT1	0.340152	4.67545e-06	3.33804e-05
BLOC1S3	0.340144	5.34947e-06	3.73426e-05
CCDC51	0.340089	4.69546e-06	3.3511e-05
AP1S1	0.34003	5.39015e-06	3.75996e-05
RRP12	0.340013	4.72011e-06	3.36498e-05
GSN	0.339904	4.75549e-06	3.38648e-05
TESK1	0.339763	5.4868e-06	3.81161e-05
ACOT2	0.339719	5.50292e-06	3.82081e-05
PYGO2	0.339662	4.83478e-06	3.4354e-05
MAEA	0.339606	4.85333e-06	3.44731e-05
ANXA6	0.339594	4.85717e-06	3.44879e-05
TMEM179B	0.339418	4.91623e-06	3.48563e-05
RPS19	0.339373	4.93111e-06	3.49328e-05
ZDHHC5	0.339369	4.9324e-06	3.49328e-05
TRPM4	0.33932	4.94922e-06	3.50264e-05
TPPP3	0.339292	4.95856e-06	3.50669e-05
STAT6	0.339221	4.98254e-06	3.51982e-05
NFE2L1	0.339215	4.98484e-06	3.52016e-05
CTXN1	0.339194	4.99194e-06	3.52198e-05
PMM1	0.339171	4.99952e-06	3.52412e-05
CNPY3	0.339089	5.73876e-06	3.96756e-05
ZNF408	0.339086	5.02879e-06	3.53963e-05
SORBS3	0.339008	5.76979e-06	3.98618e-05
PPAN	0.338794	5.12999e-06	3.60044e-05
CCNE1	0.338368	6.02017e-06	4.13985e-05
ZNF513	0.338365	5.28192e-06	3.70039e-05
PGAM1	0.338364	6.02203e-06	4.13985e-05
ABHD14B	0.338307	5.30286e-06	3.71105e-05
HINT2	0.338306	6.04521e-06	4.15432e-05
LILRA2	0.338289	6.05172e-06	4.15679e-05
CD2BP2	0.33825	5.32338e-06	3.72006e-05
KLHL17	0.338099	6.12846e-06	4.19966e-05
TRIM72	0.338079	5.38576e-06	3.75825e-05
SYCE1L	0.338044	5.39868e-06	3.76456e-05
MRPS18B	0.338037	5.40113e-06	3.76492e-05
FIS1	0.338025	6.15865e-06	4.21738e-05
ARRB1	0.337963	6.18424e-06	4.23341e-05
DENND4B	0.337894	5.4537e-06	3.79476e-05
CRAT	0.337843	5.47262e-06	3.8052e-05
MIDN	0.337803	5.48772e-06	3.81161e-05
PIK3CD	0.3378	6.25105e-06	4.27313e-05
TMEM134	0.337351	6.43981e-06	4.38927e-05
TNFRSF1A	0.337343	5.6616e-06	3.92185e-05
FXR2	0.337323	6.45166e-06	4.39327e-05
NEK8	0.337193	6.50725e-06	4.42647e-05
PDCD2L	0.337135	5.74192e-06	3.96833e-05
TRAPPC2L	0.337052	5.77447e-06	3.988e-05
PSMB3	0.337013	5.78983e-06	3.99718e-05
GUSB	0.336957	6.60966e-06	4.48047e-05
LIMD2	0.336767	6.6931e-06	4.53229e-05
PEMT	0.336577	6.77754e-06	4.57831e-05
MVP	0.33653	5.98191e-06	4.11955e-05
ASB6	0.336489	5.99881e-06	4.12973e-05
FKBP1A	0.336472	6.00578e-06	4.13307e-05
CSTB	0.336461	6.0101e-06	4.13457e-05
TEF	0.336355	6.05309e-06	4.15679e-05
LDLR	0.336226	6.1064e-06	4.19044e-05
TBC1D10A	0.33621	6.9431e-06	4.68202e-05
PEX26	0.336118	6.151e-06	4.21362e-05
AGAP3	0.336118	6.98562e-06	4.70579e-05
RPL18A	0.335679	6.33591e-06	4.32506e-05
PDE1B	0.335638	7.20963e-06	4.84495e-05
EIF3G	0.335557	6.38817e-06	4.35767e-05
CCND3	0.335434	6.44126e-06	4.38927e-05
LRP10	0.335352	6.47697e-06	4.40896e-05
DKK2	0.335309	6.49559e-06	4.42009e-05
GGT3P	0.33519	6.54807e-06	4.45113e-05
ZBTB7A	0.335153	6.56455e-06	4.45972e-05
GNAS	0.335107	7.4654e-06	4.99268e-05
MAST3	0.33508	6.59687e-06	4.47648e-05
C19orf52	0.335061	6.60502e-06	4.47889e-05
TOP3B	0.335061	7.48814e-06	5.00617e-05
DDX19B	0.334973	6.64418e-06	4.5023e-05
LOC339674	0.334808	6.71858e-06	4.54796e-05
SSR4	0.334714	6.76078e-06	4.57017e-05
ARC	0.334627	6.80083e-06	4.59245e-05
DTD1	0.334613	7.71101e-06	5.13927e-05
AHCY	0.334342	7.84917e-06	5.2224e-05
LEMD2	0.334271	6.96509e-06	4.69359e-05
SKIV2L	0.334196	7.92453e-06	5.26645e-05
CEACAM21	0.334154	7.02008e-06	4.72737e-05
MLL4	0.334152	7.9474e-06	5.27872e-05
ZNF282	0.334057	7.99695e-06	5.3062e-05
HLA-DPB1	0.333947	7.11792e-06	4.78994e-05
ERI3	0.33393	8.06387e-06	5.34586e-05
LRRC24	0.333925	7.12843e-06	4.79369e-05
MED22	0.333886	8.08712e-06	5.35871e-05
TPD52L2	0.333582	8.24912e-06	5.45862e-05
AKR1B1	0.333534	7.31777e-06	4.91083e-05
MID1IP1	0.333505	7.33206e-06	4.91703e-05
WDR83	0.333329	7.41896e-06	4.97188e-05
HLA-DMA	0.333305	7.43046e-06	4.97787e-05
DUS2L	0.333044	8.54361e-06	5.62859e-05
SERTAD1	0.332903	7.6328e-06	5.09238e-05
ELK1	0.332823	7.67366e-06	5.11788e-05
MTA1	0.332697	8.73929e-06	5.74778e-05
SCARB1	0.33265	8.7657e-06	5.76125e-05
LGALS9C	0.332511	8.84539e-06	5.80186e-05
RPS9	0.332501	7.84036e-06	5.22011e-05
MTG1	0.332491	7.84571e-06	5.22188e-05
DDX56	0.33243	8.89219e-06	5.82666e-05
ZNF385A	0.332412	8.90292e-06	5.83173e-05
ARHGEF19	0.332401	7.89262e-06	5.24951e-05
FBXO41	0.332377	8.92307e-06	5.84296e-05
WDR54	0.332338	7.92622e-06	5.26645e-05
HIGD2A	0.332136	9.06398e-06	5.92526e-05
INF2	0.332124	9.07081e-06	5.9271e-05
C12orf52	0.332077	8.06497e-06	5.34586e-05
PIK3R2	0.331883	8.16962e-06	5.40969e-05
UBA52	0.331729	8.2538e-06	5.45986e-05
AEN	0.331711	8.26398e-06	5.46288e-05
CPSF4	0.331488	8.38709e-06	5.53486e-05
TBC1D1	0.331361	8.45841e-06	5.57624e-05
NPM3	0.331304	9.56681e-06	6.21843e-05
CASP9	0.331262	9.59271e-06	6.23109e-05
FAM65A	0.331244	9.60424e-06	6.2365e-05
WDR62	0.331005	9.75387e-06	6.3224e-05
CIZ1	0.330418	1.01309e-05	6.53265e-05
XKR8	0.330407	1.01384e-05	6.53538e-05
ZNF384	0.330398	1.01445e-05	6.53692e-05
AKT2	0.330342	1.0181e-05	6.55414e-05
ABHD14A	0.330314	1.01993e-05	6.56375e-05
RPL23AP82	0.3303	1.02085e-05	6.56585e-05
MYO9B	0.330291	1.02146e-05	6.56707e-05
TRAPPC6A	0.330085	1.03515e-05	6.64412e-05
CHCHD5	0.329723	9.42711e-06	6.13788e-05
GANAB	0.329697	9.44371e-06	6.14663e-05
MOGS	0.329649	1.06465e-05	6.81771e-05
STOML2	0.32938	1.08325e-05	6.92313e-05
FAAH	0.32925	1.09234e-05	6.97205e-05
TECPR1	0.329206	9.75407e-06	6.3224e-05
PIGQ	0.329198	9.75929e-06	6.3224e-05
MCAT	0.329178	1.0974e-05	6.99976e-05
GTF3C1	0.3291	1.10298e-05	7.02842e-05
MOBKL2A	0.32909	9.82947e-06	6.36363e-05
CAMKK1	0.329083	1.10413e-05	7.02885e-05
OCEL1	0.329083	1.10413e-05	7.02885e-05
FHOD1	0.329028	1.10809e-05	7.05173e-05
EHD1	0.328979	1.11156e-05	7.06921e-05
CANT1	0.328956	1.11322e-05	7.07744e-05
USF1	0.328822	1.12288e-05	7.13186e-05
C5orf62	0.328645	1.13566e-05	7.20362e-05
C17orf106	0.328569	1.01721e-05	6.55054e-05
PPP2R5B	0.328513	1.02093e-05	6.56585e-05
ANKRD54	0.328474	1.14823e-05	7.27152e-05
PYCRL	0.328321	1.15956e-05	7.33609e-05
MLX	0.328282	1.03658e-05	6.64887e-05
PDZD7	0.328135	1.04666e-05	6.71134e-05
RPL18	0.328066	1.05138e-05	6.73937e-05
ASL	0.327955	1.18711e-05	7.48845e-05
RPAP1	0.327917	1.06175e-05	6.80133e-05
BCAP31	0.327783	1.20022e-05	7.56136e-05
TUBG2	0.327572	1.21654e-05	7.64462e-05
OLFML2A	0.327466	1.22486e-05	7.69417e-05
ARPC5L	0.327398	1.23014e-05	7.71984e-05
TUSC2	0.327327	1.23581e-05	7.74792e-05
BRMS1	0.327117	1.11888e-05	7.1088e-05
S1PR4	0.327031	1.12515e-05	7.1416e-05
GPR124	0.326998	1.26207e-05	7.90239e-05
GBA	0.326828	1.27578e-05	7.98052e-05
NAT9	0.326525	1.30074e-05	8.115e-05
MRPL11	0.326367	1.17503e-05	7.42671e-05
RPS2P32	0.326349	1.31543e-05	8.19424e-05
CLTA	0.326334	1.1776e-05	7.43809e-05
GLTSCR1	0.32632	1.17866e-05	7.44242e-05
CDK10	0.326293	1.18072e-05	7.45296e-05
VPS11	0.326274	1.18221e-05	7.45994e-05
KCNH3	0.326251	1.32361e-05	8.23731e-05
DYRK1B	0.326119	1.19419e-05	7.52825e-05
SNAPIN	0.326081	1.19714e-05	7.54441e-05
RASSF7	0.326066	1.33933e-05	8.32185e-05
C20orf201	0.325914	1.21026e-05	7.61326e-05
SNRPC	0.325681	1.37253e-05	8.50635e-05
ITPKC	0.325593	1.23581e-05	7.74792e-05
MBD1	0.32557	1.23769e-05	7.75221e-05
GNB1L	0.325183	1.41668e-05	8.76321e-05
TMEM203	0.325156	1.27144e-05	7.95845e-05
HSPB7	0.325025	1.28234e-05	8.01635e-05
LRPAP1	0.32499	1.43408e-05	8.8637e-05
TUBA1A	0.324988	1.43429e-05	8.8637e-05
ISG15	0.324881	1.44402e-05	8.91817e-05
RHBDF2	0.32484	1.44785e-05	8.93612e-05
ARHGAP9	0.324824	1.44934e-05	8.94248e-05
HLA-H	0.324814	1.45019e-05	8.9449e-05
APOBEC3H	0.324712	1.30861e-05	8.15822e-05
MRPL52	0.324599	1.31828e-05	8.20677e-05
DAPK3	0.324427	1.48619e-05	9.14378e-05
SMPD4	0.324361	1.33874e-05	8.32185e-05
ZNF467	0.324281	1.5e-05	9.21703e-05
ADCY3	0.324232	1.50462e-05	9.23963e-05
XRCC6	0.324104	1.36123e-05	8.44442e-05
CHTF18	0.324098	1.51747e-05	9.30972e-05
TARS2	0.324095	1.36202e-05	8.44659e-05
COX7A2	0.324082	1.36317e-05	8.45107e-05
PPM1F	0.323984	1.52841e-05	9.36796e-05
EVI5L	0.323978	1.52908e-05	9.36913e-05
CCL5	0.323964	1.37363e-05	8.51044e-05
CECR5	0.323695	1.55665e-05	9.51407e-05
DHRS4L2	0.323373	1.42713e-05	8.82507e-05
GPKOW	0.323155	1.44734e-05	8.93583e-05
GNL1	0.323083	1.45406e-05	8.96596e-05
CCDC130	0.322827	1.47827e-05	9.1008e-05
RPL37A	0.322566	1.67146e-05	0.000101503
EFTUD2	0.322427	1.68614e-05	0.000102252
USP21	0.322274	1.53181e-05	9.38287e-05
MFN2	0.322176	1.54154e-05	9.43655e-05
RPS6KA1	0.322151	1.54403e-05	9.44883e-05
CHCHD8	0.322112	1.54789e-05	9.46945e-05
TTC7A	0.322098	1.72139e-05	0.000104227
PNKP	0.322063	1.72515e-05	0.00010439
EHMT2	0.321842	1.57498e-05	9.62003e-05
DEF8	0.32166	1.76939e-05	0.000106734
LOC388955	0.321572	1.77919e-05	0.000107292
B4GALT2	0.321414	1.61879e-05	9.86597e-05
OTUD5	0.321375	1.8013e-05	0.000108372
DUSP23	0.321372	1.80156e-05	0.000108372
ACOT1	0.321317	1.62893e-05	9.9153e-05
ZNF653	0.321287	1.63206e-05	9.93124e-05
ANXA11	0.32092	1.67093e-05	0.000101503
WRAP53	0.320898	1.67325e-05	0.000101565
ANO8	0.320672	1.69764e-05	0.000102917
FUK	0.32058	1.89319e-05	0.000113358
PARD6A	0.320524	1.89978e-05	0.000113648
INPP5E	0.320288	1.92804e-05	0.000115232
WIBG	0.32012	1.75855e-05	0.000106212
TAZ	0.320095	1.95133e-05	0.000116445
C21orf119	0.320081	1.95303e-05	0.000116511
VAMP8	0.320048	1.76664e-05	0.000106601
ARHGAP33	0.319828	1.79162e-05	0.000107975
GTF2F1	0.319762	1.79916e-05	0.000108329
NMT1	0.31968	1.80864e-05	0.000108765
NFKBIL1	0.319634	1.81393e-05	0.000109043
TMCO4	0.31963	1.8144e-05	0.000109043
DNAJC11	0.319376	1.8439e-05	0.000110679
JAG2	0.319364	1.84539e-05	0.000110735
2022-03-02	0.319305	2.04984e-05	0.000121838
PSMG3	0.319185	1.86651e-05	0.000111948
CDK4	0.319167	1.8686e-05	0.000111998
ISYNA1	0.319004	2.08862e-05	0.000124067
STK11IP	0.318948	1.89481e-05	0.00011342
DCAF11	0.31892	1.89828e-05	0.000113593
PTCD1	0.31839	2.16983e-05	0.000128459
EDEM2	0.318318	2.17952e-05	0.000128915
FAM53B	0.318301	1.97434e-05	0.00011771
TRUB2	0.318282	1.97669e-05	0.000117814
STIM1	0.318138	1.99475e-05	0.000118745
EIF4A3	0.318068	2.00373e-05	0.000119243
MRTO4	0.317799	2.25078e-05	0.000132807
MAP3K10	0.317736	2.25952e-05	0.000133282
POC1A	0.317636	2.2735e-05	0.000134025
STK40	0.317622	2.27546e-05	0.0001341
HLA-DRA	0.317474	2.08041e-05	0.000123617
HIST1H2BK	0.317314	2.31925e-05	0.000136598
ASF1B	0.31727	2.32557e-05	0.000136929
RNF167	0.317219	2.33291e-05	0.000137278
VILL	0.317193	2.11777e-05	0.000125683
PEX6	0.317177	2.33893e-05	0.000137591
CCHCR1	0.31715	2.34295e-05	0.000137786
MRPL20	0.317105	2.12956e-05	0.000126344
MGC72080	0.317087	2.35203e-05	0.000138275
NDUFB2	0.31699	2.14506e-05	0.000127148
ITGB2	0.316906	2.37843e-05	0.000139282
HIST2H2AA3	0.316839	2.16555e-05	0.000128284
CLN6	0.316821	2.16806e-05	0.000128394
DPF2	0.316725	2.40511e-05	0.000140591
SGSM3	0.316675	2.18814e-05	0.000129347
MLLT1	0.316496	2.43938e-05	0.000142261
ZP3	0.316341	2.46284e-05	0.000143577
MYL5	0.316257	2.24642e-05	0.00013263
RTN2	0.316257	2.47553e-05	0.00014423
ALDH4A1	0.31593	2.52583e-05	0.000146809
FOXRED1	0.31578	2.31491e-05	0.000136384
SIGLEC12	0.315585	2.58004e-05	0.000149557
NDUFA9	0.315512	2.35428e-05	0.000138285
NCRNA00235	0.315497	2.35641e-05	0.000138368
PPRC1	0.315318	2.38308e-05	0.000139429
PDRG1	0.315012	2.42927e-05	0.000141875
TMEM120A	0.315001	2.43083e-05	0.000141924
ZNF48	0.314986	2.43313e-05	0.000142015
HCST	0.314597	2.49322e-05	0.000145131
COPS7B	0.314546	2.5011e-05	0.000145546
FURIN	0.314477	2.51191e-05	0.000146131
NPW	0.31434	2.53367e-05	0.000147162
BIN3	0.31396	2.85012e-05	0.000164283
PRR13	0.313943	2.59717e-05	0.000150461
TOMM34	0.313696	2.63752e-05	0.000152662
MGAT1	0.313381	2.95274e-05	0.000169393
BID	0.313358	2.95692e-05	0.000169485
IRF7	0.313307	2.96613e-05	0.000169862
C16orf5	0.313182	2.98884e-05	0.000170912
PPIA	0.313175	2.72465e-05	0.000157564
CCDC72	0.313165	2.9918e-05	0.00017103
ASB2	0.312943	3.03263e-05	0.000173161
BCS1L	0.312709	3.07615e-05	0.000175183
LIN37	0.31241	3.13259e-05	0.000178136
ECHDC3	0.312376	2.86345e-05	0.000164905
COMMD4	0.312366	3.14099e-05	0.000178405
PPP1R7	0.312145	2.90478e-05	0.000167037
PKM2	0.312074	2.91754e-05	0.000167666
TXNRD2	0.311974	2.93566e-05	0.000168564
RNF208	0.311863	3.23839e-05	0.000183402
DTX2	0.311848	2.95873e-05	0.000169539
SMG5	0.311832	2.96171e-05	0.000169659
RPL10	0.311796	2.96828e-05	0.000169885
NAGLU	0.311747	3.26124e-05	0.000184535
RELT	0.311671	3.2764e-05	0.000185338
LOC100289341	0.311576	3.00903e-05	0.000171914
ATP2A1	0.311427	3.32508e-05	0.000187764
STX5	0.311418	3.32694e-05	0.000187787
ARHGAP17	0.311323	3.05648e-05	0.000174267
TMEM110	0.311283	3.35414e-05	0.000188967
SURF1	0.311137	3.38392e-05	0.000190534
MAST2	0.311086	3.39437e-05	0.000191012
NRGN	0.311063	3.39914e-05	0.000191225
MRPL36	0.310987	3.4149e-05	0.000191834
HIC1	0.31098	3.12198e-05	0.000177637
ATP6AP1	0.310908	3.13586e-05	0.00017827
ALPP	0.310815	3.15398e-05	0.000178934
C11orf68	0.310767	3.46067e-05	0.000194013
ATP5J2	0.310722	3.1722e-05	0.000179915
RPS5	0.310678	3.18083e-05	0.0001803
ZBTB7B	0.310678	3.18083e-05	0.0001803
RAB4B	0.310335	3.24884e-05	0.000183886
PSME2	0.310182	3.27957e-05	0.000185464
TFE3	0.310176	3.28077e-05	0.000185478
FADS3	0.310039	3.61609e-05	0.000202027
KRTAP10-3	0.310023	3.31169e-05	0.000187063
SH2B1	0.309921	3.64195e-05	0.000203238
TAF6L	0.309799	3.35772e-05	0.000189114
SLC29A1	0.309552	3.40907e-05	0.000191562
UBE2I	0.30935	3.45181e-05	0.000193684
NSMCE1	0.309338	3.45427e-05	0.00019371
POP5	0.3093	3.46232e-05	0.000194049
TOB2	0.309219	3.47964e-05	0.000194854
P2RX4	0.308986	3.52977e-05	0.000197489
UBQLN4	0.308977	3.85463e-05	0.000213758
HLA-B	0.30895	3.86107e-05	0.000214016
C17orf56	0.30875	3.90756e-05	0.000216446
PRR19	0.308722	3.91408e-05	0.000216622
GIYD2	0.308405	3.6576e-05	0.000203995
RPS2	0.308176	3.70927e-05	0.000206639
PCNXL2	0.308073	4.06936e-05	0.000224386
MAN2B2	0.307934	4.10338e-05	0.000226134
COX6B1	0.30786	4.12163e-05	0.00022669
AKAP1	0.307849	4.12449e-05	0.000226783
GCHFR	0.307816	3.79165e-05	0.000210746
MPI	0.307591	4.18845e-05	0.000229649
RHOF	0.307559	4.19658e-05	0.000229837
PHYHIP	0.307318	3.90879e-05	0.000216452
CARKD	0.307193	3.9386e-05	0.00021767
FANCE	0.307183	4.29177e-05	0.000234324
MPST	0.307156	4.2989e-05	0.000234648
VEGFB	0.307128	4.30604e-05	0.000234906
TKT	0.307026	4.33232e-05	0.000236141
PNMA6A	0.307007	3.98346e-05	0.000219961
RNMTL1	0.306884	4.36901e-05	0.000237874
SLC41A3	0.306859	4.37566e-05	0.000238169
HPCAL1	0.306752	4.40356e-05	0.000239487
CACNB1	0.306618	4.43898e-05	0.000241143
LAMP1	0.306615	4.07972e-05	0.000224894
FBXL8	0.306588	4.44696e-05	0.000241374
ATXN7L2	0.306535	4.4611e-05	0.000241872
POLL	0.306335	4.51436e-05	0.000244351
TNFSF9	0.306313	4.15517e-05	0.000228083
MAMDC4	0.306301	4.15839e-05	0.000228195
C14orf4	0.306266	4.53308e-05	0.000245023
ZC3H12D	0.306194	4.1854e-05	0.000229548
EXOSC6	0.306189	4.55376e-05	0.000246072
ACSF3	0.30618	4.55627e-05	0.00024614
NARFL	0.306062	4.2191e-05	0.00023094
QARS	0.306009	4.23277e-05	0.000231428
OVCA2	0.305969	4.61378e-05	0.000248832
MGAT4B	0.305866	4.26953e-05	0.000233306
PPIAL4C	0.305852	4.27308e-05	0.000233435
C20orf135	0.305582	4.72109e-05	0.000254056
OPRL1	0.305406	4.39023e-05	0.000238829
TRPV2	0.305371	4.78056e-05	0.000256829
NEURL4	0.305348	4.78713e-05	0.000257112
PHC2	0.305325	4.79372e-05	0.000257394
TBC1D9B	0.305212	4.44217e-05	0.000241249
CPNE7	0.305205	4.444e-05	0.000241281
VCP	0.305109	4.46971e-05	0.000242204
POLE4	0.305077	4.86472e-05	0.000260703
DNMT1	0.305057	4.48388e-05	0.000242836
C16orf55	0.304972	4.50709e-05	0.000244025
SDHAF1	0.304656	4.59384e-05	0.000247963
CHCHD6	0.304631	4.60087e-05	0.000248205
PAOX	0.304585	5.00834e-05	0.000267515
MRPL21	0.304567	5.01383e-05	0.000267735
PDLIM1	0.304548	5.01933e-05	0.000267955
LOC407835	0.304504	4.63613e-05	0.000249968
SURF6	0.30437	4.67384e-05	0.000251862
MYH9	0.30433	5.08441e-05	0.000271057
METRN	0.304298	4.69414e-05	0.000252815
ARF5	0.304291	5.09627e-05	0.000271466
CITED4	0.304212	5.12006e-05	0.000272509
PHF5A	0.304163	4.73272e-05	0.000254611
CNDP2	0.304137	4.73994e-05	0.000254859
TUBB6	0.30409	4.75359e-05	0.000255522
RNPEP	0.303932	5.20556e-05	0.000276455
ATG9B	0.303842	4.82497e-05	0.000258929
BAIAP3	0.303832	4.82782e-05	0.000259011
SLC12A9	0.30383	5.23698e-05	0.000277896
SLC1A5	0.303822	4.83085e-05	0.000259102
ACLY	0.303809	5.24343e-05	0.000278162
PLXNB3	0.303793	4.83913e-05	0.000259474
FAM83H	0.30366	4.87825e-05	0.000261356
PLEKHO1	0.303401	4.95465e-05	0.000265084
SERINC2	0.303293	4.98685e-05	0.000266733
REXO4	0.30328	4.99096e-05	0.000266806
RUVBL1	0.303165	5.44637e-05	0.000287673
SUFU	0.303088	5.47095e-05	0.000288735
PXMP2	0.302958	5.08815e-05	0.000271108
MYST1	0.302892	5.10836e-05	0.000271961
TMEM187	0.302831	5.1271e-05	0.00027281
COTL1	0.302717	5.16225e-05	0.00027453
PA2G4	0.302706	5.16584e-05	0.000274645
NAPA	0.302698	5.1683e-05	0.000274701
DDB1	0.30264	5.18634e-05	0.000275584
SLC7A5P1	0.302585	5.20347e-05	0.000276419
RBM15B	0.302397	5.26246e-05	0.000279019
SLC25A39	0.30236	5.27416e-05	0.000279563
ARFGAP1	0.302321	5.28625e-05	0.000279899
SARS	0.302309	5.72717e-05	0.00030087
QSOX1	0.3022	5.7639e-05	0.000302391
MRPL24	0.302156	5.77881e-05	0.000303091
RGS14	0.302023	5.38136e-05	0.000284625
DALRD3	0.301919	5.41502e-05	0.000286172
CDC45	0.301864	5.87861e-05	0.00030791
LOC100271722	0.301813	5.8962e-05	0.000308749
LOC340508	0.30173	5.47645e-05	0.000288947
D2HGDH	0.301644	5.95492e-05	0.000311572
SEC13	0.301586	5.97516e-05	0.000312463
TPP1	0.301299	6.07649e-05	0.000317335
EBP	0.30125	5.6356e-05	0.00029654
FAM64A	0.301237	5.63994e-05	0.000296679
MTHFR	0.300892	5.75717e-05	0.000302201
PODNL1	0.30088	5.76154e-05	0.000302349
R3HCC1	0.300801	5.78864e-05	0.000303525
PHLDB3	0.300756	6.27214e-05	0.000326675
ZNF362	0.30065	6.31129e-05	0.000328538
EEF2	0.30059	6.33352e-05	0.000329607
PTDSS2	0.300384	5.93412e-05	0.000310651
DEXI	0.300354	5.94464e-05	0.000311118
JUND	0.300294	5.96562e-05	0.000312048
TTBK2	-0.300044	6.05505e-05	0.0003163
CDKL3	-0.300141	6.02014e-05	0.000314731
RANBP2	-0.300311	6.43707e-05	0.00033437
WDR48	-0.300318	6.43447e-05	0.000334324
KIF2A	-0.30042	6.39633e-05	0.00033252
YPEL1	-0.30055	6.34809e-05	0.000330277
SGK269	-0.300701	6.29254e-05	0.00032765
UBE2CBP	-0.300747	5.80704e-05	0.000304408
OR2G3	-0.300908	5.75193e-05	0.000302007
APOBEC2	-0.300936	5.74203e-05	0.000301569
CCPG1	-0.300956	6.19956e-05	0.000323068
CDKN2AIP	-0.301083	6.15355e-05	0.000320929
MPHOSPH9	-0.301156	5.66723e-05	0.000297802
TNRC6C	-0.301224	5.64457e-05	0.000296771
ADAM20	-0.301243	6.09629e-05	0.000318284
EML5	-0.301401	6.04035e-05	0.000315617
SYNCRIP	-0.301419	6.0338e-05	0.00031536
KCTD4	-0.301473	5.56128e-05	0.000292788
TAS2R43	-0.301478	5.5597e-05	0.000292784
GCNT1	-0.301487	5.55661e-05	0.00029278
MED4	-0.301568	5.52977e-05	0.000291444
PDS5A	-0.301588	5.52327e-05	0.00029118
ATF7IP	-0.301673	5.49505e-05	0.000289772
FAM103A1	-0.301778	5.46092e-05	0.000288284
PRMT10	-0.301809	5.45077e-05	0.000287827
SGIP1	-0.30185	5.43733e-05	0.000287273
KIAA1826	-0.301911	5.86266e-05	0.000307158
ZNF117	-0.301913	5.86186e-05	0.000307158
BNIP3L	-0.302003	5.38802e-05	0.0002849
LOC100303728	-0.302118	5.35086e-05	0.000283166
AZI2	-0.302192	5.32716e-05	0.000281989
ZCCHC6	-0.302329	5.28373e-05	0.000279842
ABI3BP	-0.302347	5.27807e-05	0.000279695
ZNF570	-0.302516	5.22502e-05	0.000277337
DGAT2L6	-0.302535	5.21909e-05	0.000277097
C8orf44	-0.302541	5.64976e-05	0.000296963
ATP6V0A2	-0.302567	5.6413e-05	0.000296679
GUSBL1	-0.302678	5.60454e-05	0.000294986
ZNF558	-0.30277	5.14608e-05	0.000273744
FAM186A	-0.302817	5.55892e-05	0.000292784
GPATCH8	-0.303009	5.0726e-05	0.000270502
BBS10	-0.303023	5.49188e-05	0.000289683
DDX42	-0.303041	5.06308e-05	0.000270068
NLK	-0.303114	5.04094e-05	0.000268961
CNTN2	-0.303171	5.02356e-05	0.000268107
ZNF878	-0.303225	5.00737e-05	0.000267515
ZNF841	-0.303251	4.99966e-05	0.000267198
TTC33	-0.303271	5.41229e-05	0.000286105
ZNF177	-0.303376	5.37914e-05	0.000284585
SPDYE8P	-0.303459	4.93742e-05	0.000264235
SUGT1	-0.303464	4.93599e-05	0.000264231
GSG1	-0.303492	4.92772e-05	0.000263861
C14orf45	-0.303541	4.91306e-05	0.000263148
TTC32	-0.303691	5.28012e-05	0.000279727
RYR3	-0.303783	5.25132e-05	0.000278505
OGN	-0.303897	4.80899e-05	0.000258143
ZNF621	-0.304081	4.75591e-05	0.000255576
LPGAT1	-0.304137	4.73994e-05	0.000254859
RORA	-0.304263	5.10465e-05	0.000271838
PCSK1	-0.304285	4.69799e-05	0.000252953
E2F3	-0.304326	5.08581e-05	0.000271057
SKIV2L2	-0.304343	4.68159e-05	0.000252209
ZNF283	-0.304488	4.64068e-05	0.000250144
RCHY1	-0.304645	4.59691e-05	0.00024806
NSUN6	-0.304653	4.98846e-05	0.000266746
HACE1	-0.304671	4.58967e-05	0.000247806
GPX2	-0.304894	4.52824e-05	0.00024483
SPTY2D1	-0.30491	4.52395e-05	0.000244666
PPP2R3A	-0.304935	4.51698e-05	0.000244425
FEZ2	-0.305065	4.48168e-05	0.000242785
PTPN13	-0.305116	4.46788e-05	0.000242172
MAP3K1	-0.305128	4.85004e-05	0.000259988
SERAC1	-0.305171	4.45314e-05	0.000241508
ZC3H8	-0.305172	4.45287e-05	0.000241508
KPNA3	-0.305292	4.42052e-05	0.000240274
AUTS2	-0.305343	4.4069e-05	0.000239601
NEK5	-0.305423	4.38576e-05	0.000238652
CYP3A4	-0.305495	4.36673e-05	0.000237816
ZFAND6	-0.305617	4.3345e-05	0.000236193
SUMO1P3	-0.305628	4.70812e-05	0.000253428
CHORDC1	-0.305658	4.32377e-05	0.000235741
TMED7	-0.305687	4.31614e-05	0.000235391
CLDND1	-0.305805	4.28541e-05	0.000234043
LOC442454	-0.306034	4.22623e-05	0.0002312
PEX2	-0.306161	4.1939e-05	0.000229755
CPA6	-0.306164	4.19308e-05	0.000229755
ACVR2A	-0.306173	4.55816e-05	0.000246173
PDE3B	-0.306229	4.17657e-05	0.000229128
STYX	-0.30631	4.52122e-05	0.000244586
EXOC6	-0.306355	4.14465e-05	0.00022757
CCDC73	-0.306369	4.14115e-05	0.000227442
CFL2	-0.30638	4.13848e-05	0.000227359
LUC7L2	-0.306408	4.13145e-05	0.000227037
ZNF565	-0.306457	4.11916e-05	0.000226682
MITD1	-0.306463	4.11759e-05	0.00022666
LACE1	-0.306487	4.11151e-05	0.000226389
KLHL32	-0.306493	4.10995e-05	0.000226367
FKSG29	-0.306498	4.1089e-05	0.000226367
PREPL	-0.306576	4.45003e-05	0.000241474
CLMN	-0.306639	4.43347e-05	0.000240911
RFTN2	-0.306865	4.01811e-05	0.000221623
BMX	-0.306953	3.99674e-05	0.00022057
[truncated: 1,737 more rows]
