# Supplementary material for: SLC25A1-associated prognostic signature predicts poor survival in acute myeloid leukemia patients
Source: Front Genet. 2023 Jan 6;13:1081262. doi: 10.3389/fgene.2022.1081262 (PMC9852877; doi:10.3389/fgene.2022.1081262)
Supplement: Supplementary file 5 [file Table1.XLSX]

## Sheet: Sheet1
Table S1. DEG analysis of SLC25A1 high-expression and low-expression groups
Symbol	logFC	AveExpr	t	P.Value	adj.P.Val	B
A1BG	-0.235781	0.992425	-3.52206	0.000568029	0.00488159	-1.19724
A1BG-AS1	0.0094148	1.7586	0.126617	0.899414	0.983999	-7.15073
A1CF	-0.00471728	0.00757073	-3.24457	0.00145115	0.0102925	-2.06949
A2M	-0.516958	1.54808	-3.64623	0.00036665	0.00342741	-0.78732
A2M-AS1	-0.142054	1.48129	-1.09736	0.274248	0.472471	-6.55865
A2ML1	-0.00719023	0.371078	-0.126997	0.899113	0.983825	-7.15068
A2ML1-AS1	-0.00339474	0.0599414	-0.162575	0.871072	0.96687	-7.14553
A2ML1-AS2	-0.0289258	0.0599808	-1.82074	0.0706446	0.192322	-5.51824
A2MP1	-0.171215	0.635037	-1.88237	0.0617281	0.174796	-5.40663
A3GALT2	-0.0318695	0.618017	-0.484835	0.628502	0.799044	-7.04123
A4GALT	0.0242288	0.946956	0.159057	0.873839	0.968469	-7.14609
A4GNT	0.01172	0.0914701	0.57304	0.567478	0.749195	-6.99463
AA06	0.0017404	0.00100275	1.14837	0.252648	0.448834	-6.50181
AAAS	0.349497	3.69538	6.89699	1.39567e-10	4.06896e-08	13.4895
AACS	0.071126	1.26865	1.18686	0.237163	0.435671	-6.45724
AACSP1	-0.0105602	0.0176115	-3.00343	0.00313011	0.0188916	-2.77686
AADAC	-0.00862501	0.0431457	-0.679722	0.497731	0.688829	-6.92793
AADACL2	-0.00614606	0.0212061	-0.831144	0.407217	0.606566	-6.8139
AADACL2-AS1	0.00861228	0.159966	0.259389	0.795692	0.918824	-7.12509
AADACL3	-0.00289032	0.00641434	-1.76991	0.0787795	0.20753	-5.60763
AADACL4	-0.00306542	0.00562569	-1.31964	0.18897	0.375187	-6.29247
AADACP1	0.0427841	0.196135	0.767103	0.444229	0.63973	-6.8649
AADAT	-0.0375201	0.835158	-0.219853	0.826285	0.939214	-7.13457
AAGAB	-0.021669	3.27028	-0.354753	0.723274	0.869355	-7.09581
AAK1	-0.358008	3.23659	-4.13628	5.86476e-05	0.00078791	0.944003
AAMDC	-0.148904	2.3586	-2.97574	0.00340939	0.0201973	-2.855
AAMP	0.289652	4.07462	6.42256	1.68125e-09	2.41781e-07	11.0555
AANAT	0.108094	0.858503	1.25283	0.212221	0.405105	-6.37751
AAR2	0.114791	3.62513	2.31771	0.0218205	0.082401	-4.51835
AARD	-0.015329	0.0294371	-1.89586	0.0599064	0.171031	-5.38171
AARS2	0.165631	2.85194	2.76403	0.0064272	0.0328805	-3.43106
AARSD1	-0.112765	1.84671	-2.08517	0.0387522	0.125532	-5.01443
AASDH	-0.197274	2.75102	-3.25886	0.00138461	0.00991345	-2.02607
AASDHPPT	-0.153521	2.85007	-2.30949	0.0222841	0.0835864	-4.53671
AASS	-0.0552103	0.554302	-0.385617	0.700328	0.853345	-7.08438
AATBC	0.159998	2.16736	1.27183	0.205406	0.396553	-6.35376
AATF	0.0286442	3.81915	0.575322	0.565938	0.748064	-6.99332
AATK	0.0205098	1.28272	0.177949	0.859003	0.959034	-7.14291
ABALON	-0.0356129	0.751493	-0.78737	0.432311	0.628619	-6.8492
ABAT	-0.0144694	1.71362	-0.205605	0.837379	0.945705	-7.1376
ABCA1	-0.672883	1.96684	-4.95946	1.89663e-06	5.24081e-05	4.22994
ABCA10	-0.0069111	0.322382	-0.157888	0.874758	0.968722	-7.14628
ABCA11P	-0.273342	0.669389	-4.14983	5.56206e-05	0.000753835	0.994362
ABCA12	-0.119433	0.183015	-3.43224	0.000774266	0.00624166	-1.48627
ABCA13	-0.18092	0.471148	-1.92687	0.0558907	0.162847	-5.32382
ABCA17P	-0.0314453	0.142612	-0.989062	0.32423	0.526675	-6.67088
ABCA2	0.179715	3.85072	1.09441	0.275533	0.473948	-6.56185
ABCA3	0.129904	1.23854	1.15872	0.248415	0.44451	-6.48997
ABCA4	-0.00987257	0.0200015	-1.90752	0.0583696	0.168057	-5.36006
ABCA5	-0.0871112	1.34769	-0.732595	0.464951	0.659407	-6.89069
ABCA6	-0.0965902	0.328212	-1.31071	0.191963	0.379012	-6.30408
ABCA7	0.42551	3.79397	2.90952	0.00417258	0.0235933	-3.03926
ABCA8	-0.00985116	0.142957	-0.183906	0.854336	0.956584	-7.14183
ABCA9	-0.0060514	0.473855	-0.0600608	0.952187	1	-7.15694
ABCA9-AS1	-0.0198419	0.102903	-0.631773	0.528499	0.716051	-6.95931
ABCB1	-0.173596	1.48747	-0.873369	0.383861	0.587668	-6.77807
ABCB10	-0.0984456	3.94002	-1.11521	0.266549	0.463984	-6.53905
ABCB10P1	-0.0272356	0.0329889	-1.59873	0.111991	0.263661	-5.89074
ABCB10P3	-0.00252412	0.00848626	-0.86248	0.389804	0.593375	-6.78748
ABCB10P4	-0.0122889	0.024177	-1.54738	0.123883	0.283069	-5.97024
ABCB11	-0.029632	0.0775218	-1.03304	0.303253	0.504103	-6.62669
ABCB4	-0.0438428	0.220161	-1.32217	0.188129	0.374201	-6.28916
ABCB5	-0.00563032	0.0244118	-0.916364	0.360951	0.564948	-6.73977
ABCB6	-0.0667096	0.798023	-0.830867	0.407373	0.60663	-6.81413
ABCB7	-0.117778	3.97872	-2.13766	0.0341695	0.114415	-4.90676
ABCB8	0.210121	2.18688	3.13737	0.00205335	0.0135427	-2.38985
ABCB9	0.099917	0.679156	2.37265	0.0189323	0.0743276	-4.39402
ABCC1	0.0966705	5.01991	0.803424	0.423004	0.620697	-6.83647
ABCC10	0.142138	2.80052	2.38263	0.0184455	0.0728871	-4.37115
ABCC11	-0.0152264	0.123694	-1.81333	0.0717851	0.194502	-5.53142
ABCC12	-0.00167599	0.0041364	-1.56695	0.119239	0.275538	-5.94024
ABCC13	-0.0808562	0.123866	-2.12719	0.0350436	0.116407	-4.92842
ABCC2	-0.090747	0.84575	-1.87313	0.0630016	0.177216	-5.42359
ABCC3	0.077148	0.651021	0.671968	0.50264	0.693339	-6.93316
ABCC4	-0.0233515	2.53708	-0.151758	0.879582	0.971679	-7.14723
ABCC5	0.0509183	2.84671	0.62513	0.532838	0.719708	-6.96347
ABCC5-AS1	-0.201328	0.475046	-4.17273	5.08424e-05	0.000702892	1.07975
ABCC6	-0.16584	1.45126	-1.58839	0.114309	0.267651	-5.90695
ABCC6P1	-0.038736	0.0697092	-1.31552	0.190348	0.377008	-6.29784
ABCC6P2	-0.0211636	0.0351049	-1.34071	0.182048	0.366007	-6.26475
ABCC8	-0.0675925	0.0950669	-1.2705	0.205878	0.397165	-6.35544
ABCC9	-0.0980031	0.118886	-3.0986	0.00232305	0.0149067	-2.50339
ABCD1	0.635991	3.07136	6.49033	1.1848e-09	1.85673e-07	11.3973
ABCD1P2	-0.0033438	0.0145212	-0.906422	0.36617	0.569939	-6.74879
ABCD1P3	-0.000885969	0.0070335	-0.238507	0.811814	0.929801	-7.13029
ABCD1P4	-0.00624035	0.0286549	-0.805043	0.422072	0.619854	-6.83518
ABCD1P5	0.00219292	0.0113806	0.470739	0.638512	0.806298	-7.04796
ABCD2	-0.0879635	0.415629	-1.53658	0.126509	0.287232	-5.98665
ABCD3	-0.177254	2.75485	-2.31925	0.0217346	0.0821478	-4.51491
ABCD4	0.0782312	3.1417	1.26616	0.207424	0.399053	-6.36089
ABCE1	-0.116196	4.12179	-1.3792	0.169892	0.349721	-6.21302
ABCF1	0.0940386	4.41586	2.20547	0.0289469	0.101345	-4.76393
ABCF2	0.212603	3.6526	3.38654	0.000904391	0.00705285	-1.63087
ABCF2P1	-0.00581804	0.072362	-0.633677	0.527259	0.714951	-6.9581
ABCF2P2	-0.489688	1.01163	-2.6666	0.00850537	0.0406153	-3.6833
ABCF3	0.136288	3.16799	3.25927	0.00138277	0.00990821	-2.02483
ABCG1	-0.172975	1.89472	-1.15154	0.251348	0.447443	-6.4982
ABCG2	-0.149144	0.389496	-2.09877	0.0375169	0.122436	-4.98678
ABCG4	0.00268396	0.0186128	0.488863	0.625654	0.796609	-7.03927
ABCG5	-0.0193698	0.058906	-2.19051	0.0300347	0.104067	-4.79579
ABCG8	-0.0200135	0.0683575	-1.86305	0.0644155	0.180186	-5.44199
ABHD1	-0.0651917	0.60885	-1.38536	0.168006	0.346978	-6.20461
ABHD10	-0.0990803	3.68063	-1.26963	0.206186	0.397536	-6.35653
ABHD11	0.456764	1.94405	4.72839	5.18349e-06	0.000114901	3.26263
ABHD11-AS1	0.142231	0.491371	2.54826	0.0118343	0.0519975	-3.97857
ABHD12	0.277954	3.34068	5.03313	1.36751e-06	4.05098e-05	4.54529
ABHD12B	-0.492093	2.03046	-4.10777	6.55405e-05	0.000861678	0.838451
ABHD13	-0.227701	2.87617	-4.14689	5.62649e-05	0.000761154	0.983416
ABHD14A	0.382942	2.33981	4.57696	9.84479e-06	0.000190713	2.64723
ABHD14A-ACY1	0.0467702	0.277135	2.04762	0.0423465	0.133916	-5.08992
ABHD14B	0.362587	4.48272	4.65624	7.04855e-06	0.000146681	2.96759
ABHD15	0.251341	3.44983	2.33046	0.0211178	0.0804509	-4.48974
ABHD15-AS1	-0.155266	0.873567	-2.05018	0.0420922	0.133357	-5.0848
ABHD16A	0.051752	2.08523	1.27571	0.204034	0.394821	-6.34887
ABHD16B	0	0	0	1	1	-7.15875
ABHD17A	0.389352	3.1936	4.77061	4.32385e-06	9.97852e-05	3.43686
ABHD17AP1	0.103317	1.37349	1.4416	0.151506	0.324004	-6.12611
ABHD17AP3	0.0446672	0.436013	1.0851	0.279624	0.478225	-6.57193
ABHD17AP4	0.0393938	0.498924	0.546276	0.58569	0.764333	-7.00958
ABHD17AP6	0.113484	0.30351	1.30746	0.193063	0.380345	-6.3083
ABHD17AP9	0.00192822	0.0057794	0.52431	0.600839	0.776703	-7.02133
ABHD17B	-0.300656	3.93449	-3.02514	0.002926	0.0179247	-2.71512
ABHD17C	0.322149	1.74362	2.04465	0.0426424	0.134538	-5.09583
ABHD2	-0.0597463	4.61054	-0.58457	0.559717	0.742832	-6.98796
ABHD3	-0.160962	3.60985	-2.13197	0.0346421	0.115481	-4.91854
ABHD4	0.0222517	3.44792	0.142361	0.886987	0.976822	-7.14861
ABHD5	-0.0541355	2.80514	-0.524116	0.600973	0.77683	-7.02143
ABHD6	0.190461	1.4512	1.87553	0.0626676	0.176609	-5.41918
ABHD8	0.445993	2.84736	5.8592	2.85276e-08	2.00922e-06	8.29534
ABI1	-0.181252	4.72252	-4.11189	6.44982e-05	0.000849889	0.853674
ABI2	-0.238148	1.64387	-2.20603	0.0289069	0.101239	-4.76273
ABI3	0.345882	2.17481	1.83898	0.0679	0.187136	-5.48557
ABI3BP	-0.10598	0.20166	-3.35735	0.000997947	0.00762658	-1.72238
ABL1	0.149845	4.20198	2.243	0.0263662	0.0944849	-4.68308
ABL2	-0.193848	2.73026	-3.38076	0.000922248	0.00716531	-1.64906
ABLIM1	-0.169346	2.36856	-0.832971	0.406189	0.605606	-6.81239
ABLIM2	-0.00840824	0.104811	-0.520105	0.603759	0.779169	-7.02352
ABLIM3	0.120864	0.315838	1.31088	0.191907	0.378941	-6.30387
ABO	-0.348029	2.01094	-1.2021	0.231223	0.428395	-6.4392
ABR	0.202575	3.69143	1.56532	0.119621	0.276101	-5.94276
ABRA	-0.174879	0.430785	-3.817	0.000197255	0.00207553	-0.204244
ABRACL	-0.0345384	5.33055	-0.431736	0.666555	0.828151	-7.06554
ABT1	0.126378	3.11108	3.48346	0.000649362	0.00543838	-1.32222
ABT1P1	-0.0269168	0.251471	-0.77829	0.437627	0.633519	-6.85628
ABTB1	0.410042	3.61734	3.94014	0.000124573	0.00144976	0.229782
ABTB2	0.0231988	2.10652	0.178206	0.858802	0.958975	-7.14286
ACAA1	0.333479	2.93797	5.20523	6.29311e-07	2.20218e-05	5.29471
ACAA2	0.18904	3.2111	2.08891	0.038409	0.124671	-5.00684
ACACA	0.00169658	3.02197	0.0219456	0.982521	1	-7.15851
ACACB	-0.181943	1.67784	-1.63007	0.105191	0.252457	-5.84098
ACAD10	0.0126983	3.0788	0.258236	0.79658	0.919459	-7.12539
ACAD11	-0.0572356	0.433619	-2.19728	0.029538	0.10287	-4.78139
ACAD8	0.0204056	2.42297	0.36144	0.71828	0.865759	-7.09341
ACAD9	0.0608689	3.59382	1.14122	0.255601	0.451729	-6.50993
ACADL	-0.00329222	0.0218908	-0.432389	0.666081	0.82782	-7.06526
ACADM	-0.0981645	3.82129	-1.30008	0.195573	0.383624	-6.31782
ACADS	0.481418	2.76474	6.89537	1.40773e-10	4.06896e-08	13.4811
ACADSB	-0.166776	2.38109	-2.18893	0.0301523	0.104363	-4.79916
ACADVL	0.416535	5.71398	4.87396	2.76148e-06	7.0057e-05	3.86812
ACAN	-0.00698343	0.0292459	-1.53378	0.127196	0.288379	-5.99089
ACAP1	0.2536	4.30813	2.75456	0.00660666	0.0336042	-3.45592
ACAP2	-0.263301	4.16429	-3.87547	0.000158792	0.00175628	0.000414028
ACAP2-IT1	-0.618575	3.12974	-6.03785	1.18059e-08	1.04759e-06	9.1542
ACAP3	0.397717	3.67067	4.08489	7.16238e-05	0.000926175	0.754189
ACAT1	-0.00791095	3.25314	-0.089637	0.928696	1	-7.15473
ACAT2	0.149773	2.42185	2.13994	0.0339807	0.113959	-4.90201
ACBD3	-0.234745	3.94874	-5.01131	1.5071e-06	4.37352e-05	4.45155
ACBD4	0.307185	2.24211	4.75299	4.66425e-06	0.000105948	3.36403
ACBD5	-0.193998	3.27024	-4.012	9.48153e-05	0.00116058	0.488189
ACBD7	-0.080281	0.37517	-1.37325	0.17173	0.3523	-6.22111
ACCS	0.132142	3.86345	0.865234	0.388296	0.591835	-6.78511
ACCSL	-0.00959529	0.0392829	-1.11404	0.267049	0.464546	-6.54034
ACD	0.440212	3.10471	6.12235	7.73793e-09	7.67054e-07	9.56588
ACE	0.0901493	0.583206	0.909641	0.364475	0.568368	-6.74588
ACE2	-0.0589038	0.048565	-1.86755	0.0637806	0.178899	-5.43378
ACE3P	0.017263	0.0122987	0.823217	0.411695	0.610479	-6.82044
ACER1	0.00660268	0.266179	0.215699	0.829516	0.941246	-7.13547
ACER2	-0.15262	1.16234	-2.1743	0.0312545	0.10724	-4.8301
ACER3	-0.0574981	3.19075	-0.613058	0.540769	0.726303	-6.97093
ACHE	-0.0539446	0.646531	-0.430576	0.667396	0.828791	-7.06604
ACIN1	-0.0192549	5.43416	-0.436841	0.662856	0.825418	-7.06333
ACKR1	-0.12201	0.490544	-1.07453	0.284315	0.483508	-6.58326
ACKR2	0.046872	0.312386	0.902036	0.368488	0.572451	-6.75274
ACKR3	0.110436	1.86708	0.635608	0.526003	0.713927	-6.95688
ACKR4	-0.141065	0.527648	-3.44002	0.000753938	0.00610882	-1.46148
ACLY	0.165745	5.09402	2.92854	0.00393872	0.0225749	-2.98672
ACMSD	-0.146201	0.325714	-5.31483	3.80623e-07	1.4915e-05	5.78103
ACO1	-0.199656	2.37904	-3.08624	0.00241575	0.0153966	-2.53934
ACO2	0.367342	4.18557	6.76262	2.84959e-10	6.30224e-08	12.7908
ACOT1	0.120114	0.413858	2.84436	0.00507342	0.0274178	-3.21695
ACOT11	-0.134626	2.39188	-0.952987	0.342134	0.545156	-6.70572
ACOT12	-0.0268546	0.111951	-0.966676	0.335266	0.53775	-6.69265
ACOT13	-0.170263	2.69225	-4.01398	9.40994e-05	0.00115255	0.49537
ACOT2	0.222804	1.81706	2.69184	0.00791544	0.038494	-3.61873
ACOT4	0.215619	0.857302	2.18626	0.0303509	0.104907	-4.80482
ACOT6	-0.0185608	0.292777	-0.357297	0.721373	0.868089	-7.0949
ACOT7	0.479809	2.2564	4.66504	6.7905e-06	0.000142362	3.00338
ACOT8	0.253875	2.52996	5.8871	2.48801e-08	1.80233e-06	8.42843
ACOT9	0.185435	2.89534	1.97273	0.0503687	0.151428	-5.23657
ACOX1	-0.0904443	3.1703	-1.71792	0.0878794	0.223764	-5.69653
ACOX2	-0.0436002	0.368939	-0.570146	0.569434	0.75083	-6.99628
ACOX3	0.0710212	2.63832	1.43227	0.154152	0.327635	-6.13933
ACOXL	0.00335196	0.0635653	0.209583	0.834278	0.943883	-7.13677
ACP1	-0.0482012	3.89059	-1.02803	0.305596	0.506631	-6.63182
ACP2	0.296824	2.92263	3.31576	0.00114693	0.00851767	-1.85156
ACP5	-0.136378	1.77442	-1.08828	0.278223	0.476744	-6.5685
ACP6	0.0730585	1.50958	0.594135	0.553319	0.737376	-6.98233
ACR	-0.106805	0.484603	-1.30213	0.194872	0.382697	-6.31517
ACRBP	0.257661	2.62635	2.67108	0.00839783	0.0402268	-3.67188
ACRV1	-0.108823	0.794833	-1.9858	0.0488823	0.148249	-5.21134
ACSBG1	-0.0349145	0.379856	-0.448063	0.654756	0.819243	-7.05837
ACSBG2	-0.128633	0.48852	-3.61477	0.00041008	0.00375288	-0.892299
ACSF2	0.273778	2.30172	3.26478	0.00135793	0.00975819	-2.00805
ACSF3	-0.002235	2.9268	-0.0402184	0.967973	1	-7.15794
ACSL1	0.176591	4.09438	0.910772	0.36388	0.567909	-6.74485
ACSL3	-0.0532864	2.69196	-0.796843	0.426805	0.62387	-6.84172
ACSL4	-0.133118	4.09616	-1.41703	0.158554	0.333843	-6.16077
ACSL5	0.0694395	4.26662	0.94962	0.343837	0.547036	-6.7089
ACSL6	-0.150779	0.374368	-2.30654	0.0224529	0.0840143	-4.5433
ACSM1	-0.571992	2.13529	-2.44449	0.0156675	0.0644165	-4.22736
ACSM2A	-0.00963789	0.0133947	-4.64734	7.31948e-06	0.000150905	2.93141
ACSM2B	-0.00684113	0.0142269	-3.63786	0.00037776	0.00351159	-0.815325
ACSM3	-0.684015	3.01427	-2.9662	0.00351079	0.0206409	-2.88178
ACSM4	-0.00517487	0.136488	-0.120477	0.904267	0.986978	-7.15149
ACSM5	-0.0107274	0.0773615	-0.438839	0.661412	0.824463	-7.06245
ACSM5P1	-0.000263118	0.0102359	-0.102075	0.918834	0.995786	-7.15354
ACSM6	-0.121054	0.403211	-1.74928	0.0822924	0.214166	-5.6432
ACSS1	0.18863	3.88988	2.4768	0.0143698	0.0602346	-4.15091
ACSS2	0.0972254	3.33523	0.934425	0.35159	0.555104	-6.72314
ACSS3	-0.0563656	0.0931601	-2.44006	0.0158532	0.0649919	-4.23777
ACTA1	0.0339279	0.617072	1.1001	0.273055	0.470962	-6.55566
ACTA2	0.191439	2.52131	1.62915	0.105385	0.25279	-5.84245
ACTA2-AS1	-0.351443	0.789935	-5.99513	1.45987e-08	1.20904e-06	8.94739
ACTB	0.317957	10.3384	3.49835	0.000616768	0.00521448	-1.27414
ACTBL2	-0.0102629	0.0365333	-2.08264	0.0389858	0.126086	-5.01955
ACTBP1	0.0306756	0.725135	0.673875	0.501431	0.692279	-6.93188
ACTBP11	0.0361716	1.14731	0.614173	0.540034	0.725717	-6.97025
ACTBP12	-0.171612	0.67917	-1.39824	0.164111	0.341495	-6.18689
ACTBP14	-0.0171504	0.431942	-0.624237	0.533423	0.720272	-6.96403
ACTBP2	0.0271172	1.97727	0.355925	0.722398	0.868722	-7.09539
ACTBP6	-4.91374e-05	0.148013	-0.00280886	0.997763	1	-7.15875
ACTBP7	-0.0460938	0.822629	-0.929078	0.354345	0.55815	-6.7281
ACTBP8	0.0468047	1.13315	0.558957	0.577027	0.757422	-7.00259
ACTBP9	0.0220895	0.833571	0.452799	0.651349	0.816504	-7.05623
ACTC1	0.00132764	0.0745439	0.209617	0.834251	0.943878	-7.13677
ACTG1	0.211726	9.50581	2.05453	0.0416641	0.132381	-5.07612
ACTG1P1	-0.0400294	1.31647	-0.726007	0.468969	0.662962	-6.89548
ACTG1P10	-0.194123	1.5601	-2.38729	0.0182217	0.0722147	-4.36042
ACTG1P11	-0.00714084	0.0451716	-0.988803	0.324356	0.526757	-6.67114
ACTG1P12	0.0465785	0.479045	1.31351	0.19102	0.377841	-6.30044
ACTG1P13	-0.0066947	0.00442919	-1.22547	0.222325	0.41832	-6.4111
ACTG1P14	0.0268309	2.30849	0.47928	0.632439	0.801803	-7.0439
ACTG1P2	0.0106432	0.0539039	1.12955	0.260475	0.45714	-6.52308
ACTG1P3	-0.102667	2.36447	-1.3208	0.188584	0.374677	-6.29095
ACTG1P4	0	0	0	1	1	-7.15875
ACTG1P9	-0.0540163	0.354002	-2.28677	0.0236123	0.0871901	-4.58719
ACTG2	0.0149575	0.128434	0.502367	0.616148	0.78903	-7.03258
ACTL10	0.107291	0.859462	2.08299	0.0389537	0.126005	-5.01885
ACTL6A	-0.0451425	3.84379	-0.674193	0.501229	0.692068	-6.93167
ACTL6B	-0.0756177	0.364654	-1.11885	0.264998	0.462292	-6.53502
ACTL7A	-0.0431899	0.124297	-2.9051	0.00422871	0.0238368	-3.05143
ACTL7B	-0.00515348	0.0697275	-0.467893	0.640542	0.807848	-7.04929
ACTL8	-0.025089	0.0595252	-1.19813	0.23276	0.430286	-6.44392
ACTL9	-0.0289211	0.041834	-1.63707	0.103717	0.250162	-5.82973
ACTN1	-0.131362	4.37669	-1.09168	0.276727	0.475194	-6.56482
ACTN2	-0.0170054	0.0465507	-1.29956	0.195751	0.383842	-6.31848
ACTN3	-0.031763	0.138141	-1.80117	0.0736904	0.19798	-5.55295
ACTN4	0.400405	6.2431	6.52896	9.69711e-10	1.63166e-07	11.5931
ACTN4P1	0.0117217	0.341229	0.542717	0.588132	0.766382	-7.01152
ACTN4P2	0.00660575	0.0487287	0.721995	0.471425	0.665113	-6.89838
ACTR10	-0.0728027	3.39776	-1.75711	0.0809437	0.211604	-5.62974
ACTR1A	0.30706	4.42378	6.73017	3.38222e-10	7.26021e-08	12.6231
ACTR1B	0.422017	4.4357	7.1235	4.12694e-11	1.78266e-08	14.6833
ACTR2	-0.124674	6.51487	-1.31737	0.18973	0.376218	-6.29543
ACTR3	-0.144998	4.83314	-2.26585	0.0248953	0.0905983	-4.63323
ACTR3B	-0.00145763	1.15639	-0.0231825	0.981536	1	-7.15848
ACTR3BP1	-0.00245783	0.00308227	-1.12772	0.261243	0.457918	-6.52512
ACTR3BP2	0.000669547	0.00117673	0.495496	0.620977	0.792675	-7.03601
ACTR3BP3	-5.11853e-05	0.000565931	-0.0536707	0.957269	1	-7.15731
ACTR3BP4	-0.0855875	0.169119	-3.92952	0.000129665	0.0014959	0.1919
ACTR3BP5	-0.00236395	0.00206488	-1.73226	0.0852877	0.219321	-5.67226
ACTR3BP6	-0.00134526	0.00166906	-0.989991	0.323777	0.526256	-6.66997
ACTR3C	-0.113055	0.707352	-1.85051	0.0662127	0.183709	-5.46477
ACTR3P2	-0.0194524	0.15871	-1.10871	0.269332	0.467036	-6.54622
ACTR3P3	-0.00552226	0.0110624	-1.28038	0.202395	0.392598	-6.34297
ACTR5	0.0745742	2.85545	1.18758	0.236879	0.435406	-6.45639
ACTR6	-0.0818131	2.5436	-1.454	0.148041	0.319155	-6.10839
ACTR6P1	-0.0376818	0.0197009	-1.31701	0.189847	0.376362	-6.29589
ACTR8	0.0095763	3.06212	0.159711	0.873324	0.968229	-7.14599
ACTRT1	-0.0037901	0.0016064	-2.93405	0.00387328	0.0222895	-2.97144
ACTRT2	0.00368908	0.00607862	1.01135	0.31348	0.51519	-6.64872
ACTRT3	0.00689104	0.43069	0.173193	0.862733	0.961508	-7.14374
ACVR1	-0.0432924	2.47746	-0.4482	0.654657	0.819243	-7.0583
ACVR1B	0.0929754	2.86552	0.871404	0.38493	0.588764	-6.77977
ACVR1C	-0.0385737	0.116037	-2.2023	0.0291743	0.101915	-4.77069
ACVR2A	-0.24344	0.795935	-3.17432	0.00182354	0.0122945	-2.28047
ACVR2B	-0.0816363	0.625687	-0.967721	0.334746	0.537228	-6.69164
ACVR2B-AS1	-0.00306581	0.177928	-0.0965387	0.923222	0.998484	-7.15409
ACVRL1	0.0965522	0.487139	1.12939	0.260543	0.45721	-6.52326
ACY1	0.11644	1.03048	2.32396	0.0214736	0.0813982	-4.50435
ACY3	0.701041	2.8639	2.5681	0.0112054	0.0499148	-3.92992
ACYP1	-0.0506183	3.34813	-0.613582	0.540423	0.726004	-6.97061
ACYP2	-0.102481	1.7364	-2.24932	0.0259519	0.0933496	-4.66934
ADA	0.102254	4.64943	0.612865	0.540896	0.726408	-6.97105
ADAD1	-0.0098515	0.011634	-2.7826	0.00608792	0.0315176	-3.38205
ADAD1P2	-0.0024732	0.00515599	-0.759318	0.448857	0.644386	-6.87082
ADAD2	0.00641826	0.0209326	1.1184	0.265187	0.462498	-6.53551
ADAL	-0.136955	1.4867	-2.14853	0.0332808	0.112222	-4.88414
ADAM10	-0.240802	3.80293	-3.20398	0.00165662	0.0113982	-2.19188
ADAM11	0.134104	0.779716	1.58992	0.113965	0.267027	-5.90456
ADAM12	-0.0466183	0.212805	-1.78754	0.0758743	0.202019	-5.57689
ADAM15	0.671512	4.25052	6.66825	4.685e-10	8.91504e-08	12.3043
ADAM17	-0.0361418	3.99602	-0.432503	0.665998	0.827815	-7.06521
ADAM18	-0.00718824	0.00437207	-1.6175	0.107877	0.256981	-5.86105
ADAM19	-0.0807334	1.65466	-0.572148	0.56808	0.749588	-6.99514
ADAM1A	0	0	0	1	1	-7.15875
ADAM1B	-0.324586	1.09036	-5.05154	1.25955e-06	3.7908e-05	4.62462
ADAM2	-0.00429114	0.00359546	-1.66222	0.0985617	0.242508	-5.78896
ADAM20	-0.126759	0.316524	-4.09732	6.82544e-05	0.000892335	0.799928
ADAM20P1	-0.116973	0.441205	-4.06875	7.62385e-05	0.000971228	0.69494
ADAM20P2	-0.00223468	0.00131889	-1.75246	0.0817437	0.213099	-5.63776
ADAM20P3	-0.000302393	0.0014183	-0.284504	0.776418	0.906002	-7.11826
ADAM21	-0.0882536	0.204353	-3.37312	0.000946353	0.00731851	-1.67305
ADAM21P1	-0.01273	0.0270467	-2.3446	0.0203618	0.078353	-4.45784
ADAM22	-0.235581	0.837867	-2.62475	0.0095712	0.044373	-3.78911
ADAM23	-0.03757	0.157008	-0.829517	0.408133	0.607311	-6.81525
ADAM24P	0.000587407	0.00400139	0.325347	0.745373	0.884429	-7.10581
ADAM28	0.194271	3.26056	1.03328	0.30314	0.503985	-6.62644
ADAM29	-0.00741954	0.0160241	-1.1637	0.246399	0.443093	-6.48424
ADAM30	-0.0142523	0.0157649	-2.62351	0.00960448	0.0444814	-3.79222
ADAM32	0.0129033	0.174271	0.36298	0.717132	0.865071	-7.09285
ADAM33	-0.016285	0.0998926	-0.946833	0.345251	0.548566	-6.71153
ADAM3A	-0.000445054	0.00351327	-0.310101	0.756916	0.892358	-7.11065
ADAM3B	-0.0120498	0.0250034	-0.702323	0.483569	0.676001	-6.91235
ADAM5	-0.0106969	0.00926654	-2.7906	0.00594677	0.0310095	-3.36084
ADAM6	0.00330903	0.0108483	0.884154	0.378031	0.581942	-6.76863
ADAM7	-0.00547301	0.00818642	-1.40309	0.162663	0.339447	-6.18019
ADAM8	0.612482	3.86834	2.9551	0.00363216	0.0211901	-2.91281
ADAM9	-0.20434	2.35778	-1.42659	0.155782	0.329778	-6.14735
ADAMDEC1	0.206426	0.551532	1.728	0.0860518	0.220673	-5.6795
ADAMTS1	-0.273971	0.583446	-1.79198	0.0751566	0.200786	-5.56911
ADAMTS10	-0.132369	2.02889	-0.634905	0.52646	0.714398	-6.95733
ADAMTS12	-0.013755	0.0185739	-1.85376	0.0657432	0.182866	-5.45889
ADAMTS13	0.130205	0.882837	2.31987	0.0217002	0.082039	-4.51352
ADAMTS14	-0.0111398	1.22118	-0.0633003	0.949612	1	-7.15674
ADAMTS15	-0.199355	0.23003	-2.56569	0.01128	0.0501757	-3.93584
ADAMTS16	-0.00974762	0.0641064	-0.8766	0.382109	0.585785	-6.77525
ADAMTS17	-0.0995034	0.220893	-3.55417	0.000507769	0.00447187	-1.09239
ADAMTS18	-0.315647	0.240317	-3.71518	0.000286166	0.00280907	-0.554554
ADAMTS19	-0.0460833	0.0268721	-1.53931	0.12584	0.286158	-5.98251
ADAMTS19-AS1	-0.0318025	0.0196275	-1.43184	0.154275	0.327777	-6.13994
ADAMTS2	0.247505	1.25062	0.956041	0.340594	0.543459	-6.70282
ADAMTS20	-0.040424	0.0197671	-2.52838	0.0124961	0.0541656	-4.02697
ADAMTS3	-0.135667	0.566478	-0.972079	0.33258	0.535072	-6.68744
ADAMTS4	-0.102032	0.211679	-2.03718	0.0433945	0.136161	-5.11067
ADAMTS5	0.026426	0.171045	0.501633	0.616663	0.789476	-7.03295
ADAMTS6	-0.0972094	0.601653	-1.14177	0.255373	0.451435	-6.50931
ADAMTS7	0.0829656	0.404019	0.909925	0.364325	0.56825	-6.74562
ADAMTS7P1	0.0300798	0.127052	0.746272	0.456674	0.651545	-6.88061
ADAMTS7P3	-0.169229	0.3665	-2.73459	0.00700046	0.0350997	-3.50814
ADAMTS7P4	-0.0061972	0.111332	-0.451529	0.652262	0.817193	-7.05681
ADAMTS8	0.0334208	0.119334	1.79891	0.0740492	0.198645	-5.55693
ADAMTS9	-0.127987	0.164356	-2.84904	0.00500327	0.0271205	-3.20431
ADAMTS9-AS1	-0.019725	0.017662	-3.3329	0.00108318	0.00813736	-1.79849
ADAMTS9-AS2	-0.00738172	0.0150832	-2.39344	0.0179306	0.0713642	-4.34626
ADAMTSL1	-0.01002	0.0168845	-2.00291	0.046993	0.144001	-5.17809
ADAMTSL2	0.0971535	0.232184	1.83407	0.0686306	0.188482	-5.4944
ADAMTSL3	-0.0082549	0.0388983	-0.653014	0.51475	0.704038	-6.94569
ADAMTSL4	0.604083	3.64814	3.54079	0.000532105	0.00464048	-1.13617
ADAMTSL4-AS1	-0.137963	2.50604	-1.00682	0.315645	0.517801	-6.65326
ADAMTSL5	0.026613	0.268995	0.738169	0.461568	0.65613	-6.88661
ADAP1	0.444903	2.10357	3.41824	0.000812137	0.00649031	-1.53074
ADAP2	0.290197	2.13469	1.36128	0.175471	0.357294	-6.23727
ADAR	0.00607551	5.81188	0.10014	0.920367	0.996726	-7.15373
ADARB1	-0.136308	2.31642	-1.27646	0.203771	0.394445	-6.34793
ADARB2	-0.106507	0.394068	-1.27165	0.205472	0.396656	-6.354
ADARB2-AS1	0.156271	0.319981	1.33576	0.183656	0.368151	-6.2713
ADAT1	0.0330123	3.11996	0.691464	0.490346	0.682166	-6.9199
ADAT2	-0.0861723	2.81965	-0.970868	0.333181	0.535649	-6.68861
ADAT3	0.317122	1.44411	4.60444	8.7719e-06	0.000174146	2.75782
ADCK1	0.190777	1.77467	3.56801	0.000483698	0.0042927	-1.04694
ADCK2	0.392668	2.86649	5.15334	7.96619e-07	2.65098e-05	5.06691
ADCK5	0.381721	2.05343	4.91767	2.28011e-06	6.05958e-05	4.05254
ADCY1	-0.0176188	0.185876	-0.325216	0.745472	0.884457	-7.10585
ADCY10	-0.0835921	0.232111	-2.19124	0.0299811	0.103974	-4.79424
ADCY10P1	-0.114911	1.93663	-1.35266	0.178203	0.360976	-6.24883
ADCY2	-0.0202191	0.281604	-0.205714	0.837294	0.945647	-7.13758
ADCY3	0.283768	3.27266	2.2463	0.0261493	0.0938922	-4.67592
ADCY4	0.189769	1.33838	1.62802	0.105625	0.253125	-5.84426
ADCY5	-0.00122592	0.122405	-0.104264	0.9171	0.994713	-7.15331
ADCY6	-0.0385188	1.92078	-0.213884	0.830929	0.941932	-7.13586
ADCY7	0.14356	3.75744	0.906648	0.366051	0.56983	-6.74858
ADCY8	0.0129417	0.0197494	0.712806	0.477076	0.670075	-6.90496
ADCY9	0.140916	2.21831	0.854045	0.394445	0.595638	-6.79469
ADCYAP1	0.069763	0.144925	0.696682	0.487083	0.679099	-6.91629
ADCYAP1R1	-0.00239419	0.00941658	-0.569602	0.569802	0.751179	-6.99659
ADD1	0.0464675	4.5436	1.01223	0.313061	0.514709	-6.64784
ADD2	-0.0191957	1.36235	-0.0966471	0.923136	0.998465	-7.15408
ADD3	-0.10753	4.56783	-0.851447	0.395882	0.596638	-6.79689
ADD3-AS1	-0.00976902	0.10084	-1.0853	0.279534	0.478217	-6.57171
ADGB	-0.0330138	0.0579055	-3.38733	0.000901993	0.00704123	-1.6284
ADH1A	-0.0879665	0.151673	-2.54776	0.0118504	0.0520428	-3.97978
ADH1B	-0.0361306	0.0473682	-2.06902	0.040265	0.129067	-5.04706
ADH1C	-0.00506137	0.0228124	-0.786717	0.432692	0.62898	-6.84971
ADH4	-0.129475	0.183051	-3.97556	0.000108939	0.00129861	0.356684
ADH5	-0.0655746	3.91549	-1.24918	0.21355	0.406784	-6.38204
ADH5P2	-0.00837331	0.0383574	-1.07149	0.285673	0.485013	-6.5865
ADH5P3	-0.000966665	0.0469037	-0.123102	0.902192	0.985672	-7.15117
ADH5P4	-0.0398199	0.248691	-1.7207	0.0873731	0.223004	-5.69185
ADH6	-0.118811	0.244705	-3.15713	0.00192732	0.0128709	-2.3315
ADH7	-0.000586688	0.00308173	-0.464527	0.642945	0.809772	-7.05086
ADHFE1	0.173838	2.4687	1.70027	0.0911577	0.229633	-5.72614
ADI1	0.118345	3.42972	1.88073	0.0619519	0.175253	-5.40964
ADIG	-0.0208296	0.0316958	-2.10015	0.0373931	0.122149	-4.98395
ADIPOQ	-0.0491726	0.0628739	-1.83311	0.0687743	0.188779	-5.49613
ADIPOQ-AS1	-0.00180582	0.00999903	-0.421933	0.673679	0.83395	-7.06973
ADIPOR1	0.114086	5.18314	1.73567	0.0846813	0.2183	-5.66647
ADIPOR1P1	-0.00114167	0.0172948	-0.2429	0.808416	0.927651	-7.12923
ADIPOR1P2	-0.0205386	0.0649025	-2.12245	0.0354467	0.117467	-4.93822
ADIPOR2	-0.000617356	3.9819	-0.0108993	0.991318	1	-7.15869
ADIRF	0	0	0	1	1	-7.15875
ADIRF-AS1	0.331025	0.923358	3.34691	0.00103355	0.00783308	-1.75495
ADK	0.0336209	3.68835	0.461396	0.645184	0.811844	-7.05231
ADM	0.0692996	0.868602	0.551922	0.581825	0.761324	-7.00649
ADM2	-0.05259	0.503794	-0.556226	0.578887	0.758976	-7.00411
ADM5	0.246883	1.98085	1.94786	0.0533033	0.157469	-5.28413
ADNP	-0.173428	4.69323	-2.82865	0.00531574	0.0284196	-3.25926
ADNP-AS1	-0.210419	2.23846	-3.14482	0.00200496	0.0132906	-2.36789
ADNP2	0.0751206	3.20718	1.23626	0.218299	0.412887	-6.39794
ADO	0.0816099	3.09863	1.46294	0.145582	0.315403	-6.09553
ADORA1	0.00128014	0.0517013	0.0978157	0.92221	0.997833	-7.15396
ADORA2A	-0.0678075	0.518825	-1.75971	0.0805002	0.210779	-5.62526
ADORA2A-AS1	-0.120032	0.717307	-2.12134	0.0355408	0.117664	-4.94049
ADORA2B	-0.0155186	1.73513	-0.166866	0.867701	0.96465	-7.14482
ADORA2BP1	-0.00874604	0.067587	-0.630744	0.52917	0.716544	-6.95995
ADORA3	0.133509	0.722765	1.36899	0.173053	0.35401	-6.22687
ADPGK	0.0819185	5.117	1.49455	0.137139	0.303254	-6.04943
ADPGK-AS1	-0.129614	1.72952	-2.05824	0.041302	0.131582	-5.0687
ADPRH	0.198599	2.19745	1.60987	0.109533	0.259656	-5.87315
ADPRHL1	-0.0689697	0.699305	-1.15232	0.251026	0.447035	-6.4973
ADPRM	-0.131203	3.39645	-1.31607	0.190162	0.376782	-6.29712
ADRA1A	-0.00440365	0.00972195	-2.62467	0.00957318	0.0443787	-3.7893
ADRA1B	-0.0086326	0.0275742	-0.980599	0.328373	0.530792	-6.67917
ADRA1D	0.0333869	0.242071	0.469721	0.639238	0.806862	-7.04843
ADRA2A	-0.263201	0.865571	-1.62616	0.106019	0.253809	-5.84723
ADRA2B	0.0648928	0.0949232	2.28582	0.0236691	0.0873169	-4.58929
ADRA2C	0.420199	0.522349	2.9186	0.00405939	0.0231032	-3.01421
ADRB1	0.259642	0.899412	1.7926	0.0750576	0.20061	-5.56803
ADRB2	0.0540691	2.79504	0.31855	0.750512	0.887812	-7.10799
ADRB3	-0.00939132	0.036616	-0.98155	0.327906	0.530315	-6.67824
ADRM1	0.605558	4.45901	5.87087	2.69424e-08	1.92074e-06	8.35095
ADSL	0.128664	3.92304	2.3536	0.0198931	0.0770604	-4.43744
ADTRP	-0.073095	0.299508	-1.47828	0.141436	0.309556	-6.07328
AEBP1	0.0306556	2.5253	0.153689	0.878062	0.970735	-7.14693
AEBP2	-0.188579	2.84579	-3.51163	0.000589007	0.00502269	-1.23113
AEN	0.33025	2.63237	4.80738	3.6889e-06	8.76255e-05	3.58954
AFAP1	-0.0717808	0.420215	-0.988255	0.324623	0.526977	-6.67168
AFAP1-AS1	0.165981	0.241672	1.64891	0.101264	0.246293	-5.81062
AFAP1L1	-0.109011	0.40733	-1.14755	0.252987	0.44908	-6.50275
AFAP1L2	-0.0940538	0.502319	-1.01706	0.310765	0.512243	-6.64296
AFF1	-0.134323	4.73082	-1.54289	0.12497	0.284835	-5.97708
AFF2	-0.644192	1.27868	-3.60711	0.000421363	0.00383808	-0.917736
AFF2-IT1	-0.688702	0.720769	-5.73376	5.25193e-08	3.19089e-06	7.70195
AFF3	-0.0723409	2.30463	-0.392946	0.694919	0.849437	-7.08153
AFF4	-0.323165	3.75319	-5.04916	1.27304e-06	3.81761e-05	4.61435
AFG3L1P	0.0723014	2.24914	1.47292	0.142873	0.311673	-6.08107
AFG3L2	0.0392811	3.22985	0.669826	0.504001	0.694446	-6.93459
AFG3L2P1	-0.0169364	0.0840379	-1.78951	0.0755547	0.201458	-5.57344
AFM	3.04622e-05	0.00458551	0.0150501	0.988012	1	-7.15864
AFMID	0.179908	2.87815	2.48001	0.0142462	0.059841	-4.14326
AFP	-0.00537242	0.00541636	-1.81192	0.0720043	0.194825	-5.53393
AFTPH	-0.13168	3.64022	-2.06642	0.0405123	0.129625	-5.05227
AGA	0.0100463	2.97926	0.131951	0.8952	0.981237	-7.15004
AGAP1	-0.0952456	0.454804	-0.95994	0.338634	0.541397	-6.6991
AGAP1-IT1	-0.0544165	0.200874	-0.964136	0.336533	0.539101	-6.69509
AGAP11	-0.00206025	0.0200106	-0.397042	0.691903	0.847152	-7.07991
AGAP2	0.161716	3.23236	1.69918	0.0913642	0.229994	-5.72797
AGAP2-AS1	0.102539	1.10846	1.50872	0.13348	0.298213	-6.02846
AGAP3	0.332501	1.8375	3.0895	0.00239097	0.0152603	-2.52987
AGAP4	-0.106366	1.69868	-2.01328	0.0458789	0.141515	-5.15781
AGAP5	-0.0412025	0.779201	-1.17562	0.241615	0.440987	-6.47041
AGAP6	0.015328	3.39097	0.217418	0.828179	0.940464	-7.1351
AGAP7P	-0.0728116	1.00596	-0.736256	0.462728	0.657195	-6.88801
AGBL1	-0.00775756	0.00700358	-2.52469	0.0126225	0.0545715	-4.03591
AGBL1-AS1	-0.00522061	0.00629686	-2.00482	0.0467856	0.143568	-5.17435
AGBL2	-0.00423381	0.672777	-0.0789117	0.937208	1	-7.15563
AGBL3	-0.104451	0.531045	-2.71019	0.0075102	0.0370072	-3.57145
AGBL4	-0.0324116	0.0596316	-1.60539	0.110516	0.261222	-5.88024
AGBL4-IT1	-0.000401604	0.0222297	-0.0262171	0.979119	1	-7.15841
AGBL5	0.00966802	2.91058	0.149783	0.881138	0.972827	-7.14752
AGBL5-AS1	-0.0710515	0.340625	-1.99895	0.0474248	0.144898	-5.18581
AGBL5-IT1	-0.382957	2.02006	-5.17466	7.23203e-07	2.46357e-05	5.16032
AGER	0.0627361	3.37032	0.776584	0.43863	0.634425	-6.8576
AGFG1	-0.102973	3.97769	-1.22152	0.223811	0.420167	-6.41589
AGFG2	-0.0575454	1.94376	-0.808115	0.420307	0.618273	-6.83271
AGGF1	-0.21753	3.50887	-3.17437	0.00182324	0.012294	-2.28032
AGGF1P1	-0.0484146	0.349695	-0.956692	0.340266	0.543063	-6.7022
AGGF1P2	-0.166063	1.04853	-1.7296	0.0857642	0.220188	-5.67678
AGGF1P3	-0.213101	0.660918	-2.36781	0.0191725	0.0750182	-4.40509
AGGF1P4	-0.00283515	0.00172458	-1.55152	0.122891	0.281426	-5.96394
AGK	-0.131546	2.90582	-2.18253	0.0306303	0.105648	-4.81272
AGKP1	-0.018403	0.0303649	-1.03789	0.300997	0.501665	-6.6217
AGL	-0.310387	2.53998	-4.29414	3.13951e-05	0.000479358	1.53875
AGMAT	0.135961	1.23936	1.82339	0.0702407	0.191526	-5.51352
AGMO	-0.200218	0.323043	-2.39001	0.0180923	0.0718099	-4.35416
AGO1	-0.148366	3.51376	-2.23734	0.0267421	0.095527	-4.69536
AGO2	-0.222819	3.57983	-2.56351	0.0113479	0.0504049	-3.94119
AGO3	-0.390995	3.07432	-6.45349	1.43337e-09	2.11874e-07	11.2113
AGO4	-0.141333	4.79205	-1.68333	0.0943956	0.235443	-5.75427
AGPAT1	0.272551	4.1262	4.55353	1.08581e-05	0.000205969	2.55338
AGPAT2	0.660663	4.48432	8.164	1.23828e-13	4.25292e-10	20.3893
AGPAT3	0.356604	3.08985	2.87774	0.00459181	0.0253885	-3.12637
AGPAT4	-0.0461422	2.14406	-0.352562	0.724913	0.87041	-7.09658
AGPAT4-IT1	-0.0640617	1.93571	-0.436257	0.663279	0.825645	-7.06358
AGPAT5	-0.261849	3.91519	-2.28628	0.0236413	0.0872532	-4.58826
AGPAT5P1	-0.00476491	0.00449321	-1.72798	0.0860544	0.220673	-5.67952
AGPS	-0.184292	3.63608	-2.21762	0.0280883	0.099189	-4.73789
AGR2	-0.0279209	0.346496	-0.225349	0.822015	0.936444	-7.13334
AGR3	-0.00640556	0.005986	-2.07528	0.0396729	0.12768	-5.03444
AGRN	0.11792	2.07409	0.635693	0.525948	0.713886	-6.95683
AGRP	0.179	1.23586	2.31104	0.0221965	0.0833343	-4.53327
AGT	0.195534	0.376707	1.63693	0.103748	0.250176	-5.82997
AGTPBP1	-0.361535	4.52415	-3.04006	0.00279294	0.0172837	-2.67248
AGTR1	-0.140455	0.199068	-2.34497	0.0203424	0.0783049	-4.45701
AGTR2	-0.000600267	0.00134892	-0.657493	0.511874	0.701321	-6.94276
AGTRAP	0.488545	4.23844	3.09134	0.00237709	0.0151967	-2.52452
AGXT	0.0619104	0.281034	0.745754	0.456986	0.651863	-6.881
AGXT2	0.000754001	0.0274835	0.0603106	0.951989	1	-7.15693
AHCTF1	-0.28932	3.1965	-4.41305	1.93997e-05	0.00032927	1.99819
AHCY	0.423143	4.72168	5.20641	6.25927e-07	2.19884e-05	5.29993
AHCYL1	0.0506269	4.51685	0.816061	0.415762	0.614025	-6.82628
AHCYL2	-0.10475	2.77571	-1.58728	0.114561	0.268049	-5.90869
AHCYP2	0.0139011	0.139054	0.984503	0.326458	0.528823	-6.67536
AHCYP3	-0.00418907	0.0105767	-1.37232	0.172018	0.35273	-6.22237
AHCYP4	0.0107317	0.048824	1.41377	0.159506	0.335186	-6.16532
AHCYP5	-0.0257594	0.0635348	-1.36315	0.174882	0.356561	-6.23476
AHCYP7	-0.00197065	0.28816	-0.0484631	0.961412	1	-7.15757
AHCYP8	0	0	0	1	1	-7.15875
AHDC1	0.214686	3.4886	1.59768	0.112223	0.264006	-5.89238
AHI1	-0.3779	2.2224	-4.54003	1.14872e-05	0.000215452	2.49944
AHNAK	0.117708	6.38503	0.721713	0.471598	0.665245	-6.89858
AHNAK2	0.102222	0.627029	1.19271	0.234873	0.43289	-6.45035
AHR	0.248506	4.27498	1.10592	0.270534	0.468367	-6.54928
AHRR	-0.00662948	0.308917	-0.0946164	0.924746	0.999355	-7.15427
AHSA1	0.282616	4.44247	4.85313	3.02425e-06	7.49795e-05	3.78064
AHSG	-0.00610622	0.0155147	-1.71222	0.0889273	0.22563	-5.70612
AHSP	-0.451168	3.81977	-1.24656	0.214505	0.408038	-6.38527
AICDA	0.0018471	0.0409994	0.203059	0.839365	0.946941	-7.13812
AIDA	-0.141331	2.22526	-2.29365	0.0232028	0.0860999	-4.57195
AIF1	0.192601	6.30109	1.20879	0.228649	0.425433	-6.43121
AIF1L	0.0070247	1.9876	0.028927	0.976961	1	-7.15833
AIFM1	0.159229	3.41281	3.00856	0.00308069	0.0186473	-2.76229
AIFM1P1	-0.00289611	0.00917029	-1.07613	0.283603	0.482703	-6.58156
AIFM2	0.212416	0.853992	2.85233	0.0049545	0.0269221	-3.19542
AIFM3	0.527651	1.53535	3.96193	0.000114722	0.0013562	0.307724
AIG1	-0.523071	1.73555	-3.20514	0.00165043	0.0113684	-2.18842
AIG1P1	-0.273929	1.50262	-2.38312	0.0184215	0.0728071	-4.37001
AIM2	-0.0239641	1.16649	-0.181201	0.856455	0.957691	-7.14232
AIMP1	-0.0711707	3.98203	-1.2991	0.195909	0.384062	-6.31908
AIMP1P1	-0.0789067	0.145293	-1.89598	0.0598907	0.170995	-5.3815
AIMP1P2	-0.0270102	0.047959	-1.51014	0.133118	0.297665	-6.02634
AIMP2	0.239652	3.0818	3.89273	0.00014887	0.00166707	0.0613529
AIP	0.462878	4.58417	7.72584	1.48631e-12	2.0839e-09	17.9457
AIPL1	-0.00218777	0.0125845	-0.997174	0.32029	0.522918	-6.66287
AIRE	0.00174337	0.151634	0.0490282	0.960962	1	-7.15755
AIRN	0.00455141	0.196403	0.103716	0.917534	0.994986	-7.15337
AJAP1	-0.0395543	0.0749846	-0.710065	0.478769	0.671573	-6.9069
AJUBA	-0.0668114	0.358063	-1.06207	0.289913	0.489835	-6.59648
AK1	0.134881	0.737853	2.11667	0.0359421	0.118669	-4.9501
AK2	0.241217	5.10102	2.21422	0.0283261	0.09977	-4.74519
AK2P2	-0.134109	0.798195	-2.04833	0.0422759	0.133787	-5.0885
AK3	-0.0163339	4.11019	-0.219856	0.826283	0.939214	-7.13457
AK3P2	0.0529239	0.266827	0.938841	0.349326	0.552919	-6.71903
AK3P3	-0.189595	1.48473	-2.75271	0.00664241	0.0337211	-3.46079
AK3P4	-7.70528e-05	0.00722542	-0.0150978	0.987974	1	-7.15864
AK3P5	-0.434671	1.64566	-3.83496	0.000184588	0.0019685	-0.141654
AK4	-0.261349	1.27334	-1.80498	0.0730885	0.196764	-5.54621
AK4P1	-0.0424822	0.479846	-0.904926	0.366959	0.57067	-6.75014
AK4P2	-0.0067139	0.0237823	-0.898772	0.370218	0.574144	-6.75566
AK4P3	0.00732304	0.0986968	0.418771	0.675984	0.835705	-7.07105
AK4P4	-0.142008	0.689768	-3.12274	0.0021515	0.0140328	-2.43283
AK4P5	-0.00154707	0.00434449	-0.381829	0.70313	0.85507	-7.08584
AK4P6	0.0201223	0.0489664	1.4561	0.14746	0.318211	-6.10537
AK5	-0.237424	1.08966	-1.41336	0.159627	0.335284	-6.1659
AK7	-0.0276205	0.143207	-1.05906	0.291278	0.491456	-6.59965
AK8	-0.0361709	0.274034	-0.819615	0.413739	0.612262	-6.82338
AK9	-0.391488	1.67653	-5.78906	4.01683e-08	2.59724e-06	7.96254
AKAP1	0.212518	3.2013	3.03592	0.00282932	0.0174662	-2.68434
AKAP10	-0.171637	4.13736	-2.69746	0.00778933	0.0380232	-3.60429
AKAP11	-0.34503	3.65967	-3.85287	0.000172727	0.00187349	-0.0789917
AKAP12	-0.133204	0.347649	-1.75029	0.0821186	0.21379	-5.64148
AKAP13	-0.13703	4.25144	-1.53886	0.12595	0.286338	-5.98319
AKAP14	-0.0440845	0.148929	-2.38154	0.0184978	0.0730341	-4.37363
AKAP17A	0.121746	4.77254	1.45263	0.148419	0.31964	-6.11035
AKAP17BP	-0.0178156	0.0794252	-1.63003	0.105199	0.252465	-5.84104
AKAP3	-0.0398299	0.217	-1.29473	0.197408	0.386183	-6.32468
AKAP4	-0.00416645	0.0062557	-0.820805	0.413063	0.611639	-6.82241
AKAP5	-0.270725	0.777186	-6.28663	3.37247e-09	4.12806e-07	10.3759
AKAP6	-0.0540369	0.103629	-2.89879	0.00430997	0.0241782	-3.06876
AKAP7	0.0416527	1.82645	0.323282	0.746933	0.885351	-7.10647
AKAP8	0.0256228	4.11529	0.515847	0.606723	0.781796	-7.02572
AKAP8L	0.164306	3.94253	2.64518	0.00903656	0.0424745	-3.73763
AKAP8P1	-0.0274284	0.0350825	-0.764268	0.445911	0.641375	-6.86706
AKAP9	-0.613534	4.00956	-7.21149	2.55836e-11	1.3337e-08	15.1522
AKIP1	0.170656	2.53323	3.34608	0.00103644	0.00785291	-1.75754
AKIRIN1	-0.028879	4.77646	-0.620544	0.535844	0.722314	-6.96632
AKIRIN1P1	-0.00333599	0.00340747	-1.1881	0.236677	0.435143	-6.45579
AKIRIN1P2	-0.00830025	0.155301	-0.337821	0.735972	0.878235	-7.10167
AKIRIN2	0.1278	4.92952	1.62352	0.106583	0.254866	-5.85145
AKIRIN2P1	-0.0092235	0.066189	-0.553815	0.580532	0.760278	-7.00544
AKNA	0.139193	5.05223	1.57747	0.116798	0.271693	-5.92395
AKNAD1	-0.033041	0.0969659	-2.51166	0.0130781	0.0560432	-4.0674
AKR1A1	0.201973	4.54908	2.86716	0.00473982	0.0260583	-3.1552
AKR1B1	0.46006	3.05955	3.27917	0.00129496	0.00938074	-1.96408
AKR1B10	-0.00261891	0.00692037	-0.993739	0.321954	0.52451	-6.66627
AKR1B10P1	-0.00927321	0.035296	-0.996224	0.32075	0.523293	-6.66381
AKR1B10P2	-0.00394026	0.00167004	-2.54557	0.0119218	0.052266	-3.98513
AKR1B15	-0.00547007	0.0167879	-1.25531	0.211322	0.403983	-6.37443
AKR1B1P1	-0.0953229	0.244148	-2.63908	0.00919331	0.0430254	-3.75304
AKR1B1P2	0.00520545	0.0232479	0.828068	0.408951	0.608063	-6.81645
AKR1B1P4	-0.0041312	0.0157743	-0.810819	0.418757	0.61677	-6.83053
AKR1B1P6	-0.00527936	0.022972	-0.885495	0.377311	0.581268	-6.76745
AKR1B1P7	0.00529581	0.0424868	0.611247	0.541964	0.727273	-6.97204
AKR1B1P8	-0.0016209	0.00518219	-0.564858	0.573016	0.753886	-6.99927
AKR1C1	-0.0639859	0.383212	-0.762766	0.446804	0.642407	-6.8682
AKR1C2	-0.0665167	0.175165	-1.42328	0.156736	0.331319	-6.152
AKR1C3	0.139509	2.39782	0.908658	0.364992	0.568864	-6.74677
AKR1C4	-0.0515004	0.131527	-2.34728	0.0202213	0.0779778	-4.45178
AKR1C5P	-0.0555884	0.123367	-1.76387	0.0797951	0.209431	-5.61809
AKR1C6P	-0.0856794	0.791138	-0.55363	0.580659	0.760396	-7.00555
AKR1C7P	-0.0700033	0.476498	-1.37461	0.171307	0.351698	-6.21925
AKR1C8P	-0.0296665	0.0866505	-1.42615	0.155907	0.329993	-6.14796
AKR1D1	-0.00383447	0.0521569	-0.271094	0.786692	0.912447	-7.12199
AKR1D1P1	-0.0430057	0.110937	-2.45614	0.0151879	0.0628697	-4.1999
AKR1E2	-0.0948109	1.09197	-0.754904	0.451493	0.646936	-6.87415
AKR7A2	0.531611	4.17522	6.3552	2.37611e-09	3.13757e-07	10.7177
AKR7A2P1	0.12781	0.647551	1.72337	0.0868875	0.222125	-5.68734
AKR7A3	0.0716216	0.955072	1.14688	0.253262	0.449403	-6.50351
AKR7L	0.0700022	0.549762	1.40198	0.162993	0.339894	-6.18172
AKT1	0.378211	3.81044	6.49881	1.13384e-09	1.80386e-07	11.4403
AKT1S1	0.350772	3.05094	6.66972	4.64908e-10	8.89987e-08	12.3119
AKT2	0.16438	3.59638	2.63303	0.00935109	0.0436088	-3.76828
AKT3	-0.271052	1.93818	-1.58199	0.115763	0.270037	-5.91693
AKT3-IT1	-0.317834	1.08316	-1.88663	0.0611474	0.173556	-5.39877
AKTIP	-0.215822	1.48688	-3.8226	0.000193218	0.00204262	-0.184747
ALAD	0.0714275	3.96989	0.90768	0.365507	0.569256	-6.74765
ALAS1	0.206065	4.25938	2.43546	0.0160485	0.065581	-4.24857
ALAS2	-0.45366	3.3545	-1.30505	0.19388	0.381418	-6.31141
ALB	-0.0058391	0.0608566	-0.506717	0.6131	0.786385	-7.03039
ALCAM	-0.355891	3.52779	-2.51301	0.0130302	0.0559284	-4.06415
ALDH16A1	0.441422	3.09178	6.56299	8.12396e-10	1.42442e-07	11.7661
ALDH18A1	0.0940931	4.41733	1.01849	0.310091	0.511594	-6.64153
ALDH1A1	-0.338875	1.51582	-1.34699	0.180019	0.363431	-6.2564
ALDH1A2	-0.0394142	0.139408	-1.69745	0.0916913	0.230539	-5.73085
ALDH1A3	-0.0356668	0.387515	-0.611029	0.542108	0.727409	-6.97217
ALDH1B1	0.252141	2.47519	2.80072	0.00577261	0.0302908	-3.33395
ALDH1L1	-0.00223481	0.0142036	-0.673604	0.501602	0.692382	-6.93206
ALDH1L1-AS1	0.00181703	0.00463358	0.437711	0.662227	0.824968	-7.06295
ALDH1L1-AS2	0.000137776	0.00264689	0.115504	0.9082	0.989145	-7.15207
ALDH1L2	-0.152554	0.72996	-1.98037	0.049496	0.149566	-5.22185
ALDH2	-0.146465	1.65172	-0.92022	0.358939	0.562811	-6.73625
ALDH3A1	0.0387737	0.101203	1.86477	0.0641729	0.179706	-5.43886
ALDH3A2	-0.00192331	2.59003	-0.0140504	0.988809	1	-7.15865
ALDH3B1	0.540775	3.72523	3.68852	0.000315072	0.00303097	-0.644991
ALDH3B2	0.0179413	0.0676217	1.36916	0.173001	0.353986	-6.22664
ALDH4A1	0.288455	2.1311	2.7564	0.00657144	0.0334717	-3.4511
ALDH5A1	-0.114425	3.02468	-0.894271	0.372613	0.576618	-6.75968
ALDH6A1	-0.0868716	2.55834	-1.30166	0.195035	0.382914	-6.31579
ALDH7A1	-0.159922	1.03855	-1.49382	0.13733	0.30355	-6.05051
ALDH7A1P1	-0.0372054	0.0705537	-2.93515	0.00386028	0.0222322	-2.96838
ALDH7A1P2	-0.0443241	0.0608148	-2.3231	0.0215207	0.0815188	-4.50627
ALDH7A1P3	0.00427248	0.043619	0.239069	0.811379	0.929631	-7.13016
ALDH7A1P4	0.00640532	0.00369048	1.21232	0.2273	0.424021	-6.42697
ALDH8A1	-0.051388	0.559054	-0.927569	0.355125	0.558894	-6.72949
ALDH9A1	0.0218106	4.02879	0.3356	0.737642	0.879405	-7.10242
ALDOA	0.465678	6.61381	6.7997	2.34176e-10	5.58647e-08	12.9829
ALDOAP1	0.0130506	0.305608	0.522407	0.602159	0.777993	-7.02232
ALDOAP2	0.0324485	0.395773	1.15463	0.250083	0.446137	-6.49466
ALDOB	-0.0909206	0.271325	-3.17481	0.00182071	0.0122797	-2.27904
ALDOC	0.282834	1.5041	2.70087	0.00771357	0.0377734	-3.5955
ALG1	0.229455	1.96476	4.86354	2.89008e-06	7.25464e-05	3.82431
ALG10	-0.228447	1.91732	-3.09033	0.00238473	0.0152288	-2.52747
ALG10B	-0.163168	1.86805	-2.13343	0.0345203	0.115193	-4.91552
ALG11	-0.231274	1.65407	-4.3683	2.32775e-05	0.00037858	1.82415
ALG12	0.129761	2.55827	1.97132	0.0505315	0.151696	-5.23928
ALG13	-0.178659	3.60454	-2.58395	0.0107246	0.0483162	-3.89081
ALG13-AS1	-0.408673	3.51448	-4.12438	6.14365e-05	0.000817851	0.899865
ALG14	-0.059071	0.422952	-2.32697	0.021308	0.0809705	-4.49758
ALG1L	0.0289213	0.232648	0.789144	0.431276	0.627838	-6.8478
ALG1L10P	-0.161811	0.964253	-1.76957	0.0788362	0.207657	-5.60822
ALG1L11P	-0.0389314	0.268476	-0.796687	0.426895	0.623955	-6.84184
ALG1L12P	0.00626329	0.338063	0.119004	0.905432	0.987544	-7.15166
ALG1L13P	-0.0615162	1.41084	-0.615796	0.538965	0.724982	-6.96925
ALG1L14P	0.00868246	0.0926719	0.42463	0.671716	0.832262	-7.06858
ALG1L15P	0.0204663	0.107721	1.57291	0.117853	0.273372	-5.93103
ALG1L2	-0.0695389	1.13722	-0.866468	0.387621	0.591192	-6.78404
ALG1L3P	0.0297028	0.179567	0.57215	0.568079	0.749588	-6.99514
ALG1L5P	-0.0379112	0.118652	-1.34788	0.179736	0.363047	-6.25523
ALG1L6P	0.142996	2.39733	1.42019	0.157634	0.332555	-6.15635
ALG1L7P	0.000923328	0.2469	0.0292677	0.97669	1	-7.15832
ALG1L8P	-0.0412573	0.28976	-1.21051	0.227994	0.424811	-6.42915
ALG1L9P	-0.0339709	0.261452	-1.65692	0.0996309	0.243865	-5.7976
ALG2	-0.0527456	3.31122	-0.96444	0.336382	0.538977	-6.6948
ALG3	0.339648	3.91099	5.72971	5.35578e-08	3.22712e-06	7.68292
ALG3P1	-0.067251	0.251442	-2.2649	0.0249548	0.0907697	-4.63531
ALG5	-0.132337	3.29706	-2.59099	0.0105169	0.0476047	-3.87335
ALG6	-0.259642	2.64644	-5.12746	8.9553e-07	2.90002e-05	4.95387
ALG8	-0.0185285	3.65833	-0.306914	0.759335	0.89411	-7.11163
ALG9	-0.190523	1.38994	-4.52711	1.21219e-05	0.000225186	2.44795
ALG9-IT1	-0.312	0.73091	-6.23199	4.45135e-09	4.92331e-07	10.105
ALK	-0.04757	0.195281	-1.71876	0.0877267	0.223585	-5.69512
ALKBH1	-0.0880603	2.39571	-2.20643	0.0288781	0.101164	-4.76187
ALKBH2	0.219006	1.93903	3.41227	0.000828821	0.00659566	-1.54968
ALKBH3	-0.025941	2.99348	-0.520503	0.603483	0.778927	-7.02331
ALKBH3-AS1	-0.277546	0.877354	-5.97528	1.6108e-08	1.29724e-06	8.8516
ALKBH4	0.121099	2.28442	1.83905	0.0678906	0.187119	-5.48545
ALKBH5	0.225688	4.66737	4.66313	6.84581e-06	0.000143264	2.9956
ALKBH6	0.0510755	1.47039	1.13933	0.256385	0.452553	-6.51207
ALKBH7	0.334837	3.26045	3.47934	0.00065867	0.00549789	-1.3355
ALKBH8	-0.178557	1.98954	-2.71759	0.00735209	0.0364241	-3.5523
ALLC	-0.000616926	0.00507838	-0.240391	0.810356	0.928907	-7.12984
ALMS1	-0.526439	2.71854	-6.23796	4.31856e-09	4.87516e-07	10.1346
ALMS1-IT1	-0.375706	1.18714	-6.20334	5.14588e-09	5.48271e-07	9.96362
ALOX12	-0.0104088	2.23966	-0.119024	0.905416	0.987544	-7.15166
ALOX12-AS1	-0.106446	2.28151	-1.39074	0.166369	0.344577	-6.19722
ALOX12B	-0.0918777	0.258318	-1.29223	0.198271	0.387263	-6.32789
ALOX12P1	-0.0955621	0.192279	-4.89331	2.53736e-06	6.59319e-05	3.9496
ALOX12P2	-0.243882	1.5935	-1.31179	0.1916	0.378539	-6.30268
ALOX15	-0.0781689	0.19871	-1.92574	0.0560336	0.163149	-5.32595
ALOX15B	0.00853502	0.551292	0.0455535	0.963727	1	-7.15771
ALOX15P2	-1.04158e-05	0.00473687	-0.0055315	0.995594	1	-7.15873
ALOX5	0.0282972	4.04464	0.106631	0.915225	0.993257	-7.15306
ALOX5AP	0.386575	4.29572	1.49832	0.136157	0.301994	-6.04387
ALOXE3	-0.0349142	0.0550858	-1.30916	0.192487	0.379571	-6.30609
ALPI	-0.00323658	0.0088234	-1.38467	0.168213	0.347294	-6.20554
ALPK1	-0.303317	2.84626	-4.79346	3.91794e-06	9.20551e-05	3.53162
ALPK2	0.00311682	0.01867	0.709485	0.479128	0.671891	-6.90731
ALPK3	0.185659	0.555473	1.46609	0.144722	0.314157	-6.09097
ALPL	-0.381593	0.850148	-2.66906	0.00844614	0.0404118	-3.67703
ALPP	0.010908	0.112724	0.296949	0.766917	0.899254	-7.11464
ALS2	-0.331308	3.09645	-2.19354	0.0298119	0.103565	-4.78936
ALS2CL	0.124828	1.49896	0.839653	0.402442	0.60222	-6.80682
ALX1	-0.00389683	0.011904	-0.81824	0.414522	0.613005	-6.8245
ALX3	0.00941912	0.0476245	0.421556	0.673954	0.834185	-7.06988
ALX4	-0.0809644	0.252421	-2.82696	0.00534245	0.0285284	-3.26381
ALYREF	0.294327	4.58206	4.38763	2.15184e-05	0.000356423	1.89918
AMACR	0.020671	0.537501	0.737784	0.461801	0.656374	-6.88689
AMBN	0.0103104	0.0395502	0.718403	0.473629	0.667201	-6.90096
AMBP	-0.043063	0.160944	-1.82969	0.0692869	0.189758	-5.50225
AMBRA1	-0.0270912	3.15435	-0.444963	0.656989	0.820808	-7.05975
AMD1	-0.188947	4.91944	-2.39083	0.0180536	0.0717119	-4.35227
AMD1P1	-0.0641308	0.202235	-2.34451	0.0203663	0.078361	-4.45804
AMDHD1	0.0302682	0.542331	0.482333	0.630274	0.800431	-7.04243
AMDHD2	0.30442	1.95873	4.26226	3.56642e-05	0.000531341	1.41725
AMELX	-0.0483787	0.0881486	-1.63039	0.105122	0.252332	-5.84046
AMELY	-0.00703537	0.00426755	-1.64927	0.101189	0.246203	-5.81002
AMER1	0.086552	1.75794	1.39213	0.16595	0.344031	-6.19531
AMER2	-0.00357999	0.0061984	-3.09357	0.0023604	0.0151165	-2.51805
AMER3	-0.00291609	0.00716889	-2.13534	0.0343613	0.11484	-4.91156
AMFR	0.0569916	3.77414	1.10038	0.272935	0.470847	-6.55536
AMH	0.154413	0.902016	1.52097	0.130379	0.293417	-6.01017
AMHR2	-0.0509532	0.166051	-1.29778	0.19636	0.384753	-6.32077
AMIGO1	-0.293522	0.993259	-2.94657	0.00372814	0.0216344	-2.93661
AMIGO2	-0.136327	0.855253	-1.38917	0.166846	0.345253	-6.19938
AMIGO3	-0.0140954	0.112683	-1.46676	0.144541	0.313962	-6.09001
AMMECR1	-0.110727	2.3238	-1.05746	0.292008	0.492133	-6.60134
AMMECR1-IT1	-0.150872	0.350508	-3.84027	0.000180991	0.00194256	-0.123092
AMMECR1L	-0.0594794	3.13275	-1.36197	0.175256	0.357063	-6.23635
AMMECR1LP1	0.060046	0.0646723	1.84749	0.0666503	0.184668	-5.47022
AMN	0.441302	1.72981	2.88311	0.00451836	0.0250583	-3.11171
AMN1	-0.0849542	1.31455	-1.61153	0.109172	0.259042	-5.87053
AMOT	0.00636682	0.829206	0.0592147	0.95286	1	-7.15699
AMOTL1	0.150647	1.53149	0.964977	0.336113	0.538687	-6.69428
AMOTL2	-0.103649	0.243982	-1.84182	0.0674815	0.186296	-5.48046
AMPD1	-0.199945	0.496105	-2.26661	0.0248474	0.090482	-4.63156
AMPD2	0.285001	4.47847	3.11278	0.00222082	0.0143739	-2.46201
AMPD3	-0.308452	3.09516	-3.1576	0.00192439	0.0128543	-2.3301
AMPH	-0.0017077	0.77288	-0.0183948	0.985348	1	-7.15858
AMT	0.155814	2.65839	1.98039	0.0494934	0.149566	-5.22181
AMTN	-0.0022231	0.0034053	-0.951276	0.342998	0.546146	-6.70734
AMY1A	-7.09016e-06	0.0012627	-0.00704754	0.994386	1	-7.15872
AMY1B	-0.00771835	0.0173555	-2.17889	0.0309045	0.106315	-4.8204
AMY1C	0.000333428	0.000192108	0.527505	0.598624	0.775042	-7.01965
AMY2A	-0.0117005	0.0242753	-1.87251	0.0630873	0.177363	-5.42472
AMY2B	-0.00369595	1.58229	-0.0423916	0.966243	1	-7.15785
AMYP1	0.00342301	0.00433838	1.25881	0.21006	0.402376	-6.37008
AMZ1	-0.180594	0.759795	-2.32757	0.0212752	0.0808932	-4.49624
AMZ2	-0.0640947	2.97141	-1.0983	0.273838	0.471974	-6.55762
AMZ2P1	-0.00236951	1.91147	-0.0414479	0.966994	1	-7.15789
AMZ2P2	-0.192068	0.725773	-2.35138	0.0200076	0.0773939	-4.44247
ANAPC1	-0.133691	2.48287	-1.85718	0.0652516	0.181828	-5.45267
ANAPC10	-0.2271	1.89779	-5.07771	1.12026e-06	3.47548e-05	4.73771
ANAPC10P1	-0.143025	0.435463	-1.87774	0.0623634	0.176045	-5.41514
ANAPC11	0.39567	2.70976	6.90974	1.30374e-10	3.9238e-08	13.5563
ANAPC13	-0.00813656	4.18623	-0.127363	0.898824	0.983668	-7.15063
ANAPC15	0.090396	1.96327	2.01265	0.045946	0.141647	-5.15905
ANAPC16	0.1105	3.98806	1.91561	0.0573218	0.165924	-5.34494
ANAPC1P1	-0.0695593	0.150313	-4.22804	4.08659e-05	0.000593141	1.28759
ANAPC2	0.261146	3.84017	3.59834	0.000434645	0.00393818	-0.946815
ANAPC4	-0.168386	3.246	-3.34837	0.00102851	0.00781004	-1.7504
ANAPC5	-0.00500327	4.47426	-0.098105	0.92198	0.997681	-7.15393
ANAPC7	-0.0895325	3.68535	-1.84016	0.067726	0.186771	-5.48345
ANG	-0.032348	0.526708	-0.450193	0.653223	0.818045	-7.05741
ANGEL1	0.183319	3.12272	2.66698	0.00849614	0.0405861	-3.68232
ANGEL2	-0.279455	3.25288	-5.3348	3.47044e-07	1.3803e-05	5.87043
ANGPT1	-0.214811	3.01841	-0.800714	0.424567	0.621937	-6.83864
ANGPT2	-0.30969	1.24747	-3.71555	0.000285779	0.00280653	-0.553285
ANGPT4	-0.0205549	0.166781	-0.637816	0.524568	0.712717	-6.95548
ANGPTL1	-0.596746	1.06616	-6.69676	4.03305e-10	8.15148e-08	12.4509
ANGPTL2	-0.124481	0.340173	-2.26106	0.0251974	0.0914091	-4.64372
ANGPTL3	-0.168545	0.543238	-3.30184	0.00120129	0.00883826	-1.8945
ANGPTL4	-0.132899	1.09233	-1.91798	0.0570184	0.16528	-5.34051
ANGPTL5	-0.000845643	0.0178221	-0.123654	0.901755	0.985333	-7.1511
ANGPTL6	0.257954	1.67186	2.0842	0.0388419	0.125718	-5.0164
ANGPTL7	-0.290544	1.08085	-5.1425	8.36676e-07	2.74907e-05	5.01952
ANHX	-0.0068998	0.0140193	-3.11171	0.0022284	0.0144122	-2.46514
ANK1	-0.254394	1.91194	-1.02391	0.307531	0.508562	-6.63602
ANK2	-0.0327486	0.0666335	-1.82522	0.0699626	0.191053	-5.51025
ANK3	-0.0828861	0.446028	-1.12945	0.260514	0.457173	-6.52318
ANKAR	-0.4175	1.80706	-6.68078	4.38673e-10	8.6823e-08	12.3687
ANKDD1A	-0.150547	2.35874	-2.4382	0.0159317	0.0652227	-4.24213
ANKDD1B	-0.0983849	0.501486	-2.25052	0.0258739	0.0931385	-4.66673
ANKEF1	0.049808	0.489921	0.842419	0.400898	0.600871	-6.80451
ANKFN1	-0.0245231	0.100706	-0.483709	0.6293	0.799611	-7.04177
ANKFY1	-0.201459	3.4715	-2.33327	0.0209654	0.080049	-4.48341
ANKH	-0.362589	2.34499	-3.68867	0.000314901	0.00303051	-0.644479
ANKHD1	-0.362875	1.89417	-7.31058	1.48843e-11	8.77829e-09	15.6835
ANKHD1-EIF4EBP3	-0.234239	1.52529	-4.52087	1.24403e-05	0.000230007	2.42313
ANKIB1	-0.310173	3.47351	-4.69809	5.90002e-06	0.000127587	3.1383
ANKK1	-0.00501736	0.135932	-0.237963	0.812236	0.930112	-7.13042
ANKLE1	0.517482	3.07238	4.54127	1.14281e-05	0.000214757	2.50438
ANKLE2	-0.0486315	3.45321	-0.857668	0.392448	0.595547	-6.7916
ANKMY1	0.00262061	2.55975	0.0402282	0.967965	1	-7.15794
ANKMY2	-0.201746	3.51534	-2.81153	0.00559174	0.0295515	-3.30513
ANKRA2	-0.225953	3.22828	-4.2829	3.28411e-05	0.000497147	1.49583
ANKRD1	-0.0269512	0.0681997	-1.942	0.0540152	0.159001	-5.29525
ANKRD10	-0.0272187	5.2051	-0.400589	0.689294	0.845168	-7.0785
ANKRD10-IT1	-0.241789	4.89252	-2.95261	0.00365994	0.0213202	-2.91976
ANKRD11	-0.0909076	4.18754	-1.81078	0.0721809	0.195154	-5.53594
ANKRD12	-0.48831	3.79032	-6.88793	1.46474e-10	4.15155e-08	13.4422
ANKRD13A	0.00479621	4.1681	0.083141	0.933851	1	-7.15529
ANKRD13B	0.348297	2.01412	2.97155	0.00345351	0.0203636	-2.86675
ANKRD13C	-0.259757	2.77935	-4.96373	1.86123e-06	5.16499e-05	4.2481
ANKRD13D	0.272322	4.96251	2.63517	0.00929506	0.0434064	-3.7629
ANKRD16	0.143007	2.01671	2.02361	0.0447903	0.13912	-5.13749
ANKRD17	-0.188285	4.48177	-2.97685	0.00339776	0.0201406	-2.85188
ANKRD18A	-0.508727	0.850908	-2.67214	0.00837241	0.0401577	-3.66915
ANKRD18B	-0.138917	1.08574	-0.699803	0.485137	0.677485	-6.91412
ANKRD18CP	-0.0603837	0.209024	-1.50771	0.133737	0.29853	-6.02995
ANKRD18DP	-0.040416	0.260198	-0.741091	0.4598	0.654437	-6.88445
ANKRD18EP	-0.288201	2.03816	-3.6308	0.000387374	0.00358498	-0.838895
ANKRD19P	-0.104511	0.847072	-2.42787	0.0163746	0.0665404	-4.26632
ANKRD2	0.0270041	0.0677526	1.54369	0.124775	0.284531	-5.97586
ANKRD20A1	-0.0174094	0.0448139	-1.13346	0.258835	0.455344	-6.51869
ANKRD20A10P	-0.0137941	0.0139107	-2.65248	0.00885233	0.0418274	-3.71917
ANKRD20A11P	-0.201129	0.596942	-1.82809	0.0695285	0.190212	-5.50512
ANKRD20A17P	-0.0127381	0.0339406	-1.27521	0.204212	0.3951	-6.34951
ANKRD20A18P	-0.0956354	0.589486	-1.20098	0.231656	0.428856	-6.44053
ANKRD20A19P	-0.00219675	0.00884657	-0.834314	0.405434	0.604914	-6.81127
ANKRD20A5P	-0.150101	0.748937	-1.29224	0.198265	0.387263	-6.32786
ANKRD20A7P	-0.0474098	0.214151	-0.692678	0.489585	0.681401	-6.91906
ANKRD20A8P	-0.0206799	0.0154041	-1.53082	0.127925	0.289468	-5.99535
ANKRD20A9P	-0.0161458	0.0320849	-1.78164	0.0768363	0.203883	-5.58721
ANKRD22	0.0368739	1.19673	0.238541	0.811788	0.929789	-7.13028
ANKRD23	-0.045216	1.06114	-0.949281	0.344008	0.547211	-6.70922
ANKRD24	0.140087	0.555312	2.62707	0.00950895	0.0441686	-3.78327
ANKRD26	-0.343109	2.18614	-4.60864	8.6184e-06	0.000171976	2.77475
ANKRD26P1	-0.00814968	0.00930999	-2.78495	0.00604609	0.0313594	-3.37582
ANKRD26P2	-0.00200083	0.00216327	-1.36213	0.175204	0.357005	-6.23613
ANKRD26P3	-0.00465952	0.425213	-0.0359926	0.971336	1	-7.1581
ANKRD26P4	-0.342973	0.736603	-6.66433	4.78245e-10	9.06601e-08	12.2842
ANKRD27	-0.299558	3.98686	-2.55479	0.011624	0.0512992	-3.9626
ANKRD28	0.0289971	4.80215	0.205296	0.83762	0.945869	-7.13766
ANKRD29	-0.0239556	0.0594661	-1.58523	0.115025	0.268821	-5.91188
ANKRD30A	-0.0041731	0.00473806	-2.32303	0.0215248	0.0815237	-4.50643
ANKRD30B	-0.00587589	0.00552328	-2.80089	0.00576982	0.0302788	-3.33351
ANKRD30BL	-0.00663666	0.0118789	-2.71662	0.00737267	0.0364891	-3.55482
ANKRD30BP1	-0.00128177	0.00142254	-1.15778	0.248798	0.444981	-6.49105
ANKRD30BP2	-0.00173263	0.00175631	-1.74293	0.0833998	0.216085	-5.65408
ANKRD30BP3	-0.0147239	0.0961045	-0.447082	0.655463	0.819795	-7.0588
ANKRD31	-0.0533802	0.106372	-2.35714	0.0197113	0.0765362	-4.42939
ANKRD33	-0.00265103	0.0123495	-0.976974	0.330159	0.532591	-6.6827
ANKRD33B	-0.261831	1.83801	-1.79856	0.0741044	0.198745	-5.55754
ANKRD33B-AS1	-0.408537	0.928374	-4.11265	6.43073e-05	0.000848714	0.856489
ANKRD34A	0.00793629	2.1428	0.0199628	0.9841	1	-7.15855
ANKRD34B	-0.0486986	0.174176	-0.892544	0.373535	0.577599	-6.76121
ANKRD34C	-0.00203746	0.00371025	-1.50425	0.134626	0.299821	-6.03509
ANKRD34C-AS1	0.00218756	0.00589247	0.990032	0.323757	0.526243	-6.66993
ANKRD35	-0.0172376	0.563414	-0.191126	0.848686	0.953312	-7.14047
ANKRD36	-0.654283	2.75217	-6.57624	7.58186e-10	1.36116e-07	11.8336
ANKRD36B	-0.433868	2.11715	-4.5561	1.07422e-05	0.00020432	2.56366
ANKRD36BP1	0	0	0	1	1	-7.15875
ANKRD36BP2	-0.241798	0.818547	-1.90688	0.0584528	0.16818	-5.36125
ANKRD36C	-0.708879	3.12648	-6.57334	7.69762e-10	1.37025e-07	11.8188
ANKRD36P1	-0.00551415	0.0113693	-1.17216	0.242997	0.442458	-6.47444
ANKRD37	0.0402082	0.759425	0.774468	0.439876	0.63564	-6.85924
ANKRD39	-0.0925331	1.77808	-1.77895	0.0772779	0.204622	-5.5919
ANKRD40	0.000416236	3.74555	0.00774288	0.993832	1	-7.15872
ANKRD42	-0.122537	1.76161	-2.30604	0.0224817	0.0840793	-4.54442
ANKRD44	-0.409983	3.54	-4.41138	1.95325e-05	0.000330851	1.99167
ANKRD44-IT1	-0.591883	3.4871	-5.29098	4.24856e-07	1.62237e-05	5.67465
ANKRD45	0.000941556	0.0691128	0.0541328	0.956902	1	-7.15728
ANKRD46	-0.20983	1.83075	-3.13507	0.0020685	0.0136159	-2.39662
ANKRD49	-0.205961	3.18547	-3.3486	0.0010277	0.00780591	-1.74967
ANKRD50	-0.426632	2.7791	-4.31619	2.87337e-05	0.000447738	1.62322
ANKRD52	0.0941001	3.80814	1.67418	0.0961846	0.238641	-5.76937
ANKRD53	-0.0214794	0.482987	-0.558278	0.577489	0.757851	-7.00296
ANKRD54	0.169296	2.75397	2.88679	0.00446873	0.0248579	-3.10166
ANKRD54P1	0.011622	0.0229777	1.03902	0.300471	0.501054	-6.62053
ANKRD55	0.0107983	0.572283	0.137859	0.890537	0.97856	-7.14924
ANKRD6	-0.0061015	1.02146	-0.0785195	0.93752	1	-7.15566
ANKRD60	-0.00255846	0.0159915	-0.554161	0.580296	0.760089	-7.00525
ANKRD61	-0.197395	2.04604	-2.56122	0.0114198	0.0506047	-3.94681
ANKRD62	-0.00785718	0.019582	-2.63006	0.00942963	0.0438769	-3.77577
ANKRD62P1	-0.0312742	0.0703458	-0.87938	0.380606	0.584278	-6.77282
ANKRD62P1-PARP4P3	-0.0557703	0.131948	-0.922117	0.357952	0.561685	-6.73451
ANKRD63	0.178491	0.94262	1.83769	0.0680918	0.187488	-5.4879
ANKRD65	0.11325	0.275619	1.36214	0.1752	0.357005	-6.23611
ANKRD66	-0.00135897	0.00667194	-0.62761	0.531216	0.718149	-6.96192
ANKRD7	-0.0280808	0.127036	-0.85841	0.392039	0.595547	-6.79096
ANKRD9	0.411151	1.14345	4.02228	9.1155e-05	0.00112332	0.525496
ANKS1A	-0.0629672	3.48977	-0.789791	0.4309	0.627625	-6.84729
ANKS1B	-0.0246636	0.0720474	-3.89098	0.000149852	0.00167614	0.0551403
ANKS3	0.00119745	2.07103	0.0213107	0.983026	1	-7.15852
ANKS4B	-0.00527924	0.0197842	-1.71326	0.0887361	0.225282	-5.70438
ANKS6	0.104194	1.34088	0.885574	0.377268	0.581248	-6.76738
ANKUB1	-0.0671559	0.190772	-3.3283	0.00109995	0.00823685	-1.81275
ANKZF1	0.0066858	3.22585	0.0999383	0.920527	0.996732	-7.15375
ANLN	-0.30281	2.89323	-2.15468	0.032787	0.110924	-4.87129
ANO1	-0.0071051	0.0241311	-0.804545	0.422359	0.620087	-6.83558
ANO1-AS1	0	0	0	1	1	-7.15875
ANO10	-0.0281738	2.3653	-0.353422	0.724269	0.869996	-7.09628
ANO2	-0.0496647	0.0788478	-1.51447	0.132016	0.295996	-6.01988
ANO3	-0.00615046	0.010196	-0.97426	0.3315	0.534042	-6.68533
ANO4	0.000698001	0.00944612	0.211193	0.833024	0.943214	-7.13644
ANO5	-0.00154665	0.291985	-0.02128	0.983051	1	-7.15852
ANO6	-0.0133467	3.71337	-0.136077	0.891943	0.979223	-7.14948
ANO7	-0.199238	1.63905	-0.851753	0.395713	0.59651	-6.79663
ANO8	0.397381	2.42307	3.39342	0.00088359	0.00693043	-1.60923
ANO9	0.261417	1.47611	1.91473	0.0574351	0.166128	-5.34659
ANP32A	-0.0424999	4.85573	-0.937978	0.349767	0.553302	-6.71983
ANP32AP1	-0.250363	0.740416	-4.73099	5.12598e-06	0.000113799	3.27335
ANP32B	-0.135176	6.90883	-1.9946	0.0479028	0.145923	-5.19428
ANP32BP1	-0.19339	0.57616	-4.06088	7.85892e-05	0.000996652	0.666132
ANP32BP2	-0.00903702	0.0198777	-1.30445	0.194082	0.381724	-6.31218
ANP32BP3	-0.0927133	0.213599	-2.79395	0.00588864	0.0307697	-3.35196
ANP32C	-0.0843741	0.365779	-2.28645	0.0236314	0.087229	-4.5879
ANP32D	-0.0294404	0.112371	-2.03511	0.0436052	0.136557	-5.11477
ANP32E	-0.249346	4.81058	-2.68074	0.00817003	0.0394549	-3.64718
ANPEP	-0.383329	4.7198	-1.80902	0.0724556	0.19561	-5.53907
ANTXR1	-0.0719854	0.223042	-1.59195	0.113506	0.266337	-5.90137
ANTXR2	-0.0188016	3.77593	-0.221795	0.824776	0.93841	-7.13414
ANTXRL	-0.0484733	0.166173	-1.34018	0.182218	0.366252	-6.26545
ANTXRLP1	-0.150839	0.529925	-1.69833	0.0915249	0.230309	-5.72938
ANXA1	0.0531563	6.95329	0.321105	0.748579	0.886396	-7.10718
ANXA10	-0.020137	0.179327	-0.694358	0.488534	0.68047	-6.9179
ANXA11	0.167072	4.53976	2.82509	0.00537212	0.0286397	-3.26883
ANXA13	-0.000817052	0.0110217	-0.388999	0.69783	0.851422	-7.08307
ANXA2	0.407393	3.91899	1.79079	0.0753489	0.201097	-5.5712
ANXA2P1	-0.0353718	0.269913	-1.10034	0.27295	0.470859	-6.55539
ANXA2P2	0.0468105	1.7229	0.293244	0.769742	0.901003	-7.11574
ANXA2P3	-0.0165466	0.177976	-0.571458	0.568546	0.750097	-6.99553
ANXA2R	-0.032709	2.60735	-0.280314	0.779624	0.908327	-7.11944
ANXA3	-0.301025	0.950513	-1.95991	0.0518649	0.154439	-5.26117
ANXA4	0.0896928	2.58692	1.06772	0.287366	0.486881	-6.5905
ANXA5	0.166088	3.93162	0.599419	0.5498	0.734463	-6.97919
ANXA6	0.377735	4.6262	2.86203	0.00481307	0.0263424	-3.16913
ANXA7	-0.0572525	5.1665	-1.14761	0.252962	0.44905	-6.50268
ANXA8	-0.253907	0.334624	-1.84199	0.0674564	0.186239	-5.48016
ANXA8L1	-0.0487344	0.0932348	-0.929709	0.354019	0.557808	-6.72751
ANXA9	0.00579933	2.5485	0.0771033	0.938644	1	-7.15577
AOAH	-0.325493	4.5909	-1.40065	0.163388	0.340499	-6.18355
AOAH-IT1	-0.591827	1.5633	-3.86184	0.000167063	0.00182692	-0.0475257
AOC1	0.144181	0.669845	1.18756	0.236891	0.435413	-6.45643
AOC2	0.0165336	0.798159	0.296914	0.766944	0.899261	-7.11465
AOC3	-0.0117955	0.401683	-0.247896	0.804554	0.92497	-7.12801
AOC4P	-0.00131874	0.0468849	-0.163113	0.870649	0.966639	-7.14544
AOX1	-0.0766521	0.405781	-0.867697	0.38695	0.590523	-6.78298
AOX2P	-0.293512	1.62543	-1.08224	0.280888	0.479636	-6.57501
AOX3P	-0.254028	1.05527	-1.41611	0.15882	0.334248	-6.16205
AP1AR	-0.187995	2.8431	-2.86172	0.00481751	0.0263593	-3.16996
AP1B1	0.447599	4.80109	4.56685	1.02704e-05	0.000197192	2.60668
AP1B1P1	0.0108982	0.0180637	1.87866	0.0622364	0.175796	-5.41344
AP1B1P2	0.0316517	0.0240067	1.96728	0.0510007	0.152691	-5.24705
AP1G1	-0.182626	3.95611	-4.21722	4.26565e-05	0.000613747	1.24677
AP1G2	0.379807	4.47768	4.75432	4.63776e-06	0.000105481	3.3695
AP1M1	0.226547	3.04141	4.3381	2.63043e-05	0.000416439	1.70748
AP1M2	-0.0535925	0.0971582	-2.36019	0.0195559	0.0761003	-4.42245
AP1S1	0.367911	2.99018	3.84974	0.000174743	0.0018922	-0.0899452
AP1S2	0.0035315	3.63771	0.0207415	0.98348	1	-7.15853
AP1S2P1	0.0041693	0.00913082	0.629765	0.529809	0.717104	-6.96057
AP1S3	0.138269	1.61195	0.962026	0.337589	0.540288	-6.69711
AP2A1	0.399934	3.92859	5.79031	3.99237e-08	2.58715e-06	7.96848
AP2A2	0.220408	3.35664	2.81571	0.00552312	0.0292657	-3.29394
AP2B1	-0.0463871	5.19141	-0.702146	0.483679	0.676113	-6.91248
AP2M1	0.439308	5.66885	8.69195	5.82063e-15	6.79698e-11	23.3996
AP2S1	0.403097	4.22765	4.95202	1.96003e-06	5.37783e-05	4.19826
AP3B1	-0.292001	3.66278	-4.58264	9.61307e-06	0.000186968	2.67006
AP3B2	-0.00688322	0.124884	-0.166755	0.867788	0.964696	-7.14484
AP3D1	0.226418	4.40024	4.7325	5.09291e-06	0.000113237	3.27956
AP3M1	-0.0562643	4.09534	-1.03555	0.302081	0.502911	-6.62411
AP3M2	-0.101734	2.05439	-1.40756	0.161337	0.337669	-6.17398
AP3S1	-0.126814	3.73442	-1.88985	0.0607117	0.172671	-5.39283
AP3S2	-0.118408	2.02776	-2.92135	0.00402567	0.0229448	-3.00661
AP4B1	-0.013666	3.32176	-0.226756	0.820923	0.935802	-7.13303
AP4B1-AS1	-0.254959	1.99901	-3.68004	0.00032483	0.00310599	-0.673639
AP4E1	-0.257346	2.43611	-4.78617	4.04316e-06	9.45785e-05	3.50137
AP4M1	0.103289	2.0884	1.81667	0.071269	0.19348	-5.52549
AP4S1	-0.276826	2.2389	-4.20263	4.51902e-05	0.000642344	1.19186
AP5B1	0.413872	4.26072	2.63804	0.00922016	0.0431262	-3.75565
AP5M1	-0.227907	2.47787	-4.26491	3.52897e-05	0.000527242	1.42731
AP5S1	0.116873	2.34137	2.44552	0.0156246	0.0642837	-4.22494
AP5Z1	0.312092	3.30318	4.18849	4.77835e-05	0.000671464	1.13877
APAF1	-0.0696531	3.97717	-0.668274	0.504988	0.695376	-6.93563
APBA1	-0.0874799	0.509703	-0.713274	0.476787	0.669782	-6.90462
APBA2	-0.00917449	1.02216	-0.0671079	0.946585	1	-7.1565
APBA3	0.337894	2.05036	5.37765	2.8447e-07	1.17964e-05	6.06293
APBB1	-0.0117226	0.869595	-0.111914	0.911041	0.99074	-7.15248
APBB1IP	0.13399	5.54519	1.71532	0.0883559	0.224577	-5.70091
APBB2	-0.0551082	0.32646	-0.904055	0.36742	0.571291	-6.75092
APBB3	0.301247	3.16314	3.52769	0.000556997	0.00481371	-1.17892
APC	-0.385465	2.82294	-5.16896	7.42171e-07	2.51644e-05	5.1353
APC2	0.0636359	1.01871	1.23161	0.220028	0.415037	-6.40363
APCDD1	0.0896008	0.434789	1.08884	0.277976	0.476433	-6.56789
APCDD1L	-0.0434265	0.129766	-2.51975	0.0127935	0.0551352	-4.04787
APCS	-0.00809778	0.00675326	-1.94003	0.0542562	0.159437	-5.29898
APEH	0.374988	4.22916	7.00412	7.86171e-11	2.74061e-08	14.0517
APELA	0.00252048	0.00958709	0.781151	0.435948	0.631934	-6.85406
APEX1	0.156762	6.84404	1.86419	0.0642539	0.179826	-5.43991
APEX2	0.346544	3.34836	7.21206	2.5505e-11	1.3337e-08	15.1552
APH1A	0.293387	5.01093	6.57437	7.65608e-10	1.36702e-07	11.8241
APH1B	-0.0916629	3.03924	-1.44841	0.149595	0.321402	-6.11639
API5	-0.160679	4.59595	-2.59342	0.0104461	0.047368	-3.86731
API5P1	-0.0650925	0.21222	-3.44276	0.000746916	0.00606877	-1.45276
API5P2	-0.00738633	0.0589536	-0.711872	0.477652	0.67047	-6.90562
APIP	-0.059419	2.24701	-1.11379	0.267157	0.464656	-6.54062
APLF	-0.195018	1.08746	-3.76207	0.00024132	0.00244957	-0.394202
APLN	-0.112641	0.282411	-1.18017	0.239805	0.438669	-6.46509
APLNR	-0.127419	0.301416	-1.68975	0.0931592	0.233154	-5.74365
APLP1	0.0514614	0.326776	0.942274	0.347571	0.551016	-6.71581
APLP2	0.222531	6.69634	1.68475	0.0941219	0.23491	-5.75193
APMAP	-0.0739253	5.27683	-0.82579	0.410238	0.609309	-6.81832
APOA1	0.0598119	0.293557	1.72449	0.0866853	0.221773	-5.68545
APOA1-AS	-0.253095	1.3085	-3.70466	0.000297261	0.00289221	-0.590312
APOA2	0.0769071	1.27553	0.532865	0.594918	0.771916	-7.01681
APOA4	-0.00494651	0.0157138	-0.760222	0.448318	0.643951	-6.87014
APOA5	0.00152198	0.0130186	0.483711	0.629298	0.799611	-7.04177
APOB	-0.00627056	0.0506086	-0.320727	0.748865	0.886587	-7.1073
APOBEC1	-0.000399773	0.0109563	-0.102804	0.918256	0.995389	-7.15346
APOBEC2	-0.28914	1.52345	-4.48094	1.46775e-05	0.000263361	2.26487
APOBEC3A	0.138731	1.99155	0.565767	0.572399	0.753465	-6.99876
APOBEC3AP1	-0.00642601	0.0149942	-0.562092	0.574895	0.755574	-7.00083
APOBEC3B	0.199454	2.11524	1.52969	0.128205	0.289888	-5.99706
APOBEC3B-AS1	0.00136721	0.0327814	0.141387	0.887755	0.977303	-7.14875
APOBEC3C	0.206182	5.31006	3.12333	0.00214749	0.0140158	-2.43111
APOBEC3D	0.0976392	2.79141	0.966779	0.335215	0.537712	-6.69255
APOBEC3F	0.0900098	2.7536	1.02366	0.307649	0.508699	-6.63628
APOBEC3G	0.139953	2.64678	1.87522	0.0627111	0.176637	-5.41975
APOBEC3H	0.517472	1.30292	4.45871	1.60867e-05	0.000284364	2.17719
APOBEC4	-0.00807147	0.0440787	-0.99442	0.321624	0.524221	-6.6656
APOBR	0.272152	4.21389	1.69958	0.091288	0.229862	-5.72729
APOC1	-0.154433	0.815304	-1.04395	0.298193	0.4985	-6.61544
APOC1P1	-0.0255049	0.0878117	-1.81697	0.0712231	0.193392	-5.52495
APOC2	0.00772798	0.409784	0.0852107	0.932208	1	-7.15512
APOC3	-0.0136882	0.048038	-0.78979	0.430901	0.627625	-6.8473
APOC4	0.000272337	0.0358859	0.0275407	0.978065	1	-7.15837
APOC4-APOC2	0.0518699	0.191134	1.15249	0.250959	0.447003	-6.49711
APOD	-0.0692558	0.371045	-0.608237	0.543953	0.729104	-6.97387
APOE	-0.122683	1.57684	-0.651127	0.515963	0.704987	-6.94692
APOF	-0.0138661	0.0782592	-1.36598	0.173994	0.355301	-6.23094
APOH	-0.00762052	0.0134847	-2.12775	0.034997	0.116292	-4.92728
APOL1	0.0372189	2.84741	0.411191	0.681521	0.839748	-7.0742
APOL2	0.0754643	3.22954	0.922343	0.357835	0.561607	-6.7343
APOL3	0.0654691	2.40374	0.443963	0.657711	0.821252	-7.06019
APOL4	0.0724687	1.15599	0.355257	0.722898	0.869117	-7.09563
APOL5	-0.00375017	0.0118759	-0.919979	0.359064	0.562916	-6.73647
APOL6	-0.0928927	3.52534	-0.917948	0.360123	0.564061	-6.73832
APOLD1	-0.231202	1.54997	-2.22167	0.0278066	0.0985162	-4.72917
APOM	0.0269362	1.60459	0.570026	0.569515	0.750921	-6.99635
APOO	0.0474898	2.29062	0.731382	0.46569	0.660053	-6.89158
APOOL	-0.21074	2.65074	-4.11795	6.29955e-05	0.000835177	0.876063
APOOP1	-0.0106018	0.035832	-0.674231	0.501205	0.692062	-6.93164
APOOP2	-0.00914697	0.00387686	-2.90412	0.00424119	0.0238979	-3.05411
APOOP3	-0.00536491	0.00920405	-1.1109	0.268394	0.466068	-6.54381
APOOP4	-0.0359711	0.0431983	-2.75628	0.00657385	0.0334782	-3.45143
APOOP5	-0.00232082	0.0108971	-0.632656	0.527924	0.715471	-6.95875
APP	-0.649118	3.59477	-1.88123	0.0618838	0.175128	-5.40872
APPBP2	-0.258871	2.7203	-4.60803	8.6405e-06	0.000172358	2.77229
APPL1	-0.222714	4.31727	-2.80247	0.00574295	0.030165	-3.32929
APPL2	-0.315424	3.29478	-5.38712	2.72213e-07	1.14015e-05	6.10558
APRT	0.491043	4.61182	6.21412	4.87297e-09	5.24942e-07	10.0168
APTR	-0.151382	1.82001	-2.71066	0.00750007	0.0369769	-3.57024
APTX	0.0299752	2.67067	0.660095	0.510208	0.699892	-6.94105
AQP1	-0.102414	1.46001	-0.596842	0.551515	0.73603	-6.98073
AQP10	-0.057943	0.151947	-1.48878	0.138649	0.305282	-6.05791
AQP11	-0.370755	2.13795	-5.07685	1.12456e-06	3.48512e-05	4.73401
AQP12A	-0.00143839	0.0140119	-0.357897	0.720925	0.867743	-7.09469
AQP12B	-0.00541334	0.00879444	-1.85738	0.0652231	0.181792	-5.45231
AQP2	-0.00253797	0.0127044	-0.409145	0.683018	0.840754	-7.07504
AQP3	-0.181843	2.14726	-1.06307	0.289462	0.489347	-6.59542
AQP4	-0.00636875	0.0322433	-0.966424	0.335392	0.537892	-6.69289
AQP4-AS1	-0.127549	0.357642	-2.09511	0.037846	0.12331	-4.99424
AQP5	-0.00306873	0.0236736	-0.337131	0.736491	0.878728	-7.1019
AQP6	0.0151941	0.114714	0.618315	0.537308	0.723586	-6.9677
AQP7	-0.0285843	0.0766223	-2.34434	0.0203753	0.0783905	-4.45842
AQP7P1	0.0743851	0.279012	1.14694	0.253236	0.449372	-6.50344
AQP7P2	0.00780441	0.014589	1.31576	0.190268	0.376907	-6.29753
AQP7P3	0.00103074	0.0019365	0.47608	0.634712	0.803358	-7.04543
AQP7P4	-0.000440914	0.00409587	-0.173895	0.862183	0.961115	-7.14362
AQP8	0.0100671	0.148041	0.352121	0.725243	0.870646	-7.09674
AQP9	0.0986765	1.73531	0.382593	0.702564	0.854668	-7.08554
AQR	-0.276272	3.07936	-5.6603	7.48133e-08	4.1404e-06	7.35824
AR	-0.471607	0.812712	-3.03787	0.00281218	0.0173806	-2.67877
ARAF	0.268859	4.89876	5.34576	3.29869e-07	1.32828e-05	5.91956
ARAFP1	0.0036951	0.0289275	0.392446	0.695287	0.849674	-7.08173
ARAFP2	-0.00370915	0.00233424	-1.52239	0.130021	0.292872	-6.00803
ARAFP3	0.00139594	0.00236423	0.47325	0.636724	0.805015	-7.04677
ARAP1	0.394561	4.59951	3.42645	0.000789721	0.00634155	-1.50468
ARAP1-AS1	-0.0591539	0.417679	-1.13999	0.256114	0.452266	-6.51133
ARAP1-AS2	-0.181649	2.72753	-1.44884	0.149474	0.321254	-6.11577
ARAP2	-0.379836	2.37227	-2.97942	0.00337098	0.0200307	-2.84465
ARAP3	0.01993	1.85449	0.116918	0.907082	0.988562	-7.15191
ARC	0.279714	0.475336	3.02443	0.00293246	0.0179586	-2.71714
ARCN1	-0.0247529	5.14257	-0.373794	0.709086	0.859236	-7.08887
AREG	0.962745	2.75411	2.79026	0.00595281	0.0310272	-3.36176
AREL1	-0.109699	3.658	-2.17541	0.0311695	0.107003	-4.82776
ARF1	0.356354	6.53973	5.66694	7.24659e-08	4.02192e-06	7.3892
ARF1P1	0.0124808	0.0330401	1.44241	0.151276	0.323762	-6.12495
ARF1P2	-0.36779	2.43053	-3.50659	0.000599401	0.00509569	-1.24747
ARF1P3	-0.00798702	0.0292396	-0.851424	0.395895	0.596641	-6.79691
ARF3	0.269963	5.52132	3.99984	9.9322e-05	0.00120564	0.444198
ARF4	-0.105209	5.23714	-1.61659	0.108074	0.257356	-5.8625
ARF4P1	-0.0352935	0.216853	-1.33026	0.185458	0.370682	-6.27856
ARF4P2	-0.0797466	0.333418	-1.92091	0.056645	0.164429	-5.33502
ARF4P3	0.00154974	0.022343	0.220952	0.825431	0.93871	-7.13433
ARF4P4	-0.00992764	0.0326242	-0.920939	0.358565	0.562345	-6.73559
ARF5	0.354165	4.77119	4.37411	2.27344e-05	0.000372027	1.84669
ARF6	0.068735	4.90006	1.06217	0.289871	0.489833	-6.59638
ARFGAP1	0.276046	3.81151	3.73814	0.000263305	0.00262572	-0.476254
ARFGAP2	0.19263	4.44442	4.38355	2.18789e-05	0.000360649	1.88331
ARFGAP3	-0.109264	3.97157	-1.89966	0.0594019	0.170031	-5.37467
ARFGEF1	-0.57084	4.15715	-8.1309	1.49667e-13	4.85477e-10	20.2028
ARFGEF2	-0.17093	3.86237	-2.828	0.00532603	0.0284564	-3.26102
ARFIP1	-0.0365101	2.69522	-0.468416	0.640169	0.807447	-7.04905
ARFIP2	0.194866	3.2	3.99812	9.99762e-05	0.00121141	0.437979
ARFRP1	0.122308	2.228	2.51522	0.0129519	0.0556826	-4.0588
ARG1	-0.57573	2.11178	-3.84347	0.000178855	0.00192529	-0.11189
ARG2	-0.15704	1.11871	-2.15747	0.032565	0.11041	-4.86545
ARGFX	0.00122917	0.0277996	0.169119	0.865931	0.963453	-7.14444
ARGFXP1	-0.0476536	0.0294246	-1.21818	0.225073	0.421455	-6.41992
ARGFXP2	-0.3366	2.23941	-4.94416	2.02914e-06	5.53366e-05	4.16487
ARGLU1	0.0185272	5.36455	0.249427	0.803373	0.924139	-7.12763
ARHGAP1	0.276963	4.86614	4.1701	5.13707e-05	0.000708404	1.06993
ARHGAP10	-0.20966	1.22464	-1.94258	0.0539447	0.15885	-5.29416
ARHGAP11A	-0.112086	3.14157	-0.938527	0.349486	0.553013	-6.71932
ARHGAP11B	-0.201063	2.49167	-2.2878	0.0235503	0.0870273	-4.5849
ARHGAP12	-0.279514	2.60142	-2.71472	0.0074131	0.0366586	-3.55974
ARHGAP15	-0.419567	3.7309	-6.1892	5.52695e-09	5.78032e-07	9.89395
ARHGAP17	0.107328	3.8989	1.73905	0.0840823	0.217274	-5.6607
ARHGAP18	-0.309591	2.59969	-3.1495	0.00197512	0.0131287	-2.35408
ARHGAP19	-0.0281859	2.68964	-0.374317	0.708698	0.858944	-7.08868
ARHGAP19-SLIT1	-0.0222433	0.0686658	-1.43085	0.154559	0.328089	-6.14134
ARHGAP20	-0.0627689	0.0905218	-2.6901	0.00795492	0.0386409	-3.6232
ARHGAP21	-0.372117	2.14044	-2.19862	0.0294405	0.102615	-4.77854
ARHGAP22	0.252134	1.59493	1.50752	0.133786	0.298567	-6.03023
ARHGAP22-IT1	-0.095428	0.80686	-0.805907	0.421575	0.619311	-6.83448
ARHGAP23	-0.0388876	2.58653	-0.345774	0.729998	0.874036	-7.09895
ARHGAP23P1	-0.00562299	0.017762	-1.45826	0.146863	0.317319	-6.10226
ARHGAP24	-0.110381	0.794535	-1.06389	0.289092	0.488884	-6.59456
ARHGAP25	-0.104162	4.38913	-1.36142	0.175427	0.357286	-6.23709
ARHGAP26	-0.117487	2.86498	-0.952668	0.342295	0.545368	-6.70602
ARHGAP26-AS1	-0.303503	1.13236	-2.59809	0.0103112	0.0469173	-3.85571
ARHGAP26-IT1	-0.475276	1.41937	-3.84287	0.000179256	0.00192853	-0.114001
ARHGAP27	0.348807	3.68166	3.32198	0.00112342	0.00837391	-1.83234
ARHGAP28	-0.0227721	0.0310667	-3.01843	0.00298772	0.0182359	-2.73424
ARHGAP29	-0.00708694	0.121681	-0.189884	0.849657	0.953871	-7.14071
ARHGAP30	0.260327	5.42184	2.82509	0.00537201	0.0286397	-3.26881
ARHGAP31	-0.107901	1.52159	-0.801035	0.424382	0.621812	-6.83838
ARHGAP31-AS1	-0.076153	1.33095	-0.856811	0.392919	0.595547	-6.79233
ARHGAP32	0.246607	1.53433	1.38633	0.167709	0.346546	-6.20327
ARHGAP33	0.439802	3.5407	3.70621	0.000295601	0.00288054	-0.58505
ARHGAP35	-0.123373	3.49357	-2.04505	0.0426019	0.134447	-5.09502
ARHGAP36	0.00128015	0.00468363	0.8702	0.385585	0.589318	-6.78082
ARHGAP39	0.02913	0.223236	0.564174	0.57348	0.754223	-6.99966
ARHGAP4	0.934904	5.44275	5.62367	8.91561e-08	4.69816e-06	7.18794
ARHGAP40	-0.0016474	0.0123785	-0.626666	0.531833	0.718716	-6.96251
ARHGAP42	-0.0872037	0.239555	-1.45356	0.148162	0.319321	-6.10901
ARHGAP42P1	-0.00760848	0.00687673	-2.60409	0.0101404	0.0463133	-3.84078
ARHGAP42P2	-0.00116848	0.00368839	-0.649136	0.517246	0.706261	-6.94821
ARHGAP42P3	-9.0687e-05	0.00046685	-0.132325	0.894905	0.981085	-7.14999
ARHGAP42P4	-0.00178671	0.00329015	-1.22026	0.224287	0.420751	-6.41741
ARHGAP42P5	0.000122463	0.00130145	0.121226	0.903675	0.986738	-7.1514
ARHGAP44	0.0211074	0.358763	0.305619	0.760319	0.894853	-7.11203
ARHGAP5	-0.701656	2.14508	-3.90644	0.000141421	0.00160177	0.10986
ARHGAP5-AS1	-0.116869	0.472096	-1.85977	0.0648809	0.181106	-5.44796
ARHGAP6	-0.0481061	0.409648	-0.512237	0.609241	0.783553	-7.02758
ARHGAP8	0.00451584	0.114271	0.217635	0.82801	0.940337	-7.13505
ARHGAP9	0.360759	4.80506	3.59676	0.000437081	0.00395145	-0.952051
ARHGDIA	0.600655	5.92258	7.04743	6.22642e-11	2.39503e-08	14.2803
ARHGDIB	0.186214	8.44528	2.74692	0.00675492	0.0341619	-3.47595
ARHGDIG	-0.00152083	0.16117	-0.0536037	0.957322	1	-7.15731
ARHGEF1	0.431489	5.29194	4.57318	1.00018e-05	0.000192731	2.63208
ARHGEF10	-0.181638	0.739206	-1.59086	0.113752	0.266658	-5.90309
ARHGEF10L	0.398348	1.24594	2.07792	0.0394251	0.1271	-5.02911
ARHGEF11	0.290144	2.34092	1.40244	0.162856	0.339716	-6.18108
ARHGEF12	0.0101748	1.11156	0.0757927	0.939685	1	-7.15587
ARHGEF15	-0.0427193	0.120301	-1.78642	0.0760556	0.202382	-5.57885
ARHGEF16	-0.0393885	0.21257	-1.08791	0.278385	0.476874	-6.5689
ARHGEF17	0.235709	2.73296	1.26774	0.20686	0.398324	-6.35891
ARHGEF18	0.0708292	2.0948	1.07836	0.282609	0.481576	-6.57917
ARHGEF19	0.33972	1.89652	5.39955	2.56884e-07	1.08412e-05	6.16172
ARHGEF19-AS1	0	0	0	1	1	-7.15875
ARHGEF2	0.133528	5.09074	2.64421	0.00906138	0.0425705	-3.74009
ARHGEF25	0.0352457	0.22553	0.605226	0.545946	0.730819	-6.9757
ARHGEF26	-0.112229	0.379505	-2.29152	0.0233289	0.0864278	-4.57667
ARHGEF26-AS1	-0.00643217	0.0270464	-0.637772	0.524597	0.712717	-6.95551
ARHGEF28	-0.067195	0.108695	-1.99095	0.0483079	0.146873	-5.20138
ARHGEF3	0.00143829	3.12717	0.012581	0.989979	1	-7.15867
ARHGEF3-AS1	-0.0475045	0.140882	-1.22619	0.222053	0.417983	-6.41022
ARHGEF33	-0.0716084	0.209006	-3.51669	0.000578739	0.00495321	-1.2147
ARHGEF34P	-0.0547204	0.17394	-1.74239	0.083495	0.216245	-5.65501
ARHGEF35	-0.00897448	0.079405	-0.505131	0.61421	0.787273	-7.03119
ARHGEF37	-0.0497145	0.428942	-0.858599	0.391935	0.595547	-6.7908
ARHGEF38	-0.0757332	0.252204	-4.28362	3.27468e-05	0.000496105	1.49857
ARHGEF38-IT1	0.00715028	0.00755495	1.16079	0.247575	0.443779	-6.48759
ARHGEF39	0.0317471	1.30696	0.440354	0.660316	0.823572	-7.06179
ARHGEF4	-0.0254315	0.0943597	-2.27661	0.0242274	0.0888468	-4.60959
ARHGEF40	0.37804	3.46758	2.67472	0.0083114	0.0399537	-3.66259
ARHGEF5	-0.00897278	0.266693	-0.20408	0.838568	0.946483	-7.13791
ARHGEF6	-0.22271	5.56307	-2.59286	0.0104626	0.0474323	-3.86873
ARHGEF7	-0.11853	3.14185	-1.75532	0.0812505	0.212182	-5.63282
ARHGEF7-AS1	-0.00523453	0.00566282	-1.12625	0.261861	0.45849	-6.52676
ARHGEF7-AS2	-0.000850164	0.00270014	-0.407593	0.684155	0.841655	-7.07567
ARHGEF7-IT1	-0.00251249	0.00824034	-0.596255	0.551906	0.736282	-6.98108
ARHGEF9	0.0358083	2.03513	0.567719	0.571077	0.752232	-6.99766
ARHGEF9-IT1	-0.147306	0.357092	-3.31237	0.00115995	0.00859253	-1.86203
ARID1A	0.0160084	5.679	0.373219	0.709514	0.859489	-7.08909
ARID1B	-0.132776	4.10769	-1.56856	0.118864	0.274931	-5.93776
ARID2	-0.311879	3.57431	-4.33249	2.69066e-05	0.000424109	1.68588
ARID3A	0.155842	3.41785	1.82737	0.0696362	0.190371	-5.5064
ARID3B	0.169682	2.4071	1.86214	0.0645449	0.180476	-5.44365
ARID3C	0.00867234	0.0908502	0.645649	0.519496	0.707909	-6.95046
ARID4A	-0.309136	3.77045	-5.91674	2.15066e-08	1.62867e-06	8.57022
ARID4B	-0.285669	3.67617	-4.72795	5.1931e-06	0.000114983	3.26085
ARID5A	0.155705	3.6362	1.44163	0.151496	0.324004	-6.12606
ARID5B	0.14598	2.28469	1.0263	0.306404	0.507469	-6.63358
ARIH1	-0.232971	2.89143	-5.80586	3.70141e-08	2.43475e-06	8.04205
ARIH2	0.0278591	3.93228	0.665473	0.506773	0.69679	-6.93749
ARIH2OS	0.103967	1.13974	2.36165	0.0194818	0.0758928	-4.41912
ARIH2P1	-0.0196161	0.135254	-1.565	0.119696	0.276163	-5.94325
ARL1	-0.137698	3.04807	-2.64043	0.00915837	0.0429179	-3.74963
ARL10	-0.10152	1.5687	-0.763662	0.446271	0.641816	-6.86752
ARL11	-0.0752797	3.06994	-0.862123	0.389999	0.593583	-6.78778
ARL13A	-0.255586	1.13237	-4.7553	4.61831e-06	0.000105167	3.37354
ARL13B	-0.143056	1.76167	-2.59505	0.0103988	0.0472116	-3.86326
ARL14	-0.00314499	0.0103024	-0.749525	0.454718	0.649802	-6.87818
ARL14EP	-0.0954467	2.46213	-1.33896	0.182615	0.366755	-6.26707
ARL14EPL	0.00480898	0.0259941	0.45873	0.647093	0.813107	-7.05353
ARL15	-0.25462	2.16483	-3.17329	0.00182965	0.0123258	-2.28356
ARL16	0.252242	2.99716	3.33272	0.00108384	0.0081413	-1.79906
ARL17A	-0.172901	1.2152	-2.66542	0.00853382	0.0407178	-3.6863
ARL17B	-0.175833	0.897574	-2.9291	0.00393198	0.0225407	-2.98515
ARL2	0.546935	3.4765	6.09056	9.0746e-09	8.7288e-07	9.41057
ARL2-SNX15	0.00690651	0.0399456	1.1608	0.247573	0.443779	-6.48758
ARL2BP	0.0866817	2.1649	1.88521	0.0613397	0.173983	-5.40138
ARL2BPP1	0.00462812	0.0243762	0.417268	0.677081	0.836437	-7.07168
ARL2BPP10	0	0	0	1	1	-7.15875
ARL2BPP2	-0.00471075	0.00821925	-1.04528	0.297582	0.497919	-6.61406
ARL2BPP3	-7.92739e-05	0.0112779	-0.0173571	0.986175	1	-7.1586
ARL2BPP4	-0.00803433	0.0198158	-0.895038	0.372204	0.576259	-6.75899
ARL2BPP5	-0.0179476	0.0341599	-1.46463	0.145119	0.314703	-6.09308
ARL2BPP6	-0.00703704	0.0052663	-1.21054	0.22798	0.424799	-6.42911
ARL2BPP7	-0.0305267	0.0199552	-1.30522	0.19382	0.381351	-6.31118
ARL2BPP8	0.00446666	0.0084616	0.963979	0.336612	0.53914	-6.69524
ARL3	-0.0483638	2.13716	-0.777608	0.438028	0.633832	-6.85681
ARL4A	0.161258	3.10397	1.15656	0.249297	0.445442	-6.49245
ARL4C	-0.302958	2.80965	-1.97525	0.0500796	0.150893	-5.23172
ARL4D	0.0411941	0.474277	0.882025	0.379178	0.58296	-6.7705
ARL5A	-0.254741	3.61329	-4.22315	4.16668e-05	0.000603223	1.26911
ARL5AP1	0.00568324	0.0173641	0.747942	0.455669	0.650545	-6.87937
ARL5AP2	-0.0647363	0.0544373	-1.67668	0.0956929	0.237698	-5.76525
ARL5AP3	-0.00784332	0.0326275	-0.617815	0.537636	0.723845	-6.96801
ARL5AP4	-0.0191819	0.0953947	-1.19719	0.233125	0.430784	-6.44504
ARL5B	-0.369715	3.31338	-3.88393	0.000153851	0.00171135	0.0302689
ARL5C	0.00881913	0.633554	0.0792415	0.936946	1	-7.15561
ARL6	-0.160133	1.05673	-2.93015	0.00391948	0.0224867	-2.98225
ARL6IP1	-0.140027	5.45374	-1.81487	0.0715462	0.194035	-5.52868
ARL6IP1P1	-0.00497066	0.0139188	-0.867042	0.387307	0.59093	-6.78355
ARL6IP1P2	-0.0356721	0.281147	-1.16564	0.245615	0.443072	-6.48199
ARL6IP1P3	-0.0373274	0.145488	-1.91143	0.0578618	0.167033	-5.35277
ARL6IP4	0.231055	1.09459	4.53868	1.15519e-05	0.000216248	2.49407
ARL6IP5	-0.0471231	6.20142	-0.498899	0.618583	0.790907	-7.03431
ARL6IP6	-0.038718	3.66901	-0.607332	0.544551	0.729705	-6.97442
ARL8A	0.364477	4.7106	4.21951	4.22726e-05	0.000609425	1.25537
ARL8B	0.018185	5.24605	0.251277	0.801945	0.923184	-7.12716
ARL9	0.00626603	0.549566	0.0720462	0.942661	1	-7.15615
ARMC1	-0.249703	3.71301	-3.67682	0.000328608	0.00313555	-0.684498
ARMC10	-0.0774659	2.99448	-1.2658	0.207552	0.399211	-6.36134
ARMC10P1	-0.0450184	0.22369	-1.75519	0.0812731	0.212213	-5.63305
ARMC12	0.262955	0.86664	3.7577	0.000245203	0.00248166	-0.40923
ARMC2	-0.095359	1.49374	-1.73678	0.0844848	0.217971	-5.66458
ARMC2-AS1	-0.0406416	0.86746	-0.405049	0.68602	0.842966	-7.0767
ARMC3	-0.0101176	0.0214062	-1.32328	0.187761	0.373712	-6.28771
ARMC5	0.312411	3.09319	2.43543	0.0160496	0.065581	-4.24863
ARMC6	0.450351	3.46736	7.01586	7.3806e-11	2.62763e-08	14.1136
ARMC7	0.164224	2.82681	2.97367	0.00343111	0.0202806	-2.8608
ARMC8	-0.227571	3.14827	-3.81757	0.000196841	0.00207155	-0.202266
ARMC8P1	-0.00807163	0.0396763	-0.927742	0.355036	0.558806	-6.72933
ARMC9	-0.0492573	0.550151	-0.886148	0.37696	0.580957	-6.76687
ARMCX1	-0.125623	2.21589	-0.903005	0.367975	0.57191	-6.75186
ARMCX2	0.00703329	0.566752	0.0812537	0.935349	1	-7.15545
ARMCX3	-0.214329	3.40501	-3.1729	0.00183191	0.0123342	-2.2847
ARMCX3-AS1	0.00070936	0.00183708	0.322278	0.747692	0.885848	-7.1068
ARMCX4	-0.125881	1.04758	-2.33798	0.0207127	0.0793173	-4.4728
ARMCX5	-0.0991529	1.93629	-1.65706	0.0996032	0.243865	-5.79738
ARMCX6	0.100538	2.29016	1.84981	0.0663137	0.18391	-5.46603
ARMCX7P	0.0027842	0.0233401	0.490809	0.624281	0.795345	-7.03831
ARMS2	-0.00149854	0.00682809	-0.424425	0.671866	0.832394	-7.06867
ARNT	-0.143203	4.16368	-2.73221	0.00704867	0.0352718	-3.51433
ARNT2	-0.0815183	0.0786971	-1.84956	0.0663497	0.183984	-5.46648
ARNTL	0.00290684	1.89156	0.0234781	0.9813	1	-7.15847
ARNTL2	0.0660167	1.59768	0.555509	0.579376	0.759379	-7.0045
ARNTL2-AS1	-0.270013	0.656478	-3.25695	0.00139334	0.00996243	-2.03188
ARPC1A	0.292359	4.16296	4.48565	1.43948e-05	0.000259244	2.28348
ARPC1B	0.524709	5.53254	4.4677	1.55021e-05	0.000275951	2.21259
ARPC2	0.131946	6.09999	2.2405	0.0265315	0.0949666	-4.6885
ARPC3	0.0451006	6.09796	0.612922	0.540858	0.726374	-6.97102
ARPC3P1	-0.419062	2.06531	-6.20045	5.22158e-09	5.54313e-07	9.94938
ARPC3P2	-0.150172	0.633351	-3.15225	0.00195775	0.0130354	-2.34594
ARPC3P5	-0.0380494	0.543594	-0.857623	0.392472	0.595547	-6.79164
ARPC4	0.260462	4.4185	3.59377	0.000441728	0.00398565	-0.961957
ARPC4-TTLL3	0.0762624	0.907997	1.68424	0.0942194	0.235104	-5.75277
ARPC5	-0.00280658	4.1697	-0.0293502	0.976624	1	-7.15832
ARPC5L	0.215255	3.27362	3.01262	0.00304214	0.0184661	-2.75077
ARPIN	-0.0540693	0.579942	-0.564692	0.573129	0.753932	-6.99937
ARPP19	-0.162494	4.80638	-2.87426	0.0046401	0.0255908	-3.13588
ARPP21	-0.415227	0.567558	-2.71748	0.00735444	0.0364241	-3.55259
ARPP21-AS1	-0.55987	0.672869	-3.07366	0.00251355	0.015895	-2.57579
ARR3	-0.114963	1.43715	-1.66734	0.097538	0.241124	-5.78059
ARRB1	0.178813	4.67235	2.32906	0.0211937	0.080683	-4.49288
ARRB2	0.284401	5.29641	2.1391	0.0340505	0.114144	-4.90377
ARRDC1	0.478229	4.74291	5.72309	5.52966e-08	3.31139e-06	7.65188
ARRDC1-AS1	0.113856	2.7832	2.30416	0.02259	0.0843382	-4.54861
ARRDC2	0.4621	3.82851	5.2897	4.27365e-07	1.62769e-05	5.66895
ARRDC3	-0.139252	2.99154	-0.94406	0.346661	0.550099	-6.71414
ARRDC3-AS1	-0.0538082	0.719986	-1.24651	0.214526	0.408038	-6.38534
ARRDC4	0.234541	3.27725	1.93805	0.0544995	0.159879	-5.30273
ARRDC5	-0.0311092	3.22871	-0.249892	0.803014	0.923965	-7.12751
ARSA	0.717927	3.60114	5.64948	7.87968e-08	4.28018e-06	7.30787
ARSB	0.00242842	2.87305	0.0316121	0.974824	1	-7.15825
ARSD	0.108748	3.49193	0.839867	0.402323	0.602179	-6.80664
ARSD-AS1	0	0	0	1	1	-7.15875
ARSDP1	-0.111088	0.145207	-1.73592	0.0846366	0.218224	-5.66604
ARSF	0.0451583	0.0508703	1.87257	0.0630786	0.177356	-5.4246
ARSFP1	-0.00588062	0.008915	-0.912623	0.362909	0.56701	-6.74318
ARSG	-0.190155	0.871591	-2.389	0.0181407	0.071965	-4.3565
ARSH	-0.0101959	0.0140117	-2.75898	0.00652239	0.0332713	-3.44433
ARSI	0.00724039	0.0254408	0.510277	0.610609	0.784566	-7.02858
ARSJ	-0.00673528	0.0278662	-1.01581	0.311361	0.512846	-6.64423
ARSK	-0.146114	1.35917	-2.46156	0.0149697	0.0621734	-4.1871
ART1	-0.0645601	0.163093	-2.4305	0.0162608	0.0662169	-4.26017
ART2BP	-0.00243228	0.00397938	-0.798145	0.426051	0.623283	-6.84069
ART2P	-0.00271594	0.00915545	-0.751353	0.453621	0.648933	-6.87682
ART3	-0.00537312	0.148147	-0.186901	0.851991	0.955209	-7.14127
ART4	-0.137903	0.346149	-1.65908	0.0991938	0.243213	-5.79408
ART5	-0.00665298	0.0493006	-0.636147	0.525652	0.713601	-6.95654
ARTN	0.468416	1.96058	2.31863	0.021769	0.0822512	-4.51629
ARV1	-0.057268	3.27203	-0.797971	0.426152	0.623339	-6.84082
ARVCF	0.109714	1.62689	0.815411	0.416133	0.614299	-6.82681
ARX	-0.0108371	0.032078	-2.00463	0.0468069	0.143619	-5.17474
AS3MT	0.00180763	0.021676	0.426253	0.670536	0.831223	-7.06789
ASAH1	-0.0497194	5.08137	-0.526753	0.599145	0.775403	-7.02005
ASAH2	-0.00803043	0.0167536	-2.5378	0.0121785	0.0530925	-4.00408
ASAH2B	-0.0313264	0.0777649	-2.11064	0.0364665	0.119919	-4.9625
ASAP1	-0.229131	3.70935	-1.92049	0.0566983	0.164535	-5.33581
ASAP1-IT2	-0.327614	1.88159	-2.82894	0.00531116	0.0284003	-3.25848
ASAP2	-0.0973697	1.04484	-0.795338	0.427677	0.624759	-6.84291
ASAP3	-0.036293	0.231639	-0.763498	0.446368	0.64191	-6.86765
ASB1	0.139518	2.57205	2.15943	0.0324099	0.110025	-4.86135
ASB10	-0.0026697	0.0062889	-1.41416	0.159391	0.335087	-6.16477
ASB11	0.00556512	0.0692489	0.348398	0.728031	0.872737	-7.09804
ASB12	-0.0261009	0.333144	-0.633954	0.527079	0.714837	-6.95793
ASB13	0.330662	2.92327	3.82861	0.000188977	0.00200833	-0.163818
ASB14	-0.306687	1.99304	-4.90796	2.37954e-06	6.25829e-05	4.01143
ASB15	-0.0127841	0.0491713	-0.882836	0.378741	0.58258	-6.76979
ASB16	-0.00343816	1.76228	-0.0604404	0.951886	1	-7.15692
ASB16-AS1	0.0778638	3.30462	1.43174	0.154304	0.327805	-6.14008
ASB17	-0.0053105	0.0077401	-1.35425	0.177697	0.360313	-6.24671
ASB18	-0.00184671	0.0058857	-1.46286	0.145603	0.315435	-6.09564
ASB2	0.232402	0.536286	3.64268	0.000371316	0.00346327	-0.799186
ASB4	-0.00207535	0.00516137	-1.41245	0.159894	0.3356	-6.16717
ASB5	0.000197142	0.00594543	0.102879	0.918197	0.995372	-7.15345
ASB6	0.236522	2.89636	4.58225	9.62889e-06	0.000187151	2.66848
ASB7	-0.141002	2.50295	-3.18869	0.00174081	0.0118504	-2.23764
ASB8	-0.113098	3.43595	-2.80033	0.00577931	0.0303178	-3.335
ASB9	-0.0320903	0.898315	-0.238113	0.81212	0.930026	-7.13039
ASB9P1	-0.2005	1.88776	-1.73543	0.0847241	0.218343	-5.66688
ASCC1	0.0602433	2.75546	1.34918	0.179318	0.362466	-6.25349
ASCC2	0.182004	4.01717	4.08781	7.08182e-05	0.000918246	0.764925
ASCC3	-0.184791	3.02501	-2.46587	0.0147976	0.0615728	-4.17688
ASCL1	-0.0069806	0.0163783	-1.45997	0.146394	0.31655	-6.0998
ASCL2	0.277708	1.76251	1.89085	0.0605781	0.172392	-5.39099
ASCL3	-0.0747738	0.550344	-1.51538	0.131785	0.295659	-6.01852
ASCL4	-0.00963129	0.0351088	-0.551657	0.582007	0.761489	-7.00663
ASCL5	0.00826386	0.0572263	0.741794	0.459375	0.654127	-6.88393
ASF1A	-0.303104	3.62593	-3.45633	0.000712943	0.00584561	-1.40936
ASF1B	0.387171	3.52241	3.37998	0.000924662	0.0071812	-1.65149
ASGR1	0.0743939	0.746168	1.02417	0.307408	0.508518	-6.63576
ASGR2	0.270631	1.46957	1.35426	0.177696	0.360313	-6.2467
ASH1L	-0.484006	4.48883	-6.97797	9.04734e-11	3.01855e-08	13.9141
ASH1L-AS1	0.0255261	2.20772	0.438258	0.661831	0.824757	-7.06271
ASH1L-IT1	-0.553834	2.28228	-6.06502	1.03104e-08	9.65335e-07	9.28617
ASH2L	-0.0950239	3.96925	-1.69976	0.0912538	0.229785	-5.72699
ASH2LP1	-0.016289	0.0430193	-0.938534	0.349483	0.553013	-6.71931
ASIC1	-0.0713828	0.509981	-0.631349	0.528776	0.716294	-6.95957
ASIC2	0.00193021	0.0216439	0.239866	0.810762	0.929223	-7.12997
ASIC3	0.243359	1.15281	2.02877	0.0442555	0.138016	-5.12732
ASIC4	-0.0179109	0.0990975	-0.436496	0.663106	0.8255	-7.06348
ASIC5	-0.00779748	0.0204331	-0.771251	0.441774	0.637279	-6.86172
ASIP	-0.0820767	0.967174	-1.17909	0.240235	0.439155	-6.46636
ASL	0.386127	2.72439	3.79784	0.000211682	0.00220154	-0.27078
ASLP1	0.0104265	2.9832	0.120638	0.90414	0.986925	-7.15147
ASMT	0.00828682	0.14956	0.377342	0.706455	0.857475	-7.08754
ASMTL	0.105383	3.39195	1.53228	0.127565	0.288945	-5.99315
ASMTL-AS1	0.096784	3.66516	1.16551	0.245666	0.443072	-6.48214
ASNS	-0.219949	2.70765	-1.75036	0.0821067	0.213778	-5.64136
ASNSD1	-0.159042	3.82005	-2.64655	0.00900165	0.0423609	-3.73416
ASNSP1	-0.0086486	0.0110073	-2.3151	0.0219667	0.0827412	-4.52419
ASNSP3	-0.0228026	0.17462	-0.719835	0.472749	0.666466	-6.89993
ASNSP4	-0.00835745	0.0172112	-1.05007	0.295379	0.495609	-6.60907
ASNSP6	-0.0137762	0.00883571	-3.21549	0.00159575	0.0111037	-2.1573
ASPA	-0.0469678	0.112695	-1.93424	0.0549708	0.160817	-5.30993
ASPDH	-0.0557825	1.62642	-0.617055	0.538137	0.724301	-6.96848
ASPG	-0.0738843	0.0734783	-2.19143	0.0299671	0.10395	-4.79384
ASPH	-0.286243	2.63155	-2.78166	0.00610462	0.0315928	-3.38453
ASPHD1	-0.0799525	0.435691	-2.7937	0.00589303	0.0307816	-3.35263
ASPHD2	0.0504505	1.28339	0.62284	0.534338	0.7209	-6.9649
ASPM	-0.583749	2.59889	-4.18526	4.83964e-05	0.000677436	1.12665
ASPN	-0.575173	1.83505	-5.79227	3.95462e-08	2.56554e-06	7.97772
ASPRV1	-0.0475259	0.829133	-0.735609	0.46312	0.657578	-6.88849
ASPSCR1	0.22694	2.0967	3.90333	0.000143077	0.00161834	0.0988538
ASRGL1	0.160005	1.99729	1.01651	0.311027	0.51254	-6.64352
ASS1	-0.22873	0.701407	-1.28535	0.200656	0.390405	-6.33666
ASS1P1	-0.0241537	3.87986	-0.156099	0.876165	0.969551	-7.14656
ASS1P10	-0.0152189	0.041946	-1.01965	0.309538	0.510894	-6.64034
ASS1P11	-0.00665912	0.017242	-1.26593	0.207507	0.39916	-6.36118
ASS1P12	-0.0230598	0.781259	-0.510121	0.610719	0.784607	-7.02866
ASS1P2	-0.107796	1.30034	-1.9482	0.0532626	0.157405	-5.28349
ASS1P4	-0.00469571	0.00905064	-1.33974	0.18236	0.366383	-6.26603
ASS1P5	-0.00366031	0.00780017	-1.24488	0.21512	0.408737	-6.38734
ASS1P6	-0.00414368	0.0064388	-1.42874	0.155164	0.329008	-6.14432
ASS1P7	-0.0209522	0.0514941	-2.21769	0.0280834	0.0991778	-4.73774
ASS1P9	-0.0200164	0.0552242	-1.33026	0.185456	0.370682	-6.27855
ASTE1	-0.176509	2.34021	-3.68834	0.000315273	0.0030321	-0.64559
ASTL	0.135472	0.488906	1.77944	0.0771984	0.204491	-5.59106
ASTN1	-0.0721966	0.0486368	-2.74337	0.0068247	0.0344325	-3.48522
ASTN2	0.00173584	0.149731	0.0859616	0.931612	1	-7.15505
ASTN2-AS1	-0.0564041	0.115117	-2.44855	0.0154989	0.0638537	-4.21781
ASXL1	-0.0527074	4.23607	-0.982736	0.327324	0.529667	-6.67708
ASXL2	-0.261473	3.28544	-3.61641	0.000407695	0.00373577	-0.886832
ASXL3	0.0020986	0.0141122	0.22167	0.824873	0.938487	-7.13417
ASZ1	-0.00545812	0.00597149	-3.2032	0.00166082	0.0114181	-2.19422
ATAD1	-0.176782	3.58387	-2.57725	0.0109255	0.0490246	-3.90737
ATAD2	-0.19658	4.00165	-1.94991	0.0530565	0.157002	-5.28024
ATAD2B	-0.399475	3.09068	-6.49424	1.16106e-09	1.82725e-07	11.4171
ATAD3A	0.520502	2.82849	6.77197	2.71216e-10	6.1141e-08	12.8391
ATAD3B	0.348325	2.52496	4.4828	1.45653e-05	0.000261508	2.27221
ATAD3C	0.0524435	0.258071	1.30992	0.192231	0.379294	-6.30511
ATAD5	-0.459406	3.42908	-5.21876	5.91653e-07	2.10255e-05	5.35436
ATAT1	0.0777592	3.09399	0.949739	0.343776	0.546997	-6.70879
ATCAY	-0.0385145	0.0888965	-3.68009	0.000324764	0.00310598	-0.673447
ATE1	-0.255334	3.15957	-4.27501	3.38946e-05	0.000509659	1.46574
ATE1-AS1	-0.0619053	1.11952	-0.654874	0.513554	0.702914	-6.94448
ATF1	-0.209321	3.54459	-3.20671	0.00164199	0.0113309	-2.18369
ATF1P1	-0.0042891	0.00231701	-2.3942	0.0178949	0.0712471	-4.34451
ATF2	-0.263917	3.94318	-5.16227	7.65044e-07	2.57638e-05	5.10598
ATF3	0.244352	2.15479	1.43609	0.153063	0.326093	-6.13392
ATF4	0.188465	6.78226	2.43733	0.0159687	0.065342	-4.24417
ATF4P1	-0.00903266	0.0284578	-1.48727	0.139047	0.305841	-6.06012
ATF4P2	-0.0142538	0.0250551	-2.34989	0.0200851	0.0775909	-4.44586
ATF4P3	-0.040907	0.552531	-1.14178	0.255368	0.451435	-6.50929
ATF4P4	-0.00733054	0.398732	-0.291314	0.771214	0.902003	-7.1163
ATF5	0.194525	2.62458	2.18053	0.0307809	0.106016	-4.81695
ATF6	-0.159469	3.90295	-2.96408	0.00353362	0.0207354	-2.88769
ATF6B	0.27242	5.73494	6.34965	2.44467e-09	3.20037e-07	10.6899
ATF7	0.00982066	3.77354	0.205647	0.837346	0.945687	-7.13759
ATF7IP	-0.383672	4.03971	-4.61255	8.47763e-06	0.000169913	2.79054
ATF7IP2	-0.208809	2.92863	-1.58711	0.114598	0.268103	-5.90894
ATG10	-0.102912	1.74013	-1.99652	0.0476909	0.145452	-5.19054
ATG10-AS1	-0.381824	0.590016	-5.2347	5.50089e-07	1.99396e-05	5.42479
ATG10-IT1	-0.19042	0.829207	-3.23632	0.00149087	0.0105295	-2.09447
ATG101	0.306262	1.97116	5.53774	1.34183e-07	6.43757e-06	6.79123
ATG12	-0.315013	2.94261	-5.40298	2.52811e-07	1.07118e-05	6.17721
ATG12P2	-0.045617	0.722881	-0.64819	0.517855	0.706665	-6.94882
ATG13	0.0372799	4.21052	0.703334	0.482941	0.675513	-6.91164
ATG14	-0.23665	3.29945	-4.31593	2.87637e-05	0.000448086	1.62222
ATG16L1	-0.0901364	2.92492	-2.09116	0.0382039	0.124164	-5.00227
ATG16L2	0.0998752	5.59056	1.15772	0.248824	0.444981	-6.49112
ATG2A	0.30252	3.20654	4.58212	9.63384e-06	0.000187185	2.66799
ATG2B	-0.331577	3.09753	-4.74647	4.79673e-06	0.000108259	3.33712
ATG3	0.148715	3.82999	1.47922	0.141184	0.30916	-6.0719
ATG3P1	-0.0684837	0.0809682	-2.9324	0.00389276	0.0223817	-2.97601
ATG4A	-0.0280613	2.52311	-0.492127	0.623351	0.794713	-7.03767
ATG4AP1	-0.01218	0.0167079	-1.81138	0.0720875	0.194977	-5.53488
ATG4B	0.189733	3.81101	2.99661	0.00319679	0.0192047	-2.79614
ATG4C	-0.188924	3.15045	-2.65792	0.00871717	0.0413897	-3.70537
ATG4D	0.266531	3.2717	2.90346	0.00424966	0.0239249	-3.05593
ATG5	-0.0709886	3.15888	-1.71447	0.0885125	0.224891	-5.70234
ATG7	-0.110766	3.04899	-1.21955	0.224556	0.420972	-6.41827
ATG9A	0.133232	3.02611	1.38842	0.167074	0.345577	-6.20041
ATG9B	0.11411	0.350002	2.56171	0.0114045	0.0505714	-3.94562
ATIC	0.169631	4.33612	2.19761	0.0295139	0.102818	-4.78069
ATL1	-0.21209	1.29396	-2.30296	0.0226591	0.0845526	-4.55127
ATL2	-0.195418	3.65212	-3.8845	0.000153525	0.00170871	0.0322681
ATL3	-0.119764	4.16509	-1.5791	0.116425	0.271094	-5.92143
ATM	-0.300609	3.42327	-3.3192	0.00113386	0.00844074	-1.84093
ATMIN	-0.0685576	3.2841	-1.37513	0.171147	0.351449	-6.21855
ATN1	0.20523	4.4862	1.21394	0.226683	0.423207	-6.42503
ATOH1	-0.00153273	0.00462914	-0.84966	0.396872	0.597343	-6.79841
ATOH7	-0.0115414	0.0544102	-1.30944	0.192391	0.379498	-6.30572
ATOH8	-0.00879971	0.117001	-0.447916	0.654862	0.819307	-7.05843
ATOX1	-0.0873708	2.84646	-1.58472	0.115142	0.268987	-5.91268
ATP10A	0.353691	1.87643	1.70845	0.0896258	0.226959	-5.71245
ATP10B	-0.00933843	0.115708	-0.413944	0.679508	0.83834	-7.07306
ATP10D	-0.196892	2.78611	-1.90533	0.0586552	0.168646	-5.36413
ATP11A	-0.06096	4.08668	-0.594314	0.553199	0.737346	-6.98223
ATP11A-AS1	-0.410443	1.31453	-5.58925	1.05067e-07	5.34832e-06	7.02856
ATP11AUN	0.00643498	0.0744482	0.601615	0.548341	0.733067	-6.97787
ATP11B	-0.244756	4.01537	-2.88391	0.00450759	0.0250152	-3.10954
ATP11C	-0.158373	2.59696	-1.75257	0.0817242	0.213076	-5.63756
ATP12A	-0.0621157	0.0834055	-2.96839	0.00348725	0.0205293	-2.87563
ATP13A1	0.413373	4.0179	6.48692	1.20592e-09	1.87829e-07	11.3801
ATP13A2	0.425382	3.48089	3.48204	0.000652562	0.00545549	-1.32681
ATP13A3	-0.278978	3.66048	-4.14506	5.66689e-05	0.000765732	0.976616
ATP13A4	-0.184555	0.387945	-2.32848	0.0212255	0.0807789	-4.49419
ATP13A4-AS1	-0.0484139	0.102081	-2.78135	0.00611022	0.0316123	-3.38536
ATP13A5	-0.00382361	0.00872196	-1.40032	0.163489	0.340647	-6.18402
ATP13A5-AS1	-0.00218506	0.00474034	-0.444388	0.657404	0.821063	-7.06
ATP1A1	0.228784	5.30906	4.07068	7.5671e-05	0.000966361	0.702029
ATP1A1-AS1	-0.0890133	1.39484	-1.90583	0.0585898	0.168516	-5.3632
ATP1A2	-0.0121267	0.0274327	-2.38722	0.0182252	0.0722218	-4.36059
ATP1A3	0.12814	0.982133	1.13281	0.259107	0.45565	-6.51942
ATP1A4	-0.0262848	0.0892159	-0.981297	0.328031	0.530458	-6.67849
ATP1B1	-0.419303	3.04246	-2.52316	0.0126752	0.0547548	-4.03962
ATP1B1P1	-0.242229	0.782176	-4.03438	8.70242e-05	0.00108278	0.569453
ATP1B2	-0.0915929	0.765017	-0.586202	0.558623	0.741988	-6.98701
ATP1B3	0.220866	5.10704	2.85805	0.00487062	0.0265652	-3.17992
ATP1B3-AS1	-0.148264	2.53849	-1.3775	0.170416	0.350405	-6.21533
ATP1B3P1	-0.0522805	0.250265	-1.80885	0.0724813	0.195661	-5.53936
ATP1B4	0.0461383	0.0422005	0.750144	0.454346	0.649445	-6.87772
ATP2A1	0.135133	1.39605	1.89528	0.0599841	0.171186	-5.38279
ATP2A1-AS1	0.171865	0.589367	3.07422	0.0025091	0.0158728	-2.57416
ATP2A2	0.0751352	4.38402	1.30877	0.192618	0.379754	-6.3066
ATP2A3	0.33019	6.09501	2.73403	0.00701175	0.0351442	-3.5096
ATP2B1	-0.239923	3.57499	-2.25453	0.0256148	0.0924876	-4.65799
ATP2B2	-0.0328579	0.0977739	-1.19692	0.233233	0.430914	-6.44537
ATP2B2-IT1	-0.00327126	0.00441237	-0.975305	0.330983	0.533489	-6.68432
ATP2B2-IT2	-0.0020059	0.00585735	-0.332468	0.740001	0.880919	-7.10346
ATP2B3	-0.0104211	0.0854144	-0.670967	0.503276	0.693855	-6.93383
ATP2B4	-0.381209	5.04158	-3.42278	0.000799667	0.00640469	-1.51633
ATP2C1	-0.28255	4.25236	-3.33295	0.00108299	0.00813702	-1.79833
ATP2C2	-0.0362329	0.159742	-1.49521	0.136966	0.303061	-6.04845
ATP4A	-0.0050843	0.0379367	-1.02646	0.30633	0.507366	-6.63342
ATP4B	-0.103469	0.183588	-2.89961	0.0042994	0.0241328	-3.06652
ATP6AP1	0.299834	4.98279	4.0885	7.063e-05	0.000916416	0.767451
ATP6AP1L	-0.208749	0.842823	-3.69482	0.000307997	0.00297682	-0.623651
ATP6AP2	-0.00303149	5.42937	-0.0403228	0.967889	1	-7.15794
ATP6V0A1	-0.131929	2.96651	-0.918469	0.359852	0.563803	-6.73785
ATP6V0A2	-0.274376	3.21937	-3.28063	0.00128873	0.00934946	-1.95962
ATP6V0A4	-0.00168453	0.0147182	-0.546939	0.585236	0.763988	-7.00922
ATP6V0B	0.44597	4.88707	4.72127	5.34376e-06	0.000117672	3.23339
ATP6V0C	0.608784	3.8611	6.16059	6.38464e-09	6.51714e-07	9.75328
ATP6V0CP1	-0.11537	1.00927	-1.88206	0.0617701	0.174898	-5.40719
ATP6V0CP2	-0.00837343	0.0969449	-0.340406	0.734029	0.876902	-7.10079
ATP6V0CP3	0.0457341	0.300767	1.4522	0.148541	0.319807	-6.11097
ATP6V0D1	0.384748	3.55456	3.8666	0.000164127	0.00180197	-0.0307868
ATP6V0D2	-0.0217667	0.0624304	-0.983886	0.32676	0.529053	-6.67596
ATP6V0E1	0.134315	5.8845	1.84845	0.0665106	0.184343	-5.46849
ATP6V0E1P1	-0.243695	2.9358	-1.73551	0.0847093	0.218334	-5.66674
ATP6V0E1P2	-0.151921	1.93935	-1.85548	0.065495	0.182332	-5.45576
ATP6V0E1P3	-0.134763	0.454943	-2.56467	0.0113117	0.0502708	-3.93834
ATP6V0E1P4	0.00296751	0.0286769	0.253142	0.800506	0.922049	-7.12669
ATP6V0E2	0.581424	1.65883	5.36996	2.94827e-07	1.21205e-05	6.0283
ATP6V0E2-AS1	0.0535705	0.338454	1.34085	0.182003	0.365942	-6.26457
ATP6V1A	-0.028382	4.54536	-0.310096	0.75692	0.892358	-7.11065
ATP6V1B1	-0.0412909	0.163746	-1.96938	0.050756	0.152185	-5.24301
ATP6V1B1-AS1	-0.0194976	0.0688338	-0.79841	0.425898	0.623168	-6.84047
ATP6V1B2	0.0699625	4.61321	0.677599	0.499072	0.689993	-6.92937
ATP6V1C1	-0.154867	3.66573	-2.36469	0.0193286	0.0754221	-4.4122
ATP6V1C2	-0.0742723	1.18703	-1.37667	0.170672	0.35078	-6.21646
ATP6V1D	-0.16372	2.86345	-3.36924	0.000958795	0.00739807	-1.68519
ATP6V1E1	0.160571	4.34704	2.88346	0.00451362	0.0250391	-3.11075
ATP6V1E1P1	-0.0639971	0.239301	-2.13564	0.0343366	0.11477	-4.91095
ATP6V1E2	0.0359316	1.31814	0.865603	0.388094	0.591604	-6.78479
ATP6V1F	0.417788	5.50075	4.58813	9.39434e-06	0.000183447	2.69212
ATP6V1G1	0.061645	5.65035	1.0631	0.289448	0.489347	-6.59539
ATP6V1G1P2	0.020421	0.0356437	1.56185	0.120436	0.277479	-5.94809
ATP6V1G1P3	-0.0636677	0.165888	-1.89692	0.0597653	0.17072	-5.37975
ATP6V1G1P4	-0.281999	0.660783	-4.99877	1.5935e-06	4.55183e-05	4.3978
ATP6V1G1P6	-0.223061	0.777138	-2.55974	0.0114665	0.050754	-3.95045
ATP6V1G1P7	-0.000334113	0.00181582	-0.126306	0.89966	0.984169	-7.15077
ATP6V1G2	-0.051875	0.706144	-0.692844	0.489482	0.681338	-6.91895
ATP6V1G2-DDX39B	0.00292414	0.0199895	0.68393	0.495077	0.686344	-6.92507
ATP6V1G3	-0.00229377	0.0154738	-0.394663	0.693654	0.848447	-7.08086
ATP6V1H	-0.00139526	3.02129	-0.0300106	0.976099	1	-7.1583
ATP7A	-0.354103	2.2153	-4.15357	5.48123e-05	0.000746171	1.00828
ATP7B	-0.266698	1.52572	-1.46347	0.145436	0.315202	-6.09475
ATP8A1	-0.203177	3.18657	-1.21939	0.224614	0.421025	-6.41845
ATP8A2	-0.0252554	0.138508	-0.857553	0.392511	0.595547	-6.7917
ATP8A2P1	3.02061e-05	0.00197654	0.012611	0.989955	1	-7.15867
ATP8A2P2	-0.257408	1.282	-2.92505	0.00398073	0.0227534	-2.99638
ATP8A2P3	-0.0159052	0.0627876	-1.26302	0.208548	0.40037	-6.36483
ATP8B1	-0.449625	2.63394	-4.54844	1.10914e-05	0.000209441	2.53302
ATP8B2	0.00406581	3.4317	0.0269884	0.978505	1	-7.15838
ATP8B3	0.305634	1.92202	3.08586	0.00241863	0.0154099	-2.54043
ATP8B4	-0.113881	4.67403	-0.641056	0.522467	0.710672	-6.95341
ATP8B5P	-0.0101659	0.0859364	-1.08713	0.278727	0.477258	-6.56974
ATP9A	-0.276631	0.993436	-1.64964	0.101114	0.24605	-5.80943
ATP9B	-0.260862	2.42507	-5.84789	3.01503e-08	2.09321e-06	8.24152
ATPAF1	0.0170459	2.97223	0.324984	0.745647	0.88461	-7.10592
ATPAF2	0.0441472	2.65475	0.912546	0.362949	0.567033	-6.74325
ATR	-0.292623	2.99521	-4.2066	4.4487e-05	0.000633836	1.20678
ATRAID	0.163733	4.76213	2.91229	0.00413768	0.0234377	-3.03162
ATRIP	-0.0515946	0.499208	-2.33743	0.020742	0.079393	-4.47403
ATRN	-0.0166256	3.51044	-0.26582	0.790744	0.915307	-7.1234
ATRNL1	0.015101	0.0315839	0.815631	0.416008	0.61419	-6.82663
ATRX	-0.368604	3.85155	-4.6366	7.65975e-06	0.000156648	2.88782
ATXN1	-0.518757	1.97245	-3.93791	0.000125629	0.00145991	0.221804
ATXN10	-0.0794152	4.12732	-1.51489	0.131909	0.295857	-6.01925
ATXN1L	0.0100949	3.32903	0.22179	0.82478	0.93841	-7.13414
ATXN2	-0.115343	3.44739	-2.56167	0.0114058	0.0505733	-3.94572
ATXN2L	0.266154	5.82577	4.67836	6.41686e-06	0.000135894	3.05769
ATXN3	-0.296278	2.21484	-6.306	3.05553e-09	3.84725e-07	10.4722
ATXN3L	-0.0029279	0.003414	-1.694	0.0923456	0.231695	-5.73658
ATXN7	-0.385354	3.7235	-6.41557	1.74285e-09	2.4759e-07	11.0203
ATXN7L1	-0.214681	2.9613	-3.33885	0.00106184	0.00801418	-1.78002
ATXN7L2	0.152867	1.8027	2.44595	0.0156066	0.0642274	-4.22392
ATXN7L3	0.289572	4.16625	5.77418	4.31789e-08	2.74489e-06	7.89228
ATXN7L3B	-0.0193974	4.37339	-0.348956	0.727613	0.872362	-7.09785
ATXN8OS	-0.000480376	0.00342122	-0.297317	0.766637	0.8991	-7.11453
AUH	-0.271677	2.923	-4.38753	2.15269e-05	0.000356463	1.89881
AUNIP	0.0281112	1.60654	0.366434	0.714559	0.863207	-7.09159
AUP1	0.354044	5.50229	6.05741	1.07092e-08	9.81868e-07	9.24919
AURKA	-0.0910967	2.56773	-0.774946	0.439595	0.635296	-6.85887
AURKAIP1	0.511753	3.47832	6.78524	2.52817e-10	5.85763e-08	12.9079
AURKB	0.140688	3.16718	1.06429	0.28891	0.488689	-6.59413
AURKC	-0.12367	0.71906	-2.54598	0.0119084	0.0522192	-3.98413
AUTS2	-0.480602	1.90774	-3.59201	0.000444476	0.00400365	-0.967767
AVEN	-0.0852524	2.65221	-0.980686	0.328331	0.530767	-6.67908
AVIL	-0.122626	1.39867	-1.4182	0.158213	0.333378	-6.15914
AVL9	-0.259057	2.95724	-4.56645	1.02874e-05	0.000197387	2.6051
AVP	-0.0849148	0.239198	-0.881583	0.379416	0.583219	-6.77089
AVPI1	0.245352	1.40846	2.87659	0.00460774	0.0254548	-3.12952
AVPR1A	-0.0920844	0.226992	-1.2595	0.209811	0.402055	-6.36922
AVPR1B	-0.14925	0.62163	-1.34605	0.180321	0.363801	-6.25765
AVPR2	0.221874	2.17984	1.91544	0.0573436	0.165971	-5.34526
AWAT1	-0.0846678	0.347378	-2.3584	0.0196468	0.0763719	-4.42652
AWAT2	-0.00370852	0.00933631	-1.35946	0.176047	0.358061	-6.23973
AXDND1	-0.00894831	0.0685233	-1.01125	0.313529	0.515237	-6.64882
AXIN1	0.281212	3.27884	3.92148	0.00013365	0.00153068	0.163279
AXIN2	-0.045598	0.206962	-1.55889	0.121135	0.278562	-5.95264
AXL	-0.24715	0.566544	-2.68562	0.00805727	0.0390148	-3.63469
AZGP1	-0.136743	0.0909203	-2.85201	0.00495923	0.0269428	-3.19629
AZGP1P1	-0.108901	0.0676155	-2.78514	0.00604284	0.0313537	-3.37533
AZGP1P2	-0.059145	0.0487362	-2.32432	0.0214536	0.0813488	-4.50354
AZI2	-0.24124	2.40831	-3.01527	0.00301719	0.0183562	-2.74323
AZIN1	-0.103561	4.51662	-1.57522	0.117319	0.272452	-5.92746
AZIN2	-0.0170018	0.460181	-0.287406	0.774199	0.904371	-7.11743
AZU1	0.941711	6.75888	2.28359	0.023803	0.0876712	-4.5942
AZU1P1	-0.000756439	0.002819	-0.262949	0.792952	0.916885	-7.12416
B2M	-0.128066	9.04553	-1.3756	0.171003	0.351277	-6.21792
B3GALNT1	0.00092773	2.2764	0.00687857	0.994521	1	-7.15873
B3GALNT1P1	-0.475324	2.31941	-3.93983	0.000124723	0.00145093	0.228646
B3GALNT2	0.0436129	2.00419	0.588155	0.557315	0.740892	-6.98586
B3GALNT2P1	0.00556819	0.0134197	0.49663	0.620179	0.792037	-7.03544
B3GALT1	0.0753696	0.133619	1.55716	0.121544	0.279219	-5.95529
B3GALT2	-0.405417	1.12946	-5.56263	1.19243e-07	5.88526e-06	6.90574
B3GALT4	0.172412	1.8644	2.76285	0.00644937	0.0329852	-3.43417
B3GALT5	0.00515123	0.0371767	0.133819	0.893726	0.98044	-7.14979
B3GALT5-AS1	0.00473256	0.0153055	0.310038	0.756963	0.892378	-7.11067
B3GALT6	0.25582	2.95965	3.79906	0.000210734	0.00219434	-0.266553
B3GAT1	0.0185467	0.21174	0.418588	0.676118	0.835782	-7.07113
B3GAT2	-0.122982	0.505298	-4.69576	5.95886e-06	0.000128716	3.12877
B3GAT3	0.4535	3.6998	6.41956	1.7074e-09	2.44339e-07	11.0404
B3GAT3P1	0.0490931	0.145094	3.05624	0.00265504	0.0165992	-2.62604
B3GNT2	-0.187957	4.3766	-2.09189	0.0381379	0.124007	-5.00079
B3GNT2P1	-0.000348262	0.00498976	-0.140582	0.888389	0.977708	-7.14886
B3GNT3	-0.0218963	0.175439	-0.346666	0.729329	0.873576	-7.09864
B3GNT4	-0.0632997	0.673442	-2.0078	0.0464646	0.142891	-5.16854
B3GNT5	-0.0091683	2.21683	-0.0893603	0.928915	1	-7.15475
B3GNT6	-0.0109179	0.0595629	-0.997875	0.319951	0.522603	-6.66218
B3GNT7	0.0448629	1.05736	0.276317	0.782686	0.910127	-7.12056
B3GNT8	0.608238	2.85876	5.15527	7.89692e-07	2.63473e-05	5.07535
B3GNT9	0.0716344	1.02745	1.19954	0.232216	0.429634	-6.44225
B3GNTL1	0.0158899	3.51447	0.154555	0.87738	0.970229	-7.1468
B3GNTL1P1	-0.018437	0.0192637	-1.60334	0.110969	0.261912	-5.88348
B3GNTL1P2	0.000781499	0.00304331	0.217164	0.828377	0.940513	-7.13516
B4GALNT1	-0.0136195	0.0415807	-0.481394	0.630939	0.800995	-7.04289
B4GALNT2	-0.00454974	0.010169	-2.93724	0.0038358	0.0221261	-2.96257
B4GALNT2P1	-0.00677033	0.00286955	-2.02431	0.0447176	0.138983	-5.13612
B4GALNT3	-0.0365372	0.294217	-0.611219	0.541982	0.727281	-6.97206
B4GALNT4	-0.0601982	0.300239	-0.548183	0.584383	0.763422	-7.00854
B4GALT1	0.184626	4.40148	2.16872	0.0316841	0.108222	-4.84186
B4GALT1-AS1	0.0832658	0.298424	2.33323	0.0209676	0.0800519	-4.4835
B4GALT2	0.398302	2.25368	3.22399	0.00155216	0.0108599	-2.13171
B4GALT3	0.177095	3.45625	3.44223	0.000748277	0.00607475	-1.45445
B4GALT4	-0.0727536	1.87716	-1.44013	0.15192	0.324593	-6.12819
B4GALT4-AS1	-0.143913	0.503832	-3.48669	0.000642162	0.00539558	-1.31181
B4GALT5	0.0452386	4.55546	0.4491	0.65401	0.818732	-7.0579
B4GALT6	-0.222329	3.33898	-1.09025	0.277357	0.475805	-6.56637
B4GALT7	0.0303893	3.07964	0.487732	0.626454	0.797296	-7.03982
B4GAT1	0.049471	1.8119	0.426762	0.670166	0.830943	-7.06768
B9D1	0.137287	0.525641	2.28302	0.0238377	0.0877667	-4.59547
B9D2	0.040283	3.42393	0.510475	0.610471	0.78453	-7.02848
BAALC	0.0711145	2.76234	0.199157	0.84241	0.949093	-7.13891
BAALC-AS1	-0.053734	1.13487	-0.299509	0.764967	0.898078	-7.11388
BAALC-AS2	0.104931	0.913772	0.615331	0.539271	0.725093	-6.96954
BAAT	-0.00439593	0.0283826	-0.863513	0.389237	0.592899	-6.78659
BABAM1	0.285266	3.80409	5.66919	7.16855e-08	4.00143e-06	7.39972
BACE1	0.00157331	3.06721	0.014567	0.988397	1	-7.15864
BACE1-AS	-0.139321	2.60831	-2.06841	0.0403228	0.129196	-5.04828
BACE2	-0.239153	0.590515	-2.02023	0.0451435	0.139904	-5.14414
BACE2-IT1	0	0	0	1	1	-7.15875
BACH1	-0.286181	3.74964	-3.36663	0.000967282	0.00744486	-1.69338
BACH1-AS1	-0.383215	1.7835	-4.06894	7.61825e-05	0.000970982	0.695637
BACH1-IT2	-0.417676	2.03305	-4.13277	5.94583e-05	0.00079569	0.930958
BACH1-IT3	-0.288826	1.52111	-2.77847	0.00616187	0.0318274	-3.39297
BACH2	-0.262332	1.21723	-2.07497	0.0397015	0.127759	-5.03506
BAD	0.32466	2.84836	5.326	3.61475e-07	1.42701e-05	5.83099
BAG1	0.0896002	3.21934	1.96692	0.0510423	0.152739	-5.24774
BAG2	0.0403918	1.00779	0.426502	0.670355	0.831124	-7.06779
BAG3	0.246625	1.10522	1.64662	0.101734	0.247148	-5.81432
BAG4	-0.133008	3.22903	-1.94442	0.0537207	0.158406	-5.29067
BAG5	-0.0273504	3.53967	-0.564477	0.573275	0.754084	-6.99949
BAG6	0.368288	5.47812	8.10407	1.7448e-13	5.35546e-10	20.0519
BAGE2	-0.0101707	0.0106101	-2.31099	0.0221988	0.0833343	-4.53337
BAGE5	0.00652048	0.0100975	0.639739	0.523321	0.711412	-6.95425
BAHCC1	0.346405	4.42171	1.48423	0.139851	0.307146	-6.06458
BAHD1	0.25625	3.51018	4.33653	2.64716e-05	0.000418407	1.70143
BAIAP2	-0.025295	1.30922	-0.259525	0.795587	0.918755	-7.12506
BAIAP2L1	-0.0709101	0.977238	-1.05856	0.291508	0.491674	-6.60018
BAIAP2L2	0.316247	1.21271	3.62228	0.000399295	0.00367259	-0.867314
BAIAP3	0.339393	0.933273	2.52159	0.0127297	0.0549324	-4.04343
BAK1	0.460921	3.79569	6.87726	1.55055e-10	4.31106e-08	13.3865
BAK1P1	0.0452017	1.70316	0.540345	0.589763	0.767762	-7.0128
BAK1P2	-0.00121237	0.0385342	-0.141668	0.887533	0.977199	-7.14871
BAMBI	-0.165778	0.635247	-1.41154	0.16016	0.335942	-6.16843
BANCR	-0.0173738	0.014136	-2.44237	0.0157561	0.0647033	-4.23234
BANF1	0.367513	5.26634	5.44884	2.04003e-07	8.99631e-06	6.38505
BANF1P1	-0.507834	1.43223	-4.60923	8.59695e-06	0.000171666	2.77714
BANF1P2	-0.025653	1.58845	-0.231491	0.81725	0.933573	-7.13194
BANF1P3	-0.247731	2.37673	-3.25781	0.00138941	0.00993918	-2.02927
BANF1P4	-0.279394	1.73412	-4.09594	6.86221e-05	0.000896028	0.794827
BANF1P5	-0.113506	0.323596	-2.3845	0.0183554	0.0726045	-4.36685
BANF2	-0.00299654	0.00714791	-1.12566	0.26211	0.458747	-6.52742
BANK1	0.0626569	2.20965	0.407548	0.684188	0.84166	-7.07569
BANP	-0.0361477	1.89984	-0.870426	0.385462	0.589276	-6.78062
BAP1	0.256386	4.41373	5.24086	5.34781e-07	1.95641e-05	5.45208
BARD1	-0.22131	2.34903	-2.83393	0.00523316	0.0280617	-3.24507
BARHL1	-0.026684	0.11235	-2.10896	0.0366138	0.120262	-4.96595
BARHL2	-0.00825296	0.0131517	-2.73394	0.00701363	0.0351476	-3.50984
BARX1	-0.00907388	0.0359444	-0.9229	0.357545	0.561268	-6.73379
BARX2	0.023299	0.0294867	0.904903	0.366972	0.57067	-6.75016
BASP1	-0.132091	3.14465	-0.458312	0.647393	0.81326	-7.05372
BASP1P1	-0.0122026	0.0324037	-1.53652	0.126523	0.287243	-5.98674
BATF	0.442826	3.06	5.1258	9.02241e-07	2.91528e-05	4.94666
BATF2	0.147939	0.448701	2.08153	0.0390889	0.126316	-5.02181
BATF3	0.135029	0.383312	2.56744	0.0112256	0.0499792	-3.93153
BAX	0.480931	4.38787	6.01724	1.3081e-08	1.12483e-06	9.0543
BAZ1A	-0.129862	5.09942	-1.63114	0.104964	0.252129	-5.83926
BAZ1B	-0.0851188	4.40451	-1.32305	0.187837	0.373803	-6.28801
BAZ2A	0.0203123	4.89146	0.37315	0.709565	0.859507	-7.08911
BAZ2B	-0.41327	3.23024	-5.06011	1.21217e-06	3.6881e-05	4.66162
BBC3	0.211778	1.36299	2.56855	0.0111912	0.0498858	-3.92879
BBIP1	-0.403068	2.54653	-7.42716	7.83746e-12	5.58056e-09	16.3129
BBOX1	-0.0952413	0.0463181	-1.94941	0.0531169	0.157086	-5.28119
BBOX1-AS1	-0.0569549	0.0398655	-1.96318	0.0514796	0.153668	-5.25491
BBS1	-0.121836	1.35449	-2.2862	0.023646	0.087265	-4.58844
BBS10	-0.163002	2.37488	-1.89476	0.060053	0.171341	-5.38375
BBS12	-0.0242391	0.882502	-0.347336	0.728827	0.87325	-7.09841
BBS2	-0.0292451	2.33204	-0.437791	0.662169	0.82495	-7.06291
BBS4	-0.154639	2.35637	-2.52745	0.0125277	0.0542621	-4.02921
BBS5	0.0243709	0.748021	0.478256	0.633166	0.802289	-7.04439
BBS7	-0.0288293	1.57743	-0.448787	0.654235	0.818838	-7.05804
BBS9	-0.158295	1.56717	-3.20449	0.00165391	0.0113823	-2.19037
BBX	-0.203602	3.09208	-2.14904	0.0332395	0.112111	-4.88307
BCAM	0.111586	0.827996	0.980489	0.328427	0.530831	-6.67928
BCAN	0.0626374	0.134097	1.37944	0.169817	0.349641	-6.21268
BCAP29	-0.15096	2.72619	-2.28357	0.0238041	0.0876712	-4.59424
BCAP31	0.243355	5.04624	4.36737	2.33655e-05	0.0003798	1.82055
BCAP31P1	0.000766903	0.0393996	0.0628254	0.949989	1	-7.15677
BCAP31P2	-0.0249344	0.0340173	-1.91277	0.0576882	0.166697	-5.35026
BCAR1	-0.0110772	0.0998921	-0.526866	0.599067	0.775341	-7.01999
BCAR1P1	-0.0077932	0.00410019	-2.06574	0.040578	0.129771	-5.05365
BCAR1P2	-0.00128083	0.00531316	-0.333104	0.739522	0.880654	-7.10325
BCAR3	-0.203413	0.804275	-2.31758	0.0218275	0.0824083	-4.51864
BCAR4	-0.0289973	0.102859	-1.9448	0.053674	0.158308	-5.28994
BCAS1	-0.0153552	0.0489012	-2.34702	0.0202348	0.0780145	-4.45236
BCAS2	-0.14174	4.02898	-2.07823	0.0393963	0.127043	-5.02848
BCAS2P1	-0.0119011	0.0330238	-1.42833	0.155281	0.329185	-6.1449
BCAS2P2	-0.52911	1.97158	-4.82742	3.3819e-06	8.19029e-05	3.6731
BCAS2P3	-0.00565646	0.00429756	-2.01729	0.0454532	0.140594	-5.14993
BCAS3	-0.143982	1.91007	-3.11297	0.00221949	0.0143669	-2.46145
BCAS4	-0.25819	1.14674	-2.74134	0.00686504	0.034587	-3.49053
BCAT1	0.152295	2.69922	0.707827	0.480154	0.672933	-6.90848
BCAT2	0.31788	2.27794	4.42245	1.86678e-05	0.000319635	2.03494
BCCIP	-0.0843908	3.44274	-1.46974	0.143732	0.312841	-6.08569
BCDIN3D	-0.0332741	1.01102	-0.746338	0.456634	0.651545	-6.88056
BCDIN3D-AS1	-0.0481073	0.361128	-1.93716	0.0546101	0.16009	-5.30442
BCHE	-0.0302019	0.0587064	-0.67542	0.500451	0.691316	-6.93084
BCKDHA	0.0610299	1.81699	1.37888	0.169991	0.349825	-6.21345
BCKDHB	-0.234319	2.66157	-3.10591	0.00226981	0.014636	-2.48207
BCKDK	0.486562	3.72373	6.84436	1.84738e-10	4.82078e-08	13.215
BCL10	-0.0535468	2.60551	-0.803527	0.422945	0.620636	-6.83639
BCL11A	-0.39923	3.87314	-2.71428	0.00742254	0.036696	-3.56089
BCL11B	-0.349846	1.38615	-2.61906	0.00972485	0.0448799	-3.80336
BCL2	-0.471263	3.34671	-3.83988	0.000181255	0.00194361	-0.124468
BCL2A1	0.248078	3.1432	1.09189	0.276638	0.475075	-6.5646
BCL2L1	0.207576	3.7372	1.77934	0.0772138	0.204509	-5.59122
BCL2L10	-0.0659466	0.646013	-0.445425	0.656657	0.820568	-7.05954
BCL2L11	0.0727456	2.17416	0.573029	0.567485	0.749195	-6.99463
BCL2L12	0.270283	2.53059	4.034	8.71497e-05	0.00108379	0.568086
BCL2L12P1	-0.0117265	0.0478044	-1.18438	0.238143	0.436787	-6.46017
BCL2L13	0.0172151	3.36368	0.343786	0.73149	0.875069	-7.09964
BCL2L14	-0.0177605	0.189225	-0.261688	0.793922	0.917534	-7.12449
BCL2L15	-0.173174	0.655516	-3.45972	0.000704692	0.00579342	-1.39851
BCL2L2	0.0434609	3.0694	0.851191	0.396023	0.596713	-6.79711
BCL2L2-PABPN1	0.098528	0.76075	2.35359	0.0198937	0.0770604	-4.43747
BCL3	0.519398	3.52993	3.44161	0.000749854	0.00608417	-1.45641
BCL6	0.263114	3.17386	1.22406	0.222853	0.418949	-6.4128
BCL6B	-0.117392	0.326715	-1.37472	0.171273	0.351679	-6.2191
BCL7A	0.0965924	2.61798	0.672203	0.502491	0.693199	-6.933
BCL7B	0.316038	3.78164	5.0558	1.2358e-06	3.74441e-05	4.64299
BCL7C	0.250931	2.50511	4.38632	2.16335e-05	0.000357735	1.89409
BCL9	0.27451	1.50378	2.21211	0.0284748	0.100172	-4.74971
BCL9L	0.0859295	2.62145	0.814616	0.416587	0.614783	-6.82745
BCL9P1	0.0110468	0.0193889	0.912063	0.363203	0.567287	-6.74368
BCLAF1	-0.287126	4.90081	-4.64846	7.28478e-06	0.000150349	2.93597
BCLAF1P1	-0.0756378	0.148916	-5.56431	1.18296e-07	5.85336e-06	6.91348
BCO1	-0.0208437	0.0361993	-1.74016	0.0838871	0.216914	-5.65881
BCO2	-0.137701	0.791117	-2.42385	0.01655	0.0670534	-4.27572
BCOR	0.00787812	3.51652	0.106037	0.915695	0.993638	-7.15312
BCORL1	0.141921	2.9805	1.6685	0.0973071	0.240697	-5.77868
BCORP1	-0.064131	0.296453	-0.944918	0.346224	0.549632	-6.71333
BCR	0.148802	3.9334	1.18311	0.23864	0.43728	-6.46165
BCRP1	0.00727349	0.0696367	0.334923	0.738153	0.879741	-7.10264
BCRP2	-0.00599894	0.0384751	-1.15559	0.24969	0.445804	-6.49356
BCRP3	0.0381431	0.618487	0.491501	0.623793	0.795008	-7.03797
BCRP4	-0.00811257	0.0736872	-0.507052	0.612865	0.786205	-7.03022
BCRP5	-0.00372068	0.21402	-0.0869509	0.930827	1	-7.15497
BCRP6	0.001057	0.0172018	0.180986	0.856623	0.957768	-7.14236
BCRP7	-0.00192457	0.0159649	-0.304501	0.761169	0.895474	-7.11237
BCRP8	0.0385444	0.264852	0.897438	0.370927	0.574861	-6.75685
BCRP9	-0.00187688	0.000795497	-1.11704	0.265766	0.463092	-6.53702
BCS1L	0.305362	3.07879	3.88368	0.000153996	0.00171232	0.0293756
BCYRN1	-0.220858	0.627924	-2.37748	0.0186951	0.073654	-4.38295
BDH1	0.0274655	2.33604	0.25793	0.796815	0.919602	-7.12547
BDH2	-0.0669968	2.23864	-1.04773	0.296454	0.49677	-6.61151
BDH2P1	-0.0237773	0.132503	-1.44555	0.150395	0.32259	-6.12048
BDKRB1	0.00462019	0.0110077	0.545185	0.586438	0.764857	-7.01018
BDKRB2	-0.0157953	0.0166028	-1.15701	0.249113	0.445264	-6.49194
BDNF	-0.0372568	0.186349	-1.03616	0.301798	0.502541	-6.62348
BDNF-AS	0.00280651	0.553349	0.0683517	0.945597	1	-7.15641
BDP1	-0.490381	3.68923	-7.11615	4.29469e-11	1.81706e-08	14.6443
BDP1P	-0.0271226	0.0438287	-2.36243	0.0194424	0.075795	-4.41735
BEAN1	-0.0136051	0.427499	-0.307184	0.759131	0.893941	-7.11155
BEAN1-AS1	0.00412576	0.339173	0.0882896	0.929765	1	-7.15485
BECN1	0.0382992	2.87627	0.854072	0.39443	0.595638	-6.79466
BECN1P2	0.000230325	0.00211076	0.127135	0.899004	0.983772	-7.15066
BEGAIN	-0.0520254	0.590764	-0.374272	0.708732	0.858967	-7.08869
BEND2	-0.0605561	0.058399	-2.74787	0.00673627	0.0340854	-3.47345
BEND3	-0.0180901	1.06468	-0.333469	0.739247	0.880519	-7.10313
BEND3P1	0.0539981	0.476194	0.914119	0.362125	0.566312	-6.74182
BEND3P2	-0.0131648	0.0532118	-0.859094	0.391663	0.595428	-6.79038
BEND3P3	0.0844353	1.24186	0.979893	0.328721	0.53113	-6.67986
BEND4	0.193622	0.972097	0.937923	0.349795	0.553302	-6.71988
BEND5	0.0128885	1.74675	0.130007	0.896736	0.982229	-7.15029
BEND6	-0.323876	0.741606	-2.37532	0.0188011	0.0739544	-4.38792
BEND7	-0.0441409	0.136886	-0.657648	0.511775	0.701284	-6.94266
BEND7P1	-0.139161	0.227776	-3.98687	0.000104353	0.00125574	0.397405
BEST1	0.142073	1.26821	1.45095	0.148888	0.320317	-6.11276
BEST2	-0.0689099	0.269141	-2.80362	0.00572359	0.0300876	-3.32623
BEST3	-0.101894	0.263001	-1.79884	0.0740603	0.198657	-5.55706
BEST4	0.0446118	0.488281	1.2547	0.211543	0.404326	-6.37519
BET1	-0.184297	1.9804	-2.85074	0.00497793	0.0270093	-3.19971
BET1L	0.201455	3.97984	3.71182	0.000289668	0.00283297	-0.565991
BET1P1	-0.0349643	0.469324	-0.474085	0.636131	0.804544	-7.04638
BEX1	0.420685	1.71716	1.43086	0.154555	0.328089	-6.14133
BEX2	0.216325	1.17213	1.11746	0.26559	0.462895	-6.53656
BEX4	-0.117047	4.40177	-0.651473	0.515741	0.704852	-6.94669
BEX5	-0.0975405	0.322146	-1.24527	0.214977	0.408557	-6.38686
BFAR	-0.0434288	3.61359	-1.3689	0.173083	0.354056	-6.227
BFSP1	0.0319163	0.158782	1.08141	0.281253	0.480091	-6.57589
BFSP2	-0.00650267	0.0775495	-0.513492	0.608364	0.783081	-7.02694
BFSP2-AS1	-0.037495	0.0631455	-2.42935	0.0163106	0.0663549	-4.26286
BGLAP	0.0695946	1.50698	0.824368	0.411043	0.609946	-6.81949
BGLT3	-0.0826517	0.388695	-0.692132	0.489927	0.68173	-6.91944
BGN	-0.174773	0.831764	-1.15485	0.249992	0.446069	-6.49441
BHLHA15	0.105396	0.771435	1.23624	0.218308	0.41289	-6.39797
BHLHA9	0.000566465	0.0386291	0.0657389	0.947673	1	-7.15659
BHLHB9	-0.0765914	0.496782	-1.52075	0.130432	0.293504	-6.01049
BHLHB9P1	-0.0435025	0.0446954	-2.8645	0.00477758	0.0262022	-3.16241
BHLHE22	-0.0924338	0.0814242	-2.1131	0.0362519	0.119395	-4.95745
BHLHE23	-0.0829082	0.205708	-1.19408	0.234336	0.432242	-6.44873
BHLHE40	0.0909953	3.62492	0.58196	0.561469	0.744198	-6.98948
BHLHE40-AS1	-0.0601933	0.394928	-1.78245	0.0767035	0.203605	-5.58579
BHLHE41	-0.142721	0.714232	-1.37119	0.17237	0.353207	-6.2239
BHMT	-0.000539883	0.0638466	-0.0456868	0.963621	1	-7.1577
BHMT2	-0.023905	0.0848661	-1.49343	0.13743	0.303692	-6.05107
BICC1	-0.048598	0.284407	-0.679545	0.497843	0.688886	-6.92805
BICD1	-0.140547	1.8147	-1.74611	0.0828444	0.21507	-5.64864
BICD1P1	-0.00101317	0.272259	-0.0164171	0.986923	1	-7.15861
BICD2	0.136263	4.20894	2.14401	0.0336475	0.11318	-4.89355
BID	0.224941	3.7043	3.64332	0.00037047	0.0034579	-0.797046
BIK	-0.147758	2.3365	-0.769822	0.442619	0.638183	-6.86281
BIN1	0.0628197	2.07767	0.371258	0.71097	0.860715	-7.08982
BIN2	0.0867998	5.76367	0.817283	0.415066	0.613453	-6.82528
BIN2P1	-0.0756283	0.481168	-2.30641	0.0224605	0.0840265	-4.54359
BIN2P2	-0.03387	0.147162	-2.01851	0.0453246	0.140331	-5.14753
BIN3	0.0612413	2.67838	0.935999	0.350782	0.554308	-6.72168
BIRC2	-0.15624	4.17013	-2.3964	0.0177919	0.0709139	-4.33943
BIRC3	-0.294578	2.33291	-2.56707	0.0112371	0.0500229	-3.93244
BIRC5	0.0740598	2.63829	0.618377	0.537267	0.723564	-6.96766
BIRC6	-0.436266	4.43588	-5.53363	1.36821e-07	6.53728e-06	6.77235
BIRC6-AS1	-0.536608	2.11551	-5.59992	9.98601e-08	5.15976e-06	7.07789
BIRC6-AS2	-0.471458	2.49263	-5.45834	1.95114e-07	8.66321e-06	6.42822
BIRC7	0.0400055	0.108068	0.458675	0.647133	0.81314	-7.05356
BIRC8	-0.00414495	0.0137299	-0.974615	0.331324	0.533879	-6.68499
BIVM	-0.178204	2.23327	-1.21152	0.227607	0.42436	-6.42794
BIVM-ERCC5	-0.00131429	0.00280903	-0.894546	0.372466	0.576512	-6.75943
BLACAT1	-0.00264788	0.0252203	-0.485979	0.627693	0.798371	-7.04067
BLACE	0.0184469	0.182538	0.427806	0.669407	0.830319	-7.06723
BLCAP	0.0644353	3.01122	1.71521	0.0883769	0.224614	-5.7011
BLID	-0.356756	0.214159	-4.0463	8.31273e-05	0.0010431	0.612889
BLK	-0.000584538	1.2522	-0.00439287	0.996501	1	-7.15874
BLM	-0.142149	3.01003	-1.68468	0.0941347	0.234932	-5.75204
BLMH	0.0249844	3.43184	0.326118	0.744791	0.883933	-7.10555
BLNK	0.158859	2.07931	0.651999	0.515402	0.704568	-6.94635
BLOC1S1	0.476982	3.47327	5.64946	7.88051e-08	4.28018e-06	7.30776
BLOC1S2	0.0566641	3.15485	0.889051	0.375403	0.579398	-6.76431
BLOC1S2P1	0.00428747	0.0144622	0.564189	0.57347	0.754223	-6.99965
BLOC1S3	0.272016	2.59376	4.88608	2.61898e-06	6.73631e-05	3.91912
BLOC1S4	0.253251	2.57659	4.14168	5.7423e-05	0.000773415	0.964054
BLOC1S5	-0.136862	2.81991	-2.54961	0.0117905	0.05185	-3.97527
BLOC1S5-TXNDC5	-0.0452945	0.0622764	-3.34596	0.00103684	0.00785488	-1.75789
BLOC1S6	-0.214852	3.64986	-3.94738	0.000121215	0.00141831	0.255633
BLVRA	0.197945	2.92434	1.02206	0.3084	0.509533	-6.6379
BLVRB	0.400265	4.29891	2.22079	0.0278676	0.0986425	-4.73107
BLZF1	-0.408208	3.12774	-6.0054	1.38734e-08	1.17225e-06	8.99702
BLZF2P	-0.595754	1.21604	-5.53846	1.33729e-07	6.42635e-06	6.79452
BMF	0.215198	3.07664	1.83035	0.0691869	0.189577	-5.50106
BMI1	-0.0667527	4.11005	-0.440898	0.659923	0.823305	-7.06155
BMI1P1	-0.00367737	0.00794781	-1.08047	0.281673	0.480485	-6.57691
BMP1	0.301331	2.83691	2.83769	0.00517502	0.0278175	-3.23494
BMP10	-0.0416101	0.13194	-0.94087	0.348288	0.55165	-6.71713
BMP15	-0.00391175	0.00392389	-1.57426	0.117541	0.272811	-5.92895
BMP2	0.0500831	0.250292	0.744562	0.457704	0.652538	-6.88188
BMP2K	-0.387896	2.61717	-4.35543	2.45242e-05	0.000393658	1.77435
BMP2KL	-0.329763	0.814935	-4.57669	9.85581e-06	0.000190863	2.64616
BMP3	0.126676	0.271946	1.04035	0.299856	0.500319	-6.61916
BMP4	-0.102126	0.204156	-1.63583	0.103976	0.250537	-5.83172
BMP5	-0.134452	0.207507	-2.48425	0.0140845	0.0593671	-4.13315
BMP6	-0.178296	0.758161	-1.68618	0.0938447	0.234449	-5.74956
BMP6P1	0.0948078	0.261313	0.931477	0.353108	0.556777	-6.72588
BMP7	0.00843936	0.0190634	0.527411	0.598689	0.77507	-7.0197
BMP7-AS1	-0.000808813	0.00129619	-0.417627	0.676819	0.836333	-7.07153
BMP8A	0.104894	0.763809	1.63072	0.105052	0.252212	-5.83993
BMP8B	0.106163	1.3622	1.03038	0.304492	0.505499	-6.62941
BMPER	-0.0881959	0.0973396	-2.00741	0.0465063	0.142982	-5.16929
BMPR1A	0.0107562	0.327876	0.181869	0.855932	0.957544	-7.1422
BMPR1B	-0.067211	0.212458	-1.23473	0.218868	0.413561	-6.39982
BMPR2	-0.508368	1.66699	-3.46087	0.000701931	0.00577641	-1.39484
BMS1	-0.0858926	3.09636	-1.79013	0.0754553	0.20128	-5.57236
BMS1P1	-0.695324	2.57927	-3.94507	0.000122277	0.00142759	0.247382
BMS1P10	-0.0282308	0.278352	-0.437216	0.662585	0.825256	-7.06316
BMS1P11	0.000673922	0.0143891	0.132364	0.894874	0.981073	-7.14998
BMS1P12	-0.00300363	0.0131464	-0.517987	0.605232	0.780419	-7.02462
BMS1P13	-0.000633975	0.0139706	-0.107899	0.91422	0.992591	-7.15292
BMS1P14	-0.0146143	0.016252	-1.65459	0.100103	0.24458	-5.80139
BMS1P15	-0.0114434	0.026006	-1.81449	0.0716048	0.194148	-5.52935
BMS1P16	-0.0109593	0.025876	-1.6715	0.0967128	0.239635	-5.77377
BMS1P17	-0.0347793	0.0780082	-1.13435	0.25846	0.454936	-6.51768
BMS1P19	-0.00313759	0.00644454	-0.689384	0.491649	0.683165	-6.92133
BMS1P2	-0.456985	0.893565	-4.29138	3.17449e-05	0.000483183	1.52819
BMS1P20	0.0878645	2.03436	1.17009	0.243827	0.443072	-6.47685
BMS1P3	-0.0089762	0.00797615	-2.28671	0.0236158	0.0871977	-4.58732
BMS1P4	-0.104627	1.60731	-2.44363	0.0157034	0.0645502	-4.22938
BMS1P7	-0.112227	0.173961	-2.20951	0.0286586	0.100637	-4.75528
BMS1P8	-0.0524635	0.0419197	-1.91032	0.0580048	0.167323	-5.35483
BMS1P9	-0.0136889	0.0266477	-1.79981	0.0739058	0.198434	-5.55534
BMX	-0.370758	0.579828	-2.69795	0.00777828	0.0379915	-3.60301
BNC1	-0.0060493	0.013587	-1.65177	0.100678	0.245447	-5.80597
BNC2	-0.0610531	0.0955977	-1.74593	0.0828751	0.215107	-5.64894
BNIP1	-0.0169631	2.11067	-0.292655	0.770192	0.901363	-7.11591
BNIP2	-0.211313	4.5517	-3.61398	0.000411236	0.0037604	-0.894937
BNIP3	-0.209888	2.38073	-2.81549	0.00552675	0.0292769	-3.29454
BNIP3L	-0.199494	4.65031	-2.25788	0.0253997	0.0918849	-4.65067
BNIP3P1	-0.0275149	0.0763447	-2.74806	0.00673262	0.0340728	-3.47296
[truncated: 31,024 more rows]
