# Supplementary material for: SLC25A1-associated prognostic signature predicts poor survival in acute myeloid leukemia patients
Source: Front Genet. 2023 Jan 6;13:1081262. doi: 10.3389/fgene.2022.1081262 (PMC9852877; doi:10.3389/fgene.2022.1081262)
Supplement: Supplementary file 6 [file Table5.XLSX]

## Sheet: Sheet1
Table S5. Clinical and molecular characteristics of Beat_AML
SampleID	Age	Gender	FAB	ELN2017	Cytogenetic_abnormality	FLT3_ITD_MUTATION	NPM1_MUTATION	CEBPA_MUTATION	BRAF_MUTATION	DNMT3A_MUTATION	IDH1_MUTATION	IDH2_NEGATIVE	JAK2_NEGATIVE	KIT_NEGATIVE	KRAS_MUTATION	NRAS_MUTATION	TP53_MUTATION	Induction_response	Vital_status	OS_months	Riskscore	SPS_category
aml_ohsu_2018_12-00023	71	Female	M5	Intermediate	46,XX[20]	Negative	Negative	Negative	G596R		Negative	Negative	Negative	Negative	Negative	Negative		Refractory	1	13.06	-5.92115	Low
aml_ohsu_2018_12-00211	50	Female		Favorable	46,XX,t(11;17)(q13;q21)[20]	Negative	Positive	Negative			Negative	Negative	Negative	Negative	Negative	Negative		Complete Response	0	45.92	-5.14713	Low
aml_ohsu_2018_12-00258	81	Female	M5	Adverse	46,XX,t(8;16)(p11.2;p13.3)[8]/46,XX,del(7)(q11.2q22),del(20)(q13.1q13.3)[cp3]/46,XX[12]	Negative	Negative												1	4.84	-5.51246	Low
aml_ohsu_2018_12-00294	72	Male	M4	Adverse	46,XY[20]	Positive	Negative	Negative			Negative		Negative	Negative		Negative			1	0.1	-4.66657	Low
aml_ohsu_2018_12-00426	11	Male	M2	Adverse	48,X,-Y,+4,t(6;9)(p22;q34),+8,+10,del(15)(q11.2q15)[20]	Positive												Refractory	1	54.44	-5.47456	Low
aml_ohsu_2018_13-00007	34	Male		Intermediate	46,XY,add(17)(p13)[19]/46,XY[1]	Positive	Positive											Complete Response	1	19.57	-5.27708	Low
aml_ohsu_2018_13-00028	24	Male	M4	Intermediate	47,XY,+10[18]/46,XY[2]	Negative	Negative	Negative		Negative			Negative	Negative	Negative	Negative		Complete Response	0	39.7	-3.83277	High
aml_ohsu_2018_13-00034	61	Female		Intermediate		Negative	Negative												1	0.53	-6.00843	Low
aml_ohsu_2018_13-00118	54	Male	M4	Favorable	47,XY,+21[15]/46,XY[5]	Negative	Positive											Complete Response	1	45.33	-7.36752	Low
aml_ohsu_2018_13-00123	83	Male	M5	Favorable	47,XY,+8[6]/46,XY[13]	Negative	Positive												1	0.3	-5.20495	Low
aml_ohsu_2018_13-00145	70	Male		Intermediate	46,XY,del(7)(q22q36)[7]/47,idem,+22[cp12]/46,XY[1]	Positive	Negative											Refractory	1	6.38	-5.06591	Low
aml_ohsu_2018_13-00146	7	Female		Favorable	46,XX,t(8;21)(q22;q22)[19]/46,XX[1]	Negative	Negative	Negative		Negative	Negative		Negative		Negative	Negative	Negative	Complete Response	1	5.2	-6.36135	Low
aml_ohsu_2018_13-00147	57	Female		Intermediate	46,XX[20]	Positive	Positive											Unknown	1	8.45	-6.22315	Low
aml_ohsu_2018_13-00149	78	Male		Intermediate	45,X,-Y[19]/46,XY[1]	Negative	Negative	1031?1032 ins AAC; MAF 50%		Negative	Negative	Negative	Negative	Negative	Negative	Negative	Negative	Refractory	1	8.78	-6.26486	Low
aml_ohsu_2018_13-00157	60	Female		Favorable	46,XX[20]	Negative	Positive	Negative		p.Q696fs*9; MAF 40%	p.R132H; MAF 40%		Negative	Negative	Negative	Negative	Negative	Complete Response	0	45.36	-5.36411	Low
aml_ohsu_2018_13-00160	70	Male		Intermediate	46,XY[19]	Negative	Negative											Complete Response	1	38.32	-6.20637	Low
aml_ohsu_2018_13-00163	24	Male	M4	Favorable	47,XY,inv(16)(p13q22),+22[20]	Negative	Negative	Negative		Negative	Negative	Negative	Negative		Negative	Negative	Negative	Complete Response	0	13.16	-5.06675	Low
aml_ohsu_2018_13-00165	33	Female		Intermediate	46,XX[7]	Positive	Positive											Refractory	1	14.44	-6.28557	Low
aml_ohsu_2018_13-00166	65	Male	M2	Intermediate		Negative	Negative											Refractory	1	33.55	-6.34106	Low
aml_ohsu_2018_13-00186	74	Male		Adverse	46,XY[20]	Negative	Negative	Negative		Negative	Negative	Negative	Negative	Negative	Negative	Negative	Negative		1	4.14	-5.38178	Low
aml_ohsu_2018_13-00195	66	Male	M5	Favorable	46,XY[20]	Negative	Positive	Negative		p.R882H; MAF 50%	Negative	Negative	Negative	Negative	Negative	Negative	Negative	Complete Response	0	31.97	-5.04073	Low
aml_ohsu_2018_13-00202	53	Male		Favorable	46,XY[20]	Negative	Positive	Negative											1	24.74	-4.62657	Low
aml_ohsu_2018_13-00204	65	Female	M3	Favorable	46,X,der(X)add(X)(p22.1)add(X)(q22~24),add(7)(p15),der(15)t(15;17)(q22;q21),der(17)t(15;17)(q22;q21)inv(17)(q21q21)del(17)(q21)[17]/46,XX[3]	Positive	Negative	Negative		Negative	Negative	Negative	Negative	Negative	Negative	Negative	Negative	Unknown	1	0.23	-5.70871	Low
aml_ohsu_2018_13-00226	83	Female	M3	Favorable	46,XX,t(15;17)(q24;q21)[12]/46,XX,idem,del(16)(q12.1q24)[3]/46,XX[5]	Negative	Negative	Negative		Negative	Negative			Negative	Negative	Negative	Negative	Complete Response	0	47.01	-4.86044	Low
aml_ohsu_2018_13-00232	22	Female	M4	Intermediate	46,XX[24]	Negative	Negative	p.D107fs*; MAF ~50%		Negative	Negative	Negative	Negative	Negative	Negative	Negative	Negative	Complete Response	0	32.93	-4.12191	High
aml_ohsu_2018_13-00245	8	Male	M2	Favorable	46,XY,t(8;21)(q22;q22)[5]/46,idem,der(7)t(7;8)(q22;q11.2)[13]/46,XY[2]	Negative	Negative											Complete Response	0	28.19	-4.61831	Low
aml_ohsu_2018_13-00250	78	Male		Intermediate		Negative	Negative											Unknown	1	11.71	-5.09069	Low
aml_ohsu_2018_13-00253	42	Female	M7	Intermediate		Negative	Negative	p.V119?M120insV; MAF 30%		Negative	Negative	Negative	Negative	Negative	Negative	Negative	Negative	Refractory	1	8.98	-6.41274	Low
aml_ohsu_2018_13-00260	14	Male	M2	Favorable	45,X,-Y,t(8;21)(q22;q22)[4]/45,idem,del(9)(q12q22)[13]/46,XY[3]	Negative	Negative	Negative		Negative	Negative		Negative	Negative	Negative	Negative	p.S366A; MAF 50%	Complete Response	0	33.26	-5.10299	Low
aml_ohsu_2018_13-00262	64	Female		Adverse	46,XX,t(3;11)(q21;p11.2),t(15;15)(q15;q22)[19]/46,XX,t(2;14)(q21;q11.2)[2]	Positive	Positive											Refractory	1	14.97	-5.75369	Low
aml_ohsu_2018_13-00266	77	Male		Adverse	46,XY,-7,+13,i(17)(q10)[20]	Negative	Negative	Negative		Negative	Negative		Negative	Negative	Negative	Negative	Negative	Refractory	1	4.24	-6.16923	Low
aml_ohsu_2018_13-00270	18	Female	M4	Favorable	46,XX,inv(16)p13.1q22)[4]/47,idem,+22[15]/46,XX[1]	Negative	Negative	Negative			Negative		Negative	Negative	p.G13D; MAF 10%	p.G13D; MAF 30%	Negative	Refractory	0	4.97	-5.06092	Low
aml_ohsu_2018_13-00281	79	Female		Intermediate	46,XX,del(16)(p11.2)[3]/46,XX[2]	Negative	Negative	Negative	Negative	Negative	Negative		Negative	Negative	Negative	Negative	Negative		1	6.22	-5.51475	Low
aml_ohsu_2018_13-00331	35	Female	M5	Favorable	46,XX[5]	Negative	Positive	Negative	Negative	Negative	Positive	Negative		Negative	Negative	Negative	Negative	Complete Response	1	25.03	-5.4772	Low
aml_ohsu_2018_13-00338	53	Female	M4eo	Favorable	47,XX,t(16;16)(p13;q22),+22[20]	Negative	Negative	Negative	Negative	Negative	Negative	Negative		Negative	Negative	Negative	Negative	Refractory	0	82.96	-4.77916	Low
aml_ohsu_2018_13-00342	31	Male		Favorable	46,XY[20]	Negative	Negative	Double mutation	Negative	Negative	Negative	Negative		Negative	Negative	Negative	Negative	Complete Response	0	29.67	-7.08988	Low
aml_ohsu_2018_13-00353	30	Female		Intermediate	46,XX,t(9;11)(p11;q34)[19]/46,XX[1]	Negative	Negative	Negative		Negative	Negative		Negative	Negative	Negative	Negative	Negative	Complete Response	1	8.88	-6.10165	Low
aml_ohsu_2018_13-00354	73	Male		Intermediate	46,XY[20]	Negative	Negative	Negative	Negative	Negative	Negative	Negative		Negative	Negative	Negative	Negative	Complete Response	1	10.86	-5.77164	Low
aml_ohsu_2018_13-00365	72	Female		Adverse	46,XX,del(5)(q31q35),inv(7)(p15q32),del(12)(q?15)[2]/45~46,idem,add(3)(q27),-9,-del(12)(q?15),+add(12)(q13),-16,-17,+mar1,+mar2x2[cp16]/46,XX[2]	Positive	Positive	Negative	Negative	Negative	Negative	Negative		Negative	Negative	Negative	Positive	Refractory	1	13.82	-4.68842	Low
aml_ohsu_2018_13-00393	52	Male		Adverse	89<4n>,XXY,-Y,-7,-12,+13,+13,-17,-21[2]/46,XY[18]	Negative	Negative											Refractory	1	40.69	-5.96864	Low
aml_ohsu_2018_13-00396	63	Male	M4	Adverse	42~45,XY,del(4)(q31q35),del(5)(q13q35),add(9)(q21),add(13)(p11.2),-16,-21[cp15]/40~46,sl,+9,-add(9)(q21),-15,+der(16)t(15;16)(q11.1;p13.3),-18,+mar[cp5]	Negative	Negative	Negative			Negative		Negative	Negative	Negative	Negative	p.R273S; MAF 40%	Complete Response	1	7.5	-4.9458	Low
aml_ohsu_2018_13-00406	62	Male	M5	Adverse	46,XY[20]	Positive	Negative	Negative		p. R882C; MAF 50%	Negative		Negative	Negative	Negative	Negative	Negative		1	0.07	-4.96941	Low
aml_ohsu_2018_13-00420	75	Male		Adverse	47,XY,+8,inv(9)(p11q12)c[1]/48,idem,+3[5]/49,idem,+3,+15[1]/50,idem,+3,+8,+mar(8]/46,XY,inv(9}(p11q12)c[5]	Negative	Negative											Complete Response	1	12.6	-6.05539	Low
aml_ohsu_2018_13-00425	40	Female		Intermediate	46,XX,t(9;11)(p22;q23)[20]	Negative	Negative											Complete Response	0	15.99	-3.38037	High
aml_ohsu_2018_13-00450	79	Female		Favorable		Positive	Positive											Complete Response	1	4.08	-5.85076	Low
aml_ohsu_2018_13-00466	71	Male		Intermediate		Negative	Negative											Complete Response	1	32.01	-5.62109	Low
aml_ohsu_2018_13-00468	61	Male		Adverse	47~49,XY,-21,+1~4mar[cp21]/46,XY[2]	Negative	Negative	Negative		Negative	Negative	Negative	Negative	Negative	Negative	Negative	Negative	Refractory	1	12.17	-5.2124	Low
aml_ohsu_2018_13-00487	35	Female	M4	Favorable	46,XX,t(16;16)(p13.1;q22)[16]/47,idem,+22[4]	Negative	Negative	Negative			Negative	Negative	Negative		Negative	G13D; MAF 6%	Negative	Complete Response	0	11.78	-4.89223	Low
aml_ohsu_2018_13-00493	62	Male		Intermediate	46,XY	Positive	Positive			Foundation, R882H; MAF 9%								Complete Response	1	18.68	-6.24793	Low
aml_ohsu_2018_13-00496	33	Female		Favorable	47,XX,inv(16)(p13.1q22),+22	Negative	Negative	Negative						Negative				Complete Response	0	48.68	-5.74814	Low
aml_ohsu_2018_13-00500	71	Male		Intermediate	46,XY	Negative	Negative	Negative						Negative					1	5.13	-6.89326	Low
aml_ohsu_2018_13-00513	55	Male	M5	Adverse	46,XY,t(9;11)(p22;q23)[20]	Positive	Positive							Negative				Complete Response	1	8.09	-6.05884	Low
aml_ohsu_2018_13-00515	73	Male		Adverse	46,XY,+1,dic(1;15)(q12;p11.2)[2]/46,XY[18]	Positive	Negative											Refractory	1	21.64	-6.57107	Low
aml_ohsu_2018_13-00532	21	Male		Intermediate		Negative	Negative											Refractory	1	17.66	-6.26263	Low
aml_ohsu_2018_13-00544	68	Male		Intermediate		Negative	Negative											Refractory	1	0.95	-5.32962	Low
aml_ohsu_2018_13-00545	71	Male		Adverse	45,XY,-7,t(3;3)[20]	Positive	Negative	Negative	Negative	Negative	Negative	Negative		Negative	Negative	Negative	Negative	Refractory	1	18.26	-5.89931	Low
aml_ohsu_2018_13-00551	51	Male		Intermediate	46,XY[20]	Negative	Negative	Negative										Refractory	0	48.91	-3.72638	High
aml_ohsu_2018_13-00552	74	Male		Adverse	46,XY,add(1)(p34),del(7)(q22),del(20)(q11.2)[20]	Positive	Negative											Refractory	1	13.65	-4.61339	Low
aml_ohsu_2018_13-00558	61	Male		Adverse	42~44,XY,t(1;10)(q12;q21),-5,-7,-11,add(13)(p11.1),der(18)t(11;18)(q14;q21.1),add(20)(q12),+1~3mar[cp4]/41~44,sl,add(4)(q23)[cp9]/41~44,sl,del(4)(q21q?27)[cp5]/41~42,	Negative	Negative											Refractory	1	7.01	-6.27282	Low
aml_ohsu_2018_13-00563	64	Female		Adverse	46,XX,t(2;3)(p13;q25~26)[2]/46,idem,i(14)(q10)[18]	Positive	Negative	Negative	Negative	Negative	Negative	Negative		Negative	Negative	Negative	Negative	Complete Response	0	33.59	-3.77387	High
aml_ohsu_2018_13-00572	39	Male		Adverse	46,XY,t(10;11)(p13;q14)[11]/45,sl,-Y[7]/46,sdl1,t(1;8)(q12;p21)[2]	Negative	Negative											Complete Response	1	5.56	-5.3809	Low
aml_ohsu_2018_13-00573	85	Male		Intermediate		Negative	Negative												1	10.95	-5.46376	Low
aml_ohsu_2018_13-00578	30	Female		Adverse	47~49,XX,t(6;9)(p23;q24),+8,+13,+15[cp8]/47~49,idem,+del(13)(q12q22)[cp12]	Positive	Negative											Refractory	1	18.68	-5.08806	Low
aml_ohsu_2018_13-00602	63	Male		Adverse	46,XY,del(11)(q14q23)[13]/46,XY[7].ishdel(11)(5'MLL-,3'MLL+)[2].	Negative	Negative											Complete Response	0	47.14	-3.84992	High
aml_ohsu_2018_13-00615	62	Female		Favorable	46,XY,t(8;21)(q22;q22)[14]	Negative	Negative	Negative	Negative	Negative	Negative	Negative			Negative	Positive	Negative	Complete Response	0	7.86	-6.35784	Low
aml_ohsu_2018_13-00619	47	Female		Favorable		Negative	Positive												1	30.72	-6.0294	Low
aml_ohsu_2018_13-00625	21	Male	M1	Adverse	45,XY,-7[6]/47,XY,+13[cp5]/46,XY[12]	Negative	Negative	Negative	Negative	Negative	Negative	Negative		Negative	Negative	Positive	Negative	Complete Response	0	19.9	-4.27495	High
aml_ohsu_2018_13-00658	60	Male		Favorable	46,XY[21]	Negative	Positive	p. Q83fs*27 (c.245?246insTGTTCCA); MAF 50%		Negative	Negative	Negative	Negative	Negative	Negative	Negative	Negative	Complete Response	0	6.61	-6.03619	Low
aml_ohsu_2018_13-00659	55	Male	M4	Intermediate	47,XY,+8[16]/46,XY[4]	Negative	Negative	Negative		Negative	Negative	Negative	Negative	Negative	Negative	p.G12R, MAF 50%	Negative	Refractory	1	12.7	-5.57575	Low
aml_ohsu_2018_13-00660	72	Male		Adverse	46,XY,-7,+mar.ishder(7)del(7)(p11.2)del(7)(q11.2)(D7Z1+)[20]/45,XY,-7[2]/46,XY[3]	Negative	Negative	Negative		Negative	Negative	Negative		Negative	Negative	Negative	Negative		0	1.97	-2.12184	High
aml_ohsu_2018_14-00012	72	Male	M5	Favorable	48,XYY,+8[21]	Negative	Positive	Negative	Negative	Negative	Negative	Negative		Negative	Negative	Negative	Negative		1	1.09	-4.9036	Low
aml_ohsu_2018_14-00021	74	Male		Intermediate	46,XY	Negative	Negative											Refractory	1	11.74	-5.25815	Low
aml_ohsu_2018_14-00023	74	Female		Favorable		Negative	Positive											Complete Response	0	0.92	-5.25296	Low
aml_ohsu_2018_14-00034	55	Male		Favorable	46,XY[20]	Negative	Negative	c.242?243insCTTGGTT (7bp out-of-frame insertion); MAF 50%			Negative	Negative	Negative	Negative				Complete Response	0	29.8	-5.0815	Low
aml_ohsu_2018_14-00041	71	Female	M4	Adverse	46,XX,inv(3)?(q21q25)[21]	Negative	Negative	Negative	Negative	Negative	Negative			Negative	Negative	Negative	Negative		0	31.32	-3.91645	High
aml_ohsu_2018_14-00045	47	Female		Adverse	46,XX	Positive	Negative	Negative			Negative	Negative						Refractory	1	19.14	-5.92673	Low
aml_ohsu_2018_14-00061	68	Male		Adverse	47,XY,del(9)(q22),+13[18]/48,idem,+mar[2]	Negative	Negative	Negative		Negative	Negative	Negative	Negative	Negative	Negative	Negative	Negative	Complete Response	1	40.72	-5.10312	Low
aml_ohsu_2018_14-00063	80	Female		Adverse	44-47,XX,del(5)(q13q33),der(14;18)(q10;q10),-20,-21,+1-4mar[cp15]	Negative	Negative												1	0.33	-4.6874	Low
aml_ohsu_2018_14-00064	58	Male		Intermediate	46,XY[20]	Negative	Negative	Negative			Negative	Negative						Refractory	1	11.74	-4.88258	Low
aml_ohsu_2018_14-00078	17	Male		Intermediate		Negative	Negative	Negative		Negative	Negative		Negative	Negative	Negative	Negative	Negative	Refractory	1	23.45	-6.94703	Low
aml_ohsu_2018_14-00092	63	Female	M4	Favorable	46,XX[20]	Negative	Positive	Negative		p.T138I; MAF 50%	Negative	Negative			Negative	p.Q61H; MAF 40%	Negative	Complete Response	0	18.62	-5.57169	Low
aml_ohsu_2018_14-00096	56	Male		Adverse	40~43,XY,add(1)(p36),-2,-4,-5,-8,-12,-14,-15,-16,-17,?add(17)(p13),der(19)?t(8;19)(q11.2;p13),-20,-22,+7mar[cp18]	Positive	Negative	Negative	Negative	Negative	Negative	Negative		Negative	Negative	Negative	Negative	Complete Response	1	6.51	-6.24108	Low
aml_ohsu_2018_14-00113	41	Male		Favorable	46,XY[20]	Negative	Negative											Complete Response	0	64.74	-5.97145	Low
aml_ohsu_2018_14-00125	10	Female		Favorable	46,XX,inv(16)(p13q22)[17]/46,XX[3]	Negative	Negative											Complete Response	0	4.67	-6.82558	Low
aml_ohsu_2018_14-00127	37	Male		Adverse	48~54,XY,add(2)(p13),+5,add(5)(q13),del(5)(q13),+10,+11,+13,+13,del(13)(q32),+14,-15,-16,del(17)(p12),-20,+21,+21,+22,+mar[cp9]/49~52,sl,-del(17)(p12)[cp8]/51~54,sl	Negative	Negative	Negative		Negative	Negative	Negative	Negative	Negative	Negative	p.G13D, MAF 46%	p.R273H, MAF 96%	Refractory	1	6.81	-5.26571	Low
aml_ohsu_2018_14-00135	72	Male	M4	Adverse	43~44,X,-Y,t(3;11)(p21.3;p11.2),del(5)(q11.1;q31.1),add(12)(p11.2),-21[cp17]/44~45,idem,-t(3;11),+9[cp4]	Negative	Negative	Negative		Negative	Negative	Negative	Negative	Negative	Negative	Negative	p.H193R; MAF 92%	Unknown	1	8.29	-4.85939	Low
aml_ohsu_2018_14-00141	85	Male		Intermediate	46,XY[14]	Negative	Negative	Negative	Negative	Negative	Negative	Negative		Negative	Negative	Negative	Negative	Complete Response	1	11.74	-7.3455	Low
aml_ohsu_2018_14-00152	75	Male	M4	Intermediate	46,XY,add(8)(p21),t(8;19)(p11.2;q13.3)[18]/46,XY[2]	Negative	Negative											Complete Response	1	11.02	-6.46209	Low
aml_ohsu_2018_14-00175	46	Male	M5	Intermediate		Negative	Negative							Negative				Complete Response	1	33.06	-5.43182	Low
aml_ohsu_2018_14-00184	5	Male	M5	Intermediate	46,XY[25]	Negative	Negative											Complete Response	0	22.7	-4.31207	High
aml_ohsu_2018_14-00193	56	Male		Favorable	46,XY,del(5)(q15q35),inv(16)(p13.1q22)[20]	Negative	Negative									Q61H; MAF 5%		Unknown	1	13.85	-6.79945	Low
aml_ohsu_2018_14-00228	46	Female	M4	Favorable	46,XX[20]	Negative	Positive	Negative		p.R882C; MAF 46%	Negative	Negative	Negative	Negative	Negative	Negative	Negative	Complete Response	0	25.92	-4.64705	Low
aml_ohsu_2018_14-00231	57	Female		Adverse	46~47,XX,t(1;11)(p34;p15),der(8)del(8)(p11.2p23)t(1;8)(q21;q24.3),add(9)(q34),del(9)(q13q22),add(16)(p13.3),+1~2mar[cp11] /47~48,idem,+13[cp2]/47~48,idem,-13,der(21)t(8;21)(q13;p12),+2~3mar[cp6]/46,XX[1]	Negative	Negative	Negative			Negative	Negative						Refractory	1	4.54	-4.83334	Low
aml_ohsu_2018_14-00279	52	Female		Favorable	46,XX,inv(16)(p13.1q22)[cp20]	Negative	Negative	Negative	Negative		Negative	Negative		Negative	Negative	Negative	Negative	Complete Response	0	1.18	-5.19103	Low
aml_ohsu_2018_14-00289	23	Male		Adverse	48,XY,add(6)(p22),der(7)t(7;19)(p11.1;p12),i(13)(q10)x2,add(14)(q24),+mar1,+mar2[cp20]	Negative	Negative	Negative	Negative	Negative	Negative	Negative	Negative	Negative	Negative	p.G12C; MAF 86%	p.G245S; MAF 87%	Complete Response	1	10.46	-5.72694	Low
aml_ohsu_2018_14-00355	78	Male		Adverse	46,XY[25]	Positive	Negative	Negative	Negative	Negative	Negative	Negative		Negative	Negative	Negative	Negative	Refractory	1	23.19	-5.24843	Low
aml_ohsu_2018_14-00359	58	Male		Favorable	48,XY,+8,inv(16)(p13.1q22),+22[18]/49,sl,+21[2]	Negative	Negative							Negative				Complete Response	0	25.03	-4.95867	Low
aml_ohsu_2018_14-00380	67	Male		Adverse	42,X,add(Y)(p11.1),add(3)(q12),add(4)(q25),del(5)(q12q33),-7,add(8)(p11.2),-11,add(13)(p11.2),del(16)(q22),-17,add(19)(q12.3),-20,add(21)(p11.2),-22,+mar[20]	Negative	Negative											UNKNOWN	1	0.99	-4.84699	Low
aml_ohsu_2018_14-00423	51	Female	M4eo	Favorable	46,XX,inv(16)(p13q22)[20]	Negative	Negative	Negative	Negative		Negative	Negative		Negative	Negative	Negative	Negative	Complete Response	0	26.15	-6.88051	Low
aml_ohsu_2018_14-00425	47	Female	M3	Favorable	46,XX,t(15;17)(q24;q21)[4]/45,idem,-22[15]/46,XX[1]	Positive	Negative	Negative	Negative	Negative	Negative	Negative	Negative	Negative	Negative	Negative	Negative	Complete Response	0	15.16	-5.53317	Low
aml_ohsu_2018_14-00447	48	Female	M5	Intermediate	47,XX,+8,t(9;11)(p22;q23)[20]	Negative	Negative	Negative		Negative	Negative	Negative	Negative	Negative	Negative	Negative	Negative	Complete Response	0	15.07	-4.54705	High
aml_ohsu_2018_14-00448	78	Female		Intermediate	46,XX[20]	Negative	Negative	Negative	Negative		Positive	Negative		Negative	Negative	Negative	Negative	Refractory	1	5.3	-5.82085	Low
aml_ohsu_2018_14-00454	65	Male		Adverse	46,XY,t(4;15)(q31;q22),add(12)(p11~12)[cp7]/46~51,XY,del(7)(q11.2q36),add(12)(p11~12),add(20)(q11.2)[cp5]/46,XY,?inv(8)(p21q22)[cp7]/46,XY[cp2]	Negative	Negative	Negative	Negative		Negative			Negative	Negative	Negative	Negative	Complete Response	1	12.99	-5.95933	Low
aml_ohsu_2018_14-00464	22	Female	M1	Intermediate	46,XX,t(9;11)(p22;q23)[22]	Negative	Negative	Negative	Negative		Negative	Negative		Negative	Negative	Negative	Negative	Refractory	0	14.9	-3.80812	High
aml_ohsu_2018_14-00473	62	Female		Adverse	59~62,XX,+X,+1,+2,del(5)(q13q34),+6,+8,+8,+9,+11,+11,i(11)(q10),+12,+14,+16,+19,+22,+mar[cp19]/46,XX[1]	Negative	Negative	Negative		Negative	Negative	Negative	Negative	Negative	Negative	p.G12D; MAF:11%	p.R280T; MAF 36%	Complete Response	1	5.49	-3.21403	High
aml_ohsu_2018_14-00476	47	Male	M5	Intermediate	46,XY,t(11;19)(q23;p13.1)[20]	Positive	Negative											Complete Response	1	7.5	-5.15143	Low
aml_ohsu_2018_14-00504	35	Male		Adverse	46,XY,der(4)t(4;9;11)(p14;p22;q23),der(9)del(9)(p13p22)t(4;9;11),der(11)t(4;9;11)[19]/46,XY[1].isht(4;9;11)(5'MLL-,3'MLL+;5'MLL-,3'MLL-;5'MLL+,3'MLL-)[1]	Positive	Positive	Negative			Negative	Negative						Complete Response	0	40.33	-2.80551	High
aml_ohsu_2018_14-00514	71	Male		Intermediate		Negative	Negative				Negative	Negative							1	1.74	-5.22405	Low
aml_ohsu_2018_14-00542	27	Female	M2	Favorable	48,XX,+3,+10[2]/46,XX[18]	Negative	Positive	Negative	Negative		Negative	Negative		Negative	Negative	Negative	Negative	Complete Response	0	8.22	-4.57979	Low
aml_ohsu_2018_14-00559	68	Male		Favorable	46,XY	Negative	Positive	Negative		R882C; MAF 50%	Negative	Negative				G13D; MAF 44%		Complete Response	0	32.11	-4.86906	Low
aml_ohsu_2018_14-00564	57	Male		Adverse	44~48,XY,-5,del(7)(q22),+11,idic(11)(p11.2)x2,-12,der(13)t(1;13)(p13;p12),add(17)(q25),der(18)t(12;18)(q13;q11.2),-22,+2mar[cp14]/44~47,sl,-9,+16[cp3]/46~47,sl,der(1)t(1;3)(q21;q21),der(3)t(1;3)(q21;q21)ins(3)(3;?)(p21;?),-idic(11)(p11.2)[cp4]/46,XY[1]	Negative	Negative	Negative		Negative	Negative	Negative	Negative	Negative	Negative	Negative	p.R248Q; MAF 80%	Unknown	1	1.15	-4.221	High
aml_ohsu_2018_14-00567	71	Female	M5	Intermediate	46,XX,idic(7)(q11.2)[20]	Negative	Negative	Negative		Negative	p.R132C; MAF 50%	Negative	Negative	Negative	Negative	Negative	Negative	Complete Response	1	15.2	-5.07979	Low
aml_ohsu_2018_14-00581	68	Female		Adverse	42~45,XX,-18[cp14]/43~45,idem,+2~3mar[cp3]/47,XX,+8[cp2]/45,X,-X[1]	Negative	Negative	Triple positive	Negative		Negative			Negative	Negative	Negative	Negative	Refractory	1	2.3	-4.93469	Low
aml_ohsu_2018_14-00588	53	Female		Intermediate	46,XX,del(9)(q22q34)[20].	Negative	Negative			R882C; MAF 43%	Negative	Negative						Complete Response	1	4.51	-5.21852	Low
aml_ohsu_2018_14-00599	69	Male	M0	Adverse	47,XY,+8[2]/46,XY[18]	Negative	Negative	Negative		Negative	Negative	Negative	Negative	Negative	Negative	Negative	Negative	Refractory	1	15.46	-4.60518	Low
aml_ohsu_2018_14-00608	75	Female		Intermediate	46,XX[8]	Negative	Negative												1	37.3	-5.8262	Low
aml_ohsu_2018_14-00632	64	Female	M4	Adverse	46,XX,del(17)(q25)[3]/46,sl,del(3)(q12q21)[cp17]	Negative	Negative	Negative		Negative	Negative	Negative	Negative	Negative	p.G12V; MAF 30%	p.G12D; MAF 7%	Negative	Refractory	0	18.72	-3.72483	High
aml_ohsu_2018_14-00643	37	Male	M2	Favorable	45,X,-Y,t(8;21)(q22;q22)[20]	Negative	Negative	Negative			Negative	Negative	Negative		Negative	Negative	Negative	Refractory	0	18.62	-5.52423	Low
aml_ohsu_2018_14-00658	59	Female		Intermediate	46,XX[20]	Positive	Positive	Negative						Negative				Complete Response	1	8.36	-4.86666	Low
aml_ohsu_2018_14-00667	57	Male		Adverse	46,XY[20]	Negative	Negative	Negative		Negative	Negative	Negative	Negative	Negative	Negative	Negative	Negative	Complete Response	1	8.06	-4.79893	Low
aml_ohsu_2018_14-00670	63	Male		Adverse	46,XY[20]	Negative	Negative				Negative								0	34.84	-2.34808	High
aml_ohsu_2018_14-00681	65	Male	M1	Intermediate	46,XY,del(13)(q12q2?1)[14]	Negative	Negative	Negative		p.R882H; MAF 44%	Negative		Negative	Negative	Negative	Negative	Negative	Complete Response	0	10.63	-3.34573	High
aml_ohsu_2018_14-00690	49	Female	M5	Favorable	46,XX,del(17)(p11.2)[15]/46,XX[5]	Negative	Positive											Complete Response	0	15.2	-4.94898	Low
aml_ohsu_2018_14-00712	65	Male		Adverse	46,XY,i(17)(q10)[20]	Negative	Negative	Negative		Negative	Negative	Negative	Negative	Negative	Negative	p.G12D; MAF 46%	Negative	Refractory	1	5.2	-3.43514	High
aml_ohsu_2018_14-00714	50	Female		Adverse	50,XX,del(1)(q32),+8,+9,t(15;16)(q15~21;q12~22),+19,+21[cp20]	Negative	Negative	Negative	Negative	Negative	Negative	Negative		Negative	Negative	Negative	Negative	Complete Response	1	63.75	-4.86401	Low
aml_ohsu_2018_14-00725	32	Female		Intermediate	47,XX,+8[13]/46,XX[7].	Negative	Negative				Negative	Negative						Refractory	0	27.4	-4.05148	High
aml_ohsu_2018_14-00730	40	Female	M3	Favorable	46,XX,t(15;17)(q22;q21)[17]/46,XX[3]	Negative	Negative	Negative	Negative	Negative	Negative	Negative	Negative	Negative	Negative	Negative	Negative	Complete Response	0	19.31	-5.66457	Low
aml_ohsu_2018_14-00735	83	Male		Intermediate	46,XY[13]	Positive	Positive	Negative	Negative	Negative	Negative	Negative		Negative	Negative	Negative	Negative	Refractory	1	1.55	-5.48883	Low
aml_ohsu_2018_14-00739	39	Male		Adverse	46,XY,t(6;11)(q27;q23)[20]	Negative	Negative	Negative			Negative	Negative	Negative	Negative	Negative	Negative	Negative	Refractory	1	7.11	-5.03815	Low
aml_ohsu_2018_14-00761	72	Female		Intermediate	46,XX[20]	Negative	Negative											Complete Response	0	13.72	-4.18178	High
aml_ohsu_2018_14-00774	84	Male	M0	Adverse	46,XY[20]	Positive	Negative	Negative	Negative	Negative	Negative	Negative		Negative	Negative	Negative	Negative	Refractory	1	2.2	-4.57921	High
aml_ohsu_2018_14-00781	71	Male	M5	Adverse	47,XY,t(1;11)(p32;q23),+8[cp20]	Negative	Negative	Negative		Negative				Negative	p.G13D; MAF 27%	Negative	Negative	Complete Response	1	5.33	-4.41141	High
aml_ohsu_2018_14-00787	61	Male	M1	Intermediate	46,XY[20]	Negative	Negative	p.N307_V308ins; MAF 50%		Negative	Negative	Negative		Negative	Negative	Negative	Negative	Complete Response	0	14.54	-4.26518	High
aml_ohsu_2018_14-00798	36	Female	M4	Favorable	46,XX,inv(16)(p13.1q22)[20]	Negative	Negative	Negative		Negative	Negative	Negative	Negative	Negative	p.G12D; MAF 9%	p.G12D; MAF 10%	Negative	Unknown	1	0.49	-5.35485	Low
aml_ohsu_2018_14-00901	61	Male		Intermediate	46,XY,t(1;4)(q21;p14)[20]	Negative	Negative	Negative			Negative	Negative	Negative	Negative	Negative	Negative		Refractory	1	3.42	-5.5898	Low
aml_ohsu_2018_15-00014	77	Female	M5	Intermediate	47,XX,+1,add(1)(p22)[15]/47,XX,+1,i(1)(q10)[5]	Negative	Positive	Negative		Negative	Negative	Negative	Negative	Negative	Negative	Negative	Negative		1	0.53	-4.91179	Low
aml_ohsu_2018_15-00018	57	Male		Intermediate	46,XY[14]	Negative	Negative	Negative	Negative	Negative	Negative	Negative		Negative	Negative	Negative	Negative	Refractory	1	3.65	-6.03969	Low
aml_ohsu_2018_15-00024	75	Female		Intermediate	46,XX,t(5;16)(q31;p13)[3]/46,XX[14]	Negative	Negative	Negative	Negative	Negative	Negative	Negative		Negative	Negative	Negative	Negative	Refractory	1	10.53	-5.24952	Low
aml_ohsu_2018_15-00029	80	Male		Intermediate	46,XY[20]	Negative	Negative				Negative	Negative							1	11.97	-6.35023	Low
aml_ohsu_2018_15-00043	43	Female		Adverse	46,XX,add(3)(q21)[12]/52,sl,+6,+8,+10,+13,+20,+21[8]	Negative	Negative											Refractory	0	13.82	-2.92047	High
aml_ohsu_2018_15-00045	30	Female		Favorable	46,XX,inv(16)(p13q22)[20]	Negative	Negative				Negative	Negative						Complete Response	0	28.09	-5.28781	Low
aml_ohsu_2018_15-00051	66	Female		Favorable		Negative	Positive	Negative		Negative	Negative		Negative	Negative	Negative	Negative	Negative	Complete Response	0	17.57	-6.41418	Low
aml_ohsu_2018_15-00073	81	Male		Adverse	46,XY[20]	Negative	Negative												1	2.37	-4.42376	High
aml_ohsu_2018_15-00075	80	Male		Adverse	46,XY,del(20)(q11.2q13.1)[12]/45,sl,-7[3]/45,XY,-7[5]/46,XY[2]	Negative	Negative				C.G395A; p.R132H; MAF unknown								1	1.12	-4.54316	High
aml_ohsu_2018_15-00081	48	Male		Intermediate	46,XY[20]	Negative	Negative											Complete Response	1	14.57	-4.91168	Low
aml_ohsu_2018_15-00084	82	Female		Adverse	43~46,XX,add(2)(q11.2),-4,del(5)(q23),add(7)(q32),+8,add(11)(q23),-16,del(17)(p12),-18,+22[cp19]/46,XX[1]	Negative	Negative												1	1.15	-4.96154	Low
aml_ohsu_2018_15-00123	42	Male		Intermediate		Positive	Positive	Negative										Complete Response	0	27.37	-4.48588	High
aml_ohsu_2018_15-00147	28	Female	NOS	Intermediate	46,XX,t(2;9)(q31;p21)[17]/46,X,t(X;9)(q22;p21)[3]	Negative	Negative											Complete Response	1	27.73	-6.28506	Low
aml_ohsu_2018_15-00169	67	Female		Intermediate	46,XX[20]	Negative	Negative					Negative							1	14.77	-7.15273	Low
aml_ohsu_2018_15-00171	80	Male		Adverse	46,XY,del(20)(q11.2q13.1)[15]/46,XY[5]	Negative	Negative	Negative		Negative	Negative	Negative	Negative	Negative			Negative		1	10.16	-4.21327	High
aml_ohsu_2018_15-00175	50	Male		Adverse	43~47,XY,del(1)(q42),r(2)(p2?3q37),t(3;5)(q27;q31),del(4)(q31),+del(5)(q31),add(5)(q11.2),-7,del(11)(q23),add(12)(p13),-22,+mar[cp11]/43~46,idem,add(14)(q24)[cp8]	Negative	Negative	Negative		Negative	Negative	Negative	Negative		Negative	p.Q61K; MAF 37%	p.R273H; MAF 44%	Refractory	1	3.26	-4.33082	High
aml_ohsu_2018_15-00194	70	Male		Adverse	47,XY,+4[9]/46,XY[11]	Negative	Negative	Negative		Negative	Negative	Negative	Negative	Negative	Negative	Negative	Negative	Refractory	0	17.2	-4.57067	High
aml_ohsu_2018_15-00229	25	Male	M3	Favorable	46,XY,t(4;15;17)(q21;q22;q21),add(12)(p12)[1]/46,idem,t(5;22)(q11.2;q11.2)[18]/46,XY[1]	Positive	Negative	Negative		Negative	Negative	Negative	Negative	Negative	Negative	Negative	Negative	Complete Response	0	0.92	-5.31895	Low
aml_ohsu_2018_15-00246	65	Male		Favorable	46,XY[20]	Negative	Positive			W297*; MAF 44%	Negative	Negative							1	8.85	-5.61007	Low
aml_ohsu_2018_15-00261	43	Female	M4	Adverse	46,XY[20]	Positive	Negative	Negative		Negative					Negative	Negative	Negative	Refractory	1	8.06	-4.44364	High
aml_ohsu_2018_15-00269	59	Male		Favorable	46,XY[20]	Negative	Positive	Y181*; MAF 15%										Complete Response	1	14.14	-7.03361	Low
aml_ohsu_2018_15-00275	53	Female		Adverse	53~55,XX,+1,+2,der(5)t(5;13)(q13;q12),+6,add(7)(q32),+8,+11,-13,+14,i(17)(q10),+19,+19,+21,+mar[cp7]/46,XX[7]	Negative	Negative											Complete Response	1	2.37	-4.53686	High
aml_ohsu_2018_15-00276	60	Male	M4	Favorable	46,XY[20]	Negative	Positive											Complete Response	1	28.62	-6.84234	Low
aml_ohsu_2018_15-00279	48	Female	M5b	Intermediate	46,XX	Positive	Positive	Negative		p.Arg882Cys; MAF 47.1%	Negative	Negative	Negative	Negative	Negative	Negative	Negative	Complete Response	0	14.31	-4.21916	High
aml_ohsu_2018_15-00287	85	Male		Intermediate	46,XY[20]	Negative	Negative	p.K313_V314insK; MAF 50%		Negative				Negative	Negative	Negative	Negative		1	5.49	-5.28427	Low
aml_ohsu_2018_15-00296	16	Female	M5	Adverse	46,XX,t(9;11)(p22;q23)[3]/50,sl,+6,+8,+der(9)t(9;11),+19[14]/51,sdl1,+5[3]	Negative	Negative	Negative	Negative	Negative	Negative	Negative	Negative	Negative	p.G13D; MAF 6%	p.Q61H; MAF 19%	Negative	Complete Response	0	10.46	-4.27545	High
aml_ohsu_2018_15-00302	65	Female		Favorable		Negative	Positive	Negative		Negative	Negative	Negative	Negative	Negative	Negative	Negative	Negative	UNKNOWN	1	0.69	-6.61702	Low
aml_ohsu_2018_15-00303	64	Male		Favorable	46,XY,inv(16)(p13q22)[17]/46,XY[3]	Negative	Negative	Negative	Negative	Negative	Negative	Negative	Negative	Negative	p.G12D; MAF 27%	Negative	Negative	Refractory	0	2.24	-6.2192	Low
aml_ohsu_2018_15-00331	60	Male		Favorable	46,XY,inv(16)(p13.1q22)[18]/47,sl,+22[2]	Negative	Negative	Negative			Negative	Negative	Negative	Negative		p.Q61K; MAF 24.1%		Complete Response	1	19.11	-6.28494	Low
aml_ohsu_2018_15-00338	42	Female		Favorable	46,XX,t(15;17)(q24;q21.1)[1]	Negative	Negative				Negative	Negative						Unknown	0	5.1	-3.85796	High
aml_ohsu_2018_15-00351	48	Female		Adverse	46,XX,t(1;11)(q44;q13),del(6)(p23)[9]/46,idem,t(17;20)(q25;q11.2)[11]	Negative	Negative			p.R882H; MAF 15%								Refractory	1	100.95	-4.64316	Low
aml_ohsu_2018_15-00353	60	Male		Intermediate	46,XY,del(13)(q12q14)[3]/46,XY[17]	Negative	Negative	Negative			Negative	Negative		Negative					1	6.71	-6.07487	Low
aml_ohsu_2018_15-00371	74	Male		Intermediate	46,XY[18]	Negative	Negative				Negative	Negative						Refractory	1	10.66	-5.27911	Low
aml_ohsu_2018_15-00377	10	Female		Intermediate	46,XX[20]	Negative	Negative	p.G96fs*12; MAF ~50%		Negative	Negative	Negative	Negative	Negative	Negative	p.G12D; MAF 5%	Negative	Complete Response	0	18.72	-3.65654	High
aml_ohsu_2018_15-00383	63	Male		Intermediate	46,XY[20]	Positive	Positive				Negative	Negative			Foundation; A59T mutation; MAF 47%				1	0.26	-5.46938	Low
aml_ohsu_2018_15-00395	76	Male	M0	Adverse	47,XY,+8[3]/46,XY[17]	Negative	Negative	Negative		Negative	Negative	Negative	Negative	Negative	Negative	Negative	Negative	Complete Response	1	17.11	-5.2039	Low
aml_ohsu_2018_15-00464	71	Male		Adverse	46,XY,inv(4)(p14p16.1)[3]/46,XY[16]	Negative	Negative				Negative	Negative							1	9.47	-5.59201	Low
aml_ohsu_2018_15-00470	32	Male		Favorable	46,XY,t(15;17)(q22;q21)[20]	Positive	Negative	Negative		Negative	Negative	Negative	Negative	Negative	Negative	Negative	Negative		0	9.61	-5.93405	Low
aml_ohsu_2018_15-00471	69	Male		Favorable		Negative	Negative	c.117delC; MAF 27.2%											1	8.22	-5.97218	Low
aml_ohsu_2018_15-00479	65	Male		Adverse	48,XY,+8,der(11)t(11;?)(q23;?),+21[19]/46,XY[1]	Negative	Negative	Negative			Negative	Negative	Negative	Negative					1	6.91	-4.17089	High
aml_ohsu_2018_15-00491	83	Male		Intermediate		Negative	Negative												1	1.64	-4.61534	Low
aml_ohsu_2018_15-00525	36	Female	M3	Favorable	46,XX,der(15)t(15;17)(q22;q21),der(17)t(15;17)del(17)(q21)[15]/46,XX[1]	Positive	Negative	Negative		Negative	Negative	Negative	Negative	Negative	Negative	Negative	Negative	Complete Response	0	9.31	-5.43192	Low
aml_ohsu_2018_15-00534	87	Male		Adverse	47,XY,+21[3]/46,XY[9]	Negative	Negative	p.A66fs; MAF 37.3%			p.R132C; MAF 48.7%						p.N107D; MAF 97.6%		1	8.19	-3.77347	High
aml_ohsu_2018_15-00539	72	Female		Adverse	46,XX,+1,der(1;21)(q10;q10)[6]/46,XX[14]	Negative	Negative												1	15.3	-3.43973	High
aml_ohsu_2018_15-00559	42	Female		Adverse	46,XX[20]	Negative	Negative	Negative		p.S307fs; MAF 45.6%	c.C315T; p.G105G; MAF 46.6%		Negative	Negative				Refractory	1	14.74	-5.27693	Low
aml_ohsu_2018_15-00563	2	Female	M1	Adverse	46,XX,t(6;11)(q27;q23)[19]/46,XX[1]	Negative	Negative											Complete Response	0	14.08	-4.33207	High
aml_ohsu_2018_15-00578	62	Female	M5	Adverse	46,XX,t(1;11)(p36.1;q23),add(9)(p22)[13]/46,sl,del(2)(p21p23),del(20)(q11.2-13.1)[4]/46,sl,add(12)(p11.2)[2]	Negative	Negative	Negative		Negative	Negative	Negative	Negative	Negative	Negative	p.G12S; MAF 19%	Negative	Complete Response	0	0.89	-4.08348	High
aml_ohsu_2018_15-00593	71	Female		Intermediate	46,XX,del(7)(q22q36)[20]	Negative	Negative											Refractory	1	9.21	-5.39427	Low
aml_ohsu_2018_15-00608	61	Female		Adverse	46,XX,del(5)(q31q33),der(21)(qter->q22::p11.2->qter),del(21)(q22)[19]	Negative	Negative	Negative			Negative	Negative	Negative	Negative		p.G12D; MAF 10%		Complete Response	0	15.26	-4.38783	High
aml_ohsu_2018_15-00610	42	Female		Adverse	46,XX[20]	Positive	Negative	Negative			Negative	Negative	Negative	Negative				Refractory	0	16.61	-3.96356	High
aml_ohsu_2018_15-00614	51	Male	M0	Adverse	60~61<3n>,XYY,-1,-2,-3,-4,-5,del(5)(q13q33),-6,-7,+8,-9,+11,-12,+13,-15,-16,-17,-18,+21,+22[cp15]/70~73,idem,+Y,+1,+2,+5,+del(5)(q13q33),+6,+9,+11,+12,+20,+20[cp4]/46,XY[1]	Negative	Negative	Negative		Negative	Negative	Negative	Negative	Negative	Negative	p.G13D; MAF ~40%	Splice site (5' splice site mutation in intron 4); MAF 44%	Refractory	0	9.74	-4.38583	High
aml_ohsu_2018_15-00615	24	Female		Adverse	46,XX[20]	Positive	Negative	p.Gln41fs; MAF 4%										Refractory	1	20.82	-5.35589	Low
aml_ohsu_2018_15-00616	68	Female		Adverse	43-45,XX,del(5)(q16q33),der(7)t(7;12)(q11.1;q12)ins(7;?)(q11.1;?),-12,der(21;22)(q10;q10),+mar[cp20]/46,XX[1]	Negative	Negative	Negative		Negative	Negative	Negative	Negative	Negative			p.I254N; MAF 40%	Complete Response	1	10.33	-4.01245	High
aml_ohsu_2018_15-00626	77	Male		Adverse	47,XY,+11[8]/46,XY[12]	Negative	Negative	p.K90fs; MAF 39.1%			Negative		Negative	Negative				Refractory	1	1.25	-6.05925	Low
aml_ohsu_2018_15-00633	52	Female		Adverse	46,XX,t(9;11)(p22;q23)[5]	Negative	Negative								p.Gly13Asp; MAF 38.9%			Complete Response	0	17.89	-4.16281	High
aml_ohsu_2018_15-00650	85	Male	M4	Intermediate	46,XY,del(12)(p11.2p13)[20]	Negative	Negative									p.Q61R; MAF 30%		Refractory	1	2.63	-5.36483	Low
aml_ohsu_2018_15-00653	52	Female	M1	Favorable	46,XX[20]	Negative	Positive	Negative			Negative	Negative						Complete Response	1	20.82	-4.63377	Low
aml_ohsu_2018_15-00674	54	Female		Adverse	50,XX,+8,+10,+12,+21[20]	Negative	Negative	Negative			Negative	Negative	Negative	Negative				Complete Response	1	1.18	-6.15255	Low
aml_ohsu_2018_15-00688	63	Female		Adverse	45~46,XX,add(1)(q42),del(5)(q31q35),del(6)(q13),del(9)(q13q34),del(17)(p13),i(21)(q10)[cp12]/46~47,idem,+mar[cp6]/46,XX[2]	Negative	Negative	Negative		Negative	Negative	Negative	Negative	Negative	Negative	Negative	p.R248Q; MAF 56%	Unknown	1	0.82	-5.74862	Low
aml_ohsu_2018_15-00692	72	Female	M0	Adverse	46,XX,der(3)t(3;17)(q29;q21)[19]/46,XX,t(3;21)(q26.2;q22)[2]	Negative	Negative	Foundation; M1fs*60; MAF 34%			Negative	Negative					Foundation; splice site 560-2insA; MAF 44%	Complete Response	1	18.59	-6.05239	Low
aml_ohsu_2018_15-00693	66	Female		Adverse	47,XX,+6[6]/46,XX[19]	Positive	Negative									p.Q61R MAF ~5%		Refractory	0	27.57	-4.0594	High
aml_ohsu_2018_15-00701	50	Female	M0	Intermediate	48,XX,+11,+13[19]	Negative	Negative											Refractory	1	9.93	-4.96012	Low
aml_ohsu_2018_15-00702	35	Female		Favorable	46,XX,inv(16)(p13.3q22)[21]	Negative	Negative	Negative		Negative			Negative	Negative	Negative	p.Q61P; MAF 15%	Negative	Complete Response	0	6.18	-5.37027	Low
aml_ohsu_2018_15-00717	61	Male	M5	Favorable	46,XY[20]	Negative	Positive			p.S714C; MAF 35%	Negative	Negative	Negative		Negative	p.G13V; MAF 6%	Negative	Complete Response	0	4.05	-4.7716	Low
aml_ohsu_2018_15-00734	53	Female	M5	Favorable	46,XX[20]	Negative	Positive											Complete Response	0	6.64	-5.21711	Low
aml_ohsu_2018_15-00755	59	Male		Intermediate	46,XY,t(3;4)(p21;q25)[3]/46,XY[17]	Positive	Positive			c.2251T>C; MAF 36.9% (33.1% on 3/13/15)								Complete Response	1	8.42	-5.52764	Low
aml_ohsu_2018_15-00756	36	Male		Intermediate	45,X,-Y,t(8;2;21)(q22;p21;q22)[20]	Negative	Negative											Refractory	0	7.01	-4.53728	High
aml_ohsu_2018_15-00763	23	Male		Adverse	46,XY,add(6)(q23),del(7)(q33),t(8;21)(q22;q22)[2]/46,sl,add(17)(p11.1)[5]/46,sdl1,add(16)(p11.2)[2]/46,sdl2,add(3)(q21)[8]/46,sdl3,add(20)(q11.2)[3]	Negative	Negative											Complete Response	0	15.33	-4.10029	High
aml_ohsu_2018_15-00766	71	Male		Adverse	45,XY,add(3)(p10),add(5)(q11.2),psu dic(9;?;6)(6qter- > 6p22::?::9p22- > 9qter)[1]/44,sl,-add(3)(p10), +der(3;13)(q10;q10)[2]/48,sdl1,+8,+14,+21,+22[8]/42-44,sl,-add(3)(p10),add(4)(p15),-7,-8, add(12)(p11.2),+mar,+1-2r[cp7]/80-82 < 4n > ,slx2,-2,add(4)(q22)x2,-6,+8,+8,add(8)(p23)x2,	Negative	Negative	Negative		Negative	Negative	Negative	Negative	Negative			p.P19H; MAF 8.9%		1	0.36	-4.82983	Low
aml_ohsu_2018_15-00767	78	Male		Intermediate	46,XY[20]	Negative	Negative				Negative	Negative							1	11.41	-4.79902	Low
aml_ohsu_2018_15-00777	68	Male	M5	Adverse	46,XY[20]	Negative	Negative				p.R132L; MAF 47%				p.G12A; MAF 36%			Refractory	1	4.01	-5.39574	Low
aml_ohsu_2018_15-00778	62	Male		Adverse	46,XY,del(5)(q22q35),del(12)(q24.1q24.1),add(17)(p11.2)[19]/46,XY[1]	Negative	Negative	Negative		Negative	Negative	Negative		Negative	Negative	Negative	p.G266V; MAF 55%	Complete Response i	1	13.95	-6.31336	Low
aml_ohsu_2018_15-00786	40	Male		Favorable	46,XY[20]	Negative	Negative	p.S28fs*81; MAF 28%										Complete Response	0	5.39	-4.03194	High
aml_ohsu_2018_15-00807	14	Female		Adverse	46,XX,t(8;21)(q21.3;q22)[17]/49,sl,+4,+15,+der(21)t(8;21)[2]/53,sdl,-4,+13,+18,+19,+20,+21[4]	Negative	Negative									p.G12D; MAF 45%		Complete Response	0	8.29	-3.08514	High
aml_ohsu_2018_15-00811	53	Male		Intermediate	46,XY,add(3)(p24)[cp4]/46,XY[14]	Positive	Positive			p.R882C; MAF 0.9%								Unknown	1	5.53	-5.82352	Low
aml_ohsu_2018_15-00813	53	Female		Intermediate	46,XX[20]	Negative	Negative			p.R882H; MAF 45%						p.G13D; MAF 35%		Refractory	0	3.91	-3.88755	High
aml_ohsu_2018_15-00819	64	Male	M5	Favorable	46,XY,inv(16)(p13q22)[20]	Negative	Negative	Negative		Negative	Negative	Negative	Negative		Negative	Negative	Negative	Complete Response	0	6.48	-4.7015	Low
aml_ohsu_2018_15-00821	66	Male		Intermediate	46,XY[20]	Negative	Negative											Refractory	1	7.6	-4.66635	Low
aml_ohsu_2018_15-00837	72	Male		Favorable	46,XY,inv(16)(p13.1q22)[20]	Negative	Negative												1	6.18	-5.44386	Low
aml_ohsu_2018_15-00855	8	Male		Favorable	47,XY,+21c[20]	Negative	Positive	Negative		Negative	Negative	Negative	Negative	Negative	Negative	Negative	Negative	Complete Response	0	5.66	-4.3597	High
aml_ohsu_2018_15-00870	71	Male		Adverse	46,XY[20]	Negative	Negative								p.G12V; MAF 49%				1	1.68	-4.80771	Low
aml_ohsu_2018_15-00892	72	Female		Favorable		Negative	Positive			c.2645G>A; MAF 45.4%									1	5.89	-4.60434	Low
aml_ohsu_2018_15-00900	24	Male		Intermediate	46,XY[20]	Negative	Negative									p.G12C; MAF 40%		Refractory	0	6.15	-4.5644	High
aml_ohsu_2018_15-00903	73	Male		Adverse	45,X,-Y[20]	Negative	Negative												1	1.18	-5.27285	Low
aml_ohsu_2018_15-00912	76	Female		Adverse	48-51,XX,del(4)(q25),del(5)(q11.2),-17,-18,+22,+3-5mar[20]	Negative	Negative												1	4.97	-4.72657	Low
aml_ohsu_2018_15-00929	50	Female		Intermediate	46,XX[20]	Negative	Negative											Refractory	1	13.98	-4.92518	Low
aml_ohsu_2018_15-00961	52	Female		Intermediate		Negative	Negative											Complete Response	0	5.95	-4.15979	High
aml_ohsu_2018_15-00965	61	Female		Favorable		Negative	Positive											Refractory	0	6.15	-5.5149	Low
aml_ohsu_2018_15-00974	36	Female		Adverse	46,XX,inv(3)(q21q26)[5]	Negative	Negative											Refractory	1	17.53	-6.35953	Low
aml_ohsu_2018_15-00976	83	Male		Intermediate	46,XY[20]	Negative	Negative									p.G12D; MAF 49%		Refractory	1	14.28	-5.81675	Low
aml_ohsu_2018_15-00981	75	Male		Favorable	46,XY[20]	Negative	Positive												1	0.56	-4.89594	Low
aml_ohsu_2018_15-00990	81	Female	M5	Favorable	46,XX[20]	Negative	Positive												1	0.46	-6.27063	Low
aml_ohsu_2018_16-00001	36	Female		Favorable	46,XX,t(16;16)(p13.2;q22)[20]	Negative	Negative											Refractory	0	6.88	-5.80945	Low
aml_ohsu_2018_16-00003	26	Male		Favorable	46,XY[15]	Negative	Positive											Complete Response	0	19.84	-4.68273	Low
aml_ohsu_2018_16-00004	82	Female		Intermediate	46,XX	Negative	Negative			p.R882H; MAF 39%									1	8.82	-6.85877	Low
aml_ohsu_2018_16-00027	55	Male		Adverse	46,XY[29]	Positive	Negative	Negative			R132H; MAF 47.0%	Negative						Complete Response	0	12.93	-2.46307	High
aml_ohsu_2018_16-00031	50	Male		Adverse	46,XY[20]	Positive	Negative											Unknown	0	18.95	-3.53218	High
aml_ohsu_2018_16-00048	46	Female		Adverse	46,XX,del(3)(p25),add(6)(p22),t(10;12)(p15;q13)[5]/46,XX[18]	Negative	Negative			p.I824V; VAF 50%						p.G13R; MAF 50%		Refractory	1	20.95	-4.67552	Low
aml_ohsu_2018_16-00050	77	Female		Adverse		Negative	Negative			p.E285D; MAF 40%							p.V272_R273insL; MAF 75% (previously 71% in 4/21/15 peripheral blood)		1	11.22	-6.07487	Low
aml_ohsu_2018_16-00056	51	Female		Favorable	46,XX[20]	Negative	Positive											Complete Response	0	6.61	-4.66018	Low
aml_ohsu_2018_16-00067	53	Female		Intermediate	46,XX[20]	Negative	Negative				Negative							Complete Response	0	17.01	-3.76361	High
aml_ohsu_2018_16-00073	63	Female		Intermediate	48,XX,+8,+21[16]/46,XX[4]	Negative	Negative											Complete Response	1	11.45	-6.36107	Low
aml_ohsu_2018_16-00075	69	Male		Adverse	45,XY,add(1)(p13),del(5)(q13q33),add(6)(q13),-7,del(7)(q11.2),der(9)t(1;9)(p13;q22),add(12)(p13),-15,-16,-17,+3mar[19]/43~45,idem,der(3)t(3;17)(p21;q11.2),-17[cp3]	Negative	Negative	Negative						Negative				Refractory	0	0.43	-4.22701	High
aml_ohsu_2018_16-00077	78	Male		Adverse	45,XY,-7[2]/45,XY,t(6;8)(q21;q21.2),-7,del(10)(q24q26),t(12;15)(p13;q15)[19]	Negative	Negative					Negative						Complete Response	1	19.9	-5.84096	Low
aml_ohsu_2018_16-00088	25	Female		Adverse	46,XX,t(7;12)(q22;p13)[12]/46,XX,t(7;17)(p10;q10),-9,+mar[7]/46,XX[1]	Positive	Negative											Unknown	1	10.66	-5.58085	Low
aml_ohsu_2018_16-00094	37	Female		Adverse	46,XX[20]	Negative	Negative								p.K117N; MAF 48%			Refractory	0	0.56	-4.16426	High
aml_ohsu_2018_16-00102	72	Male	M1	Favorable	46,XY[5]	Negative	Positive							Negative				Complete Response	0	3.13	-4.82791	Low
aml_ohsu_2018_16-00109	76	Male		Favorable	46,XY[20]	Positive	Positive												1	0.26	-4.98934	Low
aml_ohsu_2018_16-00115	74	Male		Adverse	45,XY,-7,del(12)(p11.2p13)[20]	Negative	Negative												1	0.46	-4.8757	Low
aml_ohsu_2018_16-00120	36	Male		Favorable	46,XY,t(15;17)(q24;q21)[18]/46,XY[2]	Positive	Negative	Negative										Complete Response	0	16.91	-6.11931	Low
aml_ohsu_2018_16-00129	42	Female		Favorable	46,XX[19]	Negative	Positive	Negative		Negative	Negative	Negative	Negative	Negative	Negative	Negative	Negative	Complete Response	0	3.42	-4.11982	High
aml_ohsu_2018_16-00139	73	Female		Favorable		Negative	Positive											Unknown	1	18.42	-5.37012	Low
aml_ohsu_2018_16-00143	58	Male	M2	Intermediate	47,XY,t(8;22)(p11.2;q11.2),+19[20]	Negative	Negative	Negative		Negative				Negative				Refractory	0	6.32	-4.53133	High
aml_ohsu_2018_16-00145	75	Male		Adverse	46,XY,t(1;12)(p32;p13)[3]/46,XY[17]	Negative	Negative				Negative	Negative			G12R; MAF 5.0%				1	5.23	-5.23336	Low
aml_ohsu_2018_16-00150	67	Male		Adverse	46, XY, del (3) (q12q21) [2]/47, idem, +8[11]/47, idem, der (15) t (1;15) (q21;p11.2) [7]	Negative	Negative									p.G12A; MAF 24%		Complete Response	0	3.68	-2.93014	High
aml_ohsu_2018_16-00157	67	Male		Favorable	46,XY[20]	Negative	Positive	Negative		p.R882H; MAF 46%	p.R132H; MAF 46%	Negative		Negative	Negative	Negative	Negative	Complete Response	0	17.37	-5.74882	Low
aml_ohsu_2018_16-00217	86	Male		Intermediate	47,XY,+8[20]	Negative	Negative	p.R343fs*79; MAF 40%		p.G707fs*72; MAF 45%									1	19.61	-6.18259	Low
aml_ohsu_2018_16-00220	67	Male		Favorable	46,XY[20]	Negative	Positive											Complete Response	0	1.02	-6.239	Low
aml_ohsu_2018_16-00226	79	Male		Intermediate	46,XY[22]	Negative	Negative												0	1.74	-3.85687	High
aml_ohsu_2018_16-00249	75	Male		Intermediate	46,XY[20]	Negative	Negative												0	9.93	-4.05206	High
aml_ohsu_2018_16-00269	44	Female		Favorable		Negative	Positive				p.R132H; MAF 44%							Complete Response	0	5.59	-5.04231	Low
aml_ohsu_2018_16-00271	22	Female		Intermediate	46,XX[20]	Positive	Positive											Complete Response	0	15.26	-4.19679	High
aml_ohsu_2018_16-00273	62	Female		Intermediate	46,XX[20]	Negative	Negative	c.68dup; MAF 21%		c.2645G>A; MAF 43.9%						c.35G>A; MAF 30.2%		Refractory	1	5.56	-4.68419	Low
aml_ohsu_2018_16-00278	64	Male		Favorable	46,XY[20]	Positive	Positive	Negative		c.2645G>A; p.R882H	Negative	Negative	Negative	Negative	Negative	Negative	Negative	Complete Response	0	14.47	-5.04649	Low
aml_ohsu_2018_16-00289	65	Female		Intermediate	46,XX[20]	Positive	Positive											Complete Response i	1	4.67	-5.39281	Low
aml_ohsu_2018_16-00292	73	Female		Favorable	46,XX[20]	Positive	Positive			p.R326P; MAF 50%								Unknown	1	0.13	-5.90632	Low
aml_ohsu_2018_16-00303	56	Female		Favorable	46,XX[19]	Positive	Positive	Negative		c.2644C>T; p.R882C	Negative	Negative	Negative	Negative	Negative	Negative	Negative	Complete Response	1	10.63	-5.40259	Low
aml_ohsu_2018_16-00307	71	Male		Adverse	46,XY,del(7)(q32),add(13)(p11.2)[15]	Negative	Negative	Negative			p.R132C; MAF 45%								0	13.22	-3.51447	High
aml_ohsu_2018_16-00344	59	Male		Favorable	46,XY[20]	Negative	Positive			p.R882C; MAF 40%								Complete Response	0	6.18	-5.89906	Low
aml_ohsu_2018_16-00351	46	Female		Favorable	46,XX[20]	Negative	Negative	p.T98fs*10 ; MAF 40%										Complete Response	0	6.32	-4.58682	Low
aml_ohsu_2018_16-00356	59	Male		Intermediate		Negative	Negative									p.Q61H, MAF 21%			1	6.81	-4.89366	Low
aml_ohsu_2018_16-00373	37	Male		Intermediate	46,XY[20]	Negative	Negative											Unknown	0	15.59	-4.0263	High
aml_ohsu_2018_16-00392	78	Female	M7	Adverse	46,XX,t(7;13)(q22;q12),del(20)(q11.2)[1]/46,sl,dup(1)(p25),del(2)(q21q23),add(8)(q13q22)[3]/46,sdl,add(5)(p15)[8]/46,sdl,add(12)(p13)[3]/46,sdl,add(12)(p13),add(13)(p12)[4]/46,XX[1]	Negative	Negative												1	0.79	-4.67696	Low
aml_ohsu_2018_16-00406	75	Male		Intermediate	46,XY[19]	Negative	Negative			p.R882H; MAF 41%								Complete Response	0	4.97	-3.80181	High
aml_ohsu_2018_16-00410	62	Male	M3	Favorable	46,XY,t(3;16)(p13;q22),t(13;14)(q32;q24),t(15;17)(q22;q21)[20]	Negative	Negative											Complete Response	0	10.53	-4.90026	Low
aml_ohsu_2018_16-00459	61	Female		Intermediate		Positive	Positive											Complete Response	1	8.65	-5.5064	Low
aml_ohsu_2018_16-00460	58	Male		Intermediate	[46,XY]	Negative	Negative			p.Trp297* (NM_175629.2); MAF 82.1%	p.Arg132Cys (NM_005896.3); MAF 39.1%							Refractory	1	9.14	-6.05298	Low
aml_ohsu_2018_16-00465	12	Male	M4	Adverse	47,XY,+8[19]/46,XY[1]	Positive	Negative											Refractory	0	7.66	-4.46201	High
aml_ohsu_2018_16-00474	50	Male		Favorable	46,XY,t(8;21)(q22;q22)[20]	Negative	Negative											Unknown	0	13.95	-4.65758	Low
aml_ohsu_2018_16-00481	60	Female		Favorable	46,XX,inv(16)(p13q22)[20]	Negative	Negative											UNKNOWN	1	11.05	-7.39066	Low
aml_ohsu_2018_16-00491	29	Female		Adverse	47,XX,+8,i(8)(q10),del(9)(q21.2q22.3),der(10)t(1;10)(q11;q22)[cp12]/47,idem,add(17)(p13)[8]	Negative	Positive											Refractory	1	4.24	-5.28784	Low
aml_ohsu_2018_16-00494	72	Female	M5	Adverse	46,XX,t(1;11)(p32;q23)[20]	Negative	Negative			p.E283*; MAF 30%								Refractory	1	4.87	-5.41639	Low
aml_ohsu_2018_16-00498	33	Female		Favorable		Positive	Negative											Complete Response	0	15.39	-3.03763	High
aml_ohsu_2018_16-00504	60	Female		Favorable	46,XX[20]	Negative	Positive				Negative	Negative						Complete Response	1	8.52	-4.79336	Low
aml_ohsu_2018_16-00510	34	Male		Adverse	46,XY,t(3;3)(q21;q26),der(7)del(7)(p11.1)del(7)(q11.1)[13]/45,idem,-der(7)[6]/46,XY[1]	Negative	Negative									p.Q61H; MAF 45%		Refractory	1	9.57	-4.78277	Low
aml_ohsu_2018_16-00519	47	Male		Intermediate	46,XY[20]	Negative	Negative	p.R35fs*125; MAF 50%										Complete Response	0	12.53	-3.87384	High
aml_ohsu_2018_16-00525	26	Female		Adverse	46,XX,r(2)(p23q31),der(4)t(4;16)(q21;q12-13)del(16)(q22q22),der(16)t(4;16)(q21;q12-13),add(18)(p11.2),del(20)(q13.2)[16]/46,XX[4]	Negative	Negative											Refractory	0	11.58	-4.42175	High
aml_ohsu_2018_16-00547	29	Male		Adverse	46,XY,t(9;11)(p22;q23)[20]	Negative	Negative											Complete Response	1	2.14	-6.31467	Low
aml_ohsu_2018_16-00699	46	Male		Intermediate	46,XY[20]	Negative	Negative											Unknown	1	0.3	-5.71796	Low
aml_ohsu_2018_16-00705	59	Male		Intermediate	47,XY,+13[2]/94,slx2[2]/46,XY[19]	Negative	Negative											Complete Response	1	60	-4.7864	Low
aml_ohsu_2018_16-00724	62	Female		Adverse	46~47,XX,del(5)(q15q35),i(8)(q10),add(11)(q23),add(17)(p11.2),add(21)(q22),+2~3mar[cp3]/47~49,idem,add(7)(q11.2),-add(11),+11,+14,-20[cp4]/45~49,idem,del(7)(q22q36),-add(11),+11,+14,-20[cp2]/45~48,idem,der(7)del(7)(q22q31)dic(7;20)(q36;q11.2),-add(11),+11,+14[	Negative	Negative				Negative	Negative					R213fs; MAF 34%	Refractory	1	6.51	-4.94091	Low
aml_ohsu_2018_16-00731	69	Female		Adverse	46,XX[20]	Positive	Negative											Refractory	0	14.54	-4.24461	High
aml_ohsu_2018_16-00755	58	Female		Adverse	46,XX,t(3;3)(q21;q26)[20]	Negative	Negative									p.G12D; MAF 47%		Complete Response	0	5.16	-2.52147	High
aml_ohsu_2018_16-00766	81	Male		Adverse	45,XY,add(5)(q11.2),der(6)t(5;6)(p13;p23),der(8)t(8;8)(p23;q11.2),-13,-16,der(22)t(16;22)(q22;q11.2),+r[cp11]/44,idem,-18[cp4]/46,XY[5]	Negative	Negative				Negative	Negative					Foundation; L206fs*41; MAFs: 31%		1	3.19	-5.22153	Low
aml_ohsu_2018_16-00770	50	Female		Intermediate	46,XX[20]	Negative	Negative											Unknown	0	18.26	-3.85898	High
aml_ohsu_2018_16-00771	34	Female		Adverse	46,XX[20]	Negative	Negative			p.R882C, MAF 51%						p.G13R, MAF 48%	p.R282Q, MAF 51%	Refractory	1	5.16	-5.08039	Low
aml_ohsu_2018_16-00810	61	Female	M5	Favorable	46,XX[20]	Negative	Positive				p.R132H; MAF 37%					p.G13D; MAF 38%		Complete Response	0	6.22	-4.3106	High
aml_ohsu_2018_16-00815	60	Female	M5	Favorable	46,XX[20]	Negative	Positive									p.G12S; MAF 40%		Complete Response	0	6.48	-4.13318	High
aml_ohsu_2018_16-00820	67	Male		Adverse	45,XY,+5,dic(5;8)(q11.2;p12)x2,del(7)(q22q32),-18,del(20)(p11.2)[cp20]	Negative	Negative			p.G570E; MAF 44%							p.K132R; MAF 45%	Refractory	0	5.89	-4.33124	High
aml_ohsu_2018_16-00831	73	Male		Adverse	88<4n>,XXYY,+del(1)(p22p36),i(2)(p10),-5,-7,-7,-21,-21[12]	Negative	Negative				Negative								1	49.01	-5.83066	Low
aml_ohsu_2018_16-00836	73	Male		Intermediate	46,XY[20]	Positive	Positive			p.R882H; MAF 42%								Refractory	1	0.92	-6.5861	Low
aml_ohsu_2018_16-00846	25	Male		Intermediate		Negative	Negative											Complete Response	0	14.61	-4.24608	High
aml_ohsu_2018_16-00867	61	Female		Intermediate	46,XX[20]	Positive	Positive											Unknown	1	0.26	-5.31854	Low
aml_ohsu_2018_16-00875	45	Female		Adverse	45,XX,-7[4]/46,sl,+mar[2]/46,XX[14]	Negative	Negative											Refractory	0	15.3	-3.861	High
aml_ohsu_2018_16-00951	42	Male		Adverse	45,XY,t(3;17)([21;q11.2),add(4)(q21),add(5)(p15),ins(10;11)(p12;q23q13),der(12;18)(q10;q10)[19]/46,XY[1]	Negative	Negative											Complete Response	0	7.34	-4.19334	High
aml_ohsu_2018_16-01004	70	Male		Intermediate		Negative	Negative				Negative	Negative						Complete Response	0	3.13	-3.54472	High
aml_ohsu_2018_16-01005	55	Female		Adverse	46,XX,del(5)(q22q35)[2]/46,XX,+8,-16,der(17)t(16;17)(p11.2;p11.2)[14]/46,XX[3]	Negative	Negative	Negative		Negative	Negative		Negative	Negative	Negative	Negative	Negative	Complete Response	0	5.03	-4.35993	High
aml_ohsu_2018_16-01010	45	Female		Favorable		Positive	Positive											Complete Response	1	20.86	-5.64468	Low
aml_ohsu_2018_16-01047	67	Female		Intermediate		Positive	Positive				p.R132S, MAF 46%							Complete Response	0	30.49	-2.71542	High
aml_ohsu_2018_16-01049	78	Male		Intermediate	46,XY[20]	Negative	Negative				Negative	Negative						Refractory	1	12.24	-4.71732	Low
aml_ohsu_2018_16-01100	65	Male		Favorable		Negative	Positive												1	0.07	-4.69575	Low
aml_ohsu_2018_16-01102	72	Female		Adverse	45,XX,der(5)inv(5)(p13q15)del(5)(q15q33),-16,-17,der(17)t(17;17)(p13;q11.2),der(18;22)(q10;q10),+22,+r[cp20] .ish r(MLL+)[2]	Negative	Negative												0	11.78	-3.56903	High
aml_ohsu_2018_16-01109	33	Male		Favorable	46,XY,inv(16)(p13.1q22)[20]	Negative	Negative	Negative		Negative	Negative	Negative	Negative	Negative	Negative	Negative	Negative	Complete Response	0	3.82	-4.5426	High
aml_ohsu_2018_16-01121	61	Male		Favorable	46,XY[20]	Positive	Positive			p.Arg326Cys; MAF 44.5%								Complete Response	0	6.05	-4.24795	High
aml_ohsu_2018_16-01151	81	Male		Favorable	46,XY[19]	Negative	Positive	Negative		Negative	Negative		Negative	Negative	Negative	Negative	Negative	Complete Response	0	11.68	-4.36921	High
aml_ohsu_2018_16-01185	50	Male		Adverse	46,XY,add(1)(p11),del(5)(q15q33),del(7)(q22q36),der(11)t(1;11)(p31;p12-14)[20]	Positive	Negative	Negative		Negative	Negative	Negative	Negative	Negative	Negative	Negative	Negative	Complete Response	1	6.61	-4.90224	Low
aml_ohsu_2018_16-01191	65	Female		Adverse	45,XX,-7[20]	Negative	Negative			p.Gln231fs; MAF 33.2%						p.Gln61Glu; MAF 47.8%		Complete Response	0	8.09	-4.37611	High
aml_ohsu_2018_16-01201	53	Male		Adverse	46,XY,t(4;12)(q12;p13)[10]/46,XY[10]	Negative	Negative	Negative		p.R882H; MAF 49%	p.R132S; MAF 48%	Negative	Negative		Negative	Negative	Negative	Refractory	1	17.86	-5.10758	Low
aml_ohsu_2018_16-01210	63	Male		Intermediate	46,XY[11]	Negative	Negative			p.Thr835Met; MAF 47%	p.Arg132Cys; MAF 2.9%							Complete Response	0	12.99	-3.51591	High
aml_ohsu_2018_16-01219	47	Male		Favorable	46,XY[20]	Negative	Negative	p.I68fs; MAF 50%		Negative	Negative	Negative	Negative	Negative		p.G13D, MAF 3%	Negative	Complete Response	0	10.43	-4.40936	High
aml_ohsu_2018_16-01223	73	Male		Intermediate	46,XY[20]	Negative	Negative												1	1.02	-6.31931	Low
aml_ohsu_2018_16-01225	61	Female		Intermediate	46,XX[20]	Positive	Positive	Negative		Negative	Negative	Negative	Negative	Negative	Negative	Negative	Negative		1	10.39	-5.75621	Low
aml_ohsu_2018_16-01227	39	Female		Favorable		Negative	Positive											Complete Response	0	13.13	-3.75424	High
aml_ohsu_2018_16-01237	73	Female		Adverse	46,XX,del(1)(p22),der(15)t(15;?)(q15;?),-17,+mar[19]/46,XX[1]	Negative	Negative												0	4.01	-3.67241	High
aml_ohsu_2018_16-01254	38	Female		Favorable	46,XX[20]	Negative	Positive	Negative		p.R882H; MAF 46%	p.R132H; MAF 25%	Negative	Negative	Negative	p.Q61L; MAF 10%	p.G13D; MAF 24%	Negative	Complete Response	0	9.97	-4.32781	High
aml_ohsu_2018_16-01262	59	Female	M3	Favorable	46,XX,t(15;17)(q22;q21)[20]	Negative	Negative	Negative		Negative	Negative	Negative	Negative	Negative	Negative	Negative	Negative	Complete Response	0	0.92	-4.27978	High
aml_ohsu_2018_16-01272	64	Male		Adverse	42,XY,-3,-7,der(12)t(12;?)(q24.3;?)-17,der(17)t(17;?)(p13;?),-21,der(22)t(22;?)(p11.2:?)[10]/46,XY[10]	Negative	Negative			c.2635_2651delAACATGAGCCGCTTGGC; p.N879Efs*36 c.2656C>T; pQ886* MAF 43%, 36%							c.610G>T;p.E204* MAF 51%	Refractory	1	2.63	-4.65949	Low
