# Supplementary material for: SLC25A1-associated prognostic signature predicts poor survival in acute myeloid leukemia patients
Source: Front Genet. 2023 Jan 6;13:1081262. doi: 10.3389/fgene.2022.1081262 (PMC9852877; doi:10.3389/fgene.2022.1081262)
Supplement: Supplementary file 7 [file Table7.XLSX]

## Sheet: Sheet1
Table S7. Clinical and molecular characteristics of TARGET_AML
SampleID	Age	Gender	FAB	Risk_category	Cytogenetic_abnormality	FLT3/ITD_Mutation	NPM1_Mutation	CEBPA_Mutation	Vital_status	OS_days	EFS_days	Riskscore	SPS_category
TARGET-20-PABLDZ-04A	2455	Female	M4	High	G	Yes	No	No	Alive	721	714	-1.7651	Low
TARGET-20-PADZCG-04A	5325	Female	M4	Standard	46,XX[20]	No	No	No	Dead	536	314	-1.16213	Low
TARGET-20-PADZCG-09A	5325	Female	M4	Standard	46,XX[20]	No	No	No	Dead	536	314	-2.44293	Low
TARGET-20-PAEAKL-09A	5218	Female	M5	Standard	46,XX,t(11:19)(q23:p13.1)[20]	No	No	No	Dead	163	134	0.489877	High
TARGET-20-PAEDKB-04A	815	Male	M4	Standard	46,XY[20]	No	No	Unknown	Dead	800	419	-1.30976	Low
TARGET-20-PAEERJ-04A	5082	Female	M4	High	46,XX,t(3:5)(q23:q33)[19]/46,XX[1]	Yes	No	No	Dead	373	259	-1.23497	Low
TARGET-20-PAEERJ-09A	5082	Female	M4	High	46,XX,t(3:5)(q23:q33)[19]/46,XX[1]	Yes	No	No	Dead	373	259	-0.626255	High
TARGET-20-PAEFGR-09A	549	Female	M2	Low	46,XX,inv(16)(p13q22)[21]/46,XX[1]	No	No	No	Alive	4022	497	-1.66051	Low
TARGET-20-PAEFGT-03A	5452	Female	M2	High	I	Yes	Unknown	No	Dead	315	213	-2.28341	Low
TARGET-20-PAEFGT-04A	5452	Female	M2	High	I	Yes	Unknown	No	Dead	315	213	0.257717	High
TARGET-20-PAEIKD-04A	282	Male	M5	Standard	46,XY,t(9:11)(p22:q23)[19]/46,XY[1]	No	No	No	Alive	3600	809	-0.929063	Low
TARGET-20-PAEIKD-09A	282	Male	M5	Standard	46,XY,t(9:11)(p22:q23)[19]/46,XY[1]	No	No	No	Alive	3600	809	-1.64957	Low
TARGET-20-PAKIWK-04A	1248	Male	M6	Standard	46,XY,del(9)(q22q34)[13]/46,idem,add(18)(p13)[4]/46,XY[3]	No	Unknown	No	Alive	112	107	-0.674466	Low
TARGET-20-PAKIWK-09A	1248	Male	M6	Standard	46,XY,del(9)(q22q34)[13]/46,idem,add(18)(p13)[4]/46,XY[3]	No	Unknown	No	Alive	112	107	-0.600616	High
TARGET-20-PAKIYW-09A	163	Female	M4	Standard	46,XX,t(9:11)(p22:q23)[15]/46,XX[3]	No	Unknown	No	Alive	2965	461	-2.3377	Low
TARGET-20-PAKLPD-09A	147	Female	M5	Standard	46,XX,t(11:19)(q23:p13)[20]	No	No	No	Alive	2707	2707	-1.18478	Low
TARGET-20-PAKSMZ-03A	6303	Male	M2	High	C	Yes	Yes	No	Dead	1293	1117	-1.49498	Low
TARGET-20-PAKTCX-04A	3262	Female	M4	Standard	46,XX,t(11:19)(q23:p13.1)	No	Unknown	No	Dead	1896	269	-1.89316	Low
TARGET-20-PAKTCX-09A	3262	Female	M4	Standard	46,XX,t(11:19)(q23:p13.1)	No	Unknown	No	Dead	1896	269	-1.55099	Low
TARGET-20-PAKVGI-09A	645	Female	M7	Standard	46,XX,t(7:10:16)(p15:q23:p11.2),del(13)(q12q21)[10]/49,idem,+X,+6,+21[8]/46,XX[10]	No	No	No	Dead	1229	665	-0.118821	High
TARGET-20-PALGKX-04A	4723	Female	M2	Low	46,XX,der(7)t(7:9)(q22:q13),t(8:21)(q22:q22),add(9)(q13)[20]	No	No	No	Dead	485	214	-0.754952	Low
TARGET-20-PALGKX-09A	4723	Female	M2	Low	46,XX,der(7)t(7:9)(q22:q13),t(8:21)(q22:q22),add(9)(q13)[20]	No	No	No	Dead	485	214	-3.30037	Low
TARGET-20-PAMYAS-04A	3972	Male	M2	Standard	46,XY[20]. nuc ish AML1-ETO positive ~30% of cells consistent with a t(8;21).	Yes	No	No	Alive	3263	991	-2.44352	Low
TARGET-20-PAMYAS-09A	3972	Male	M2	Standard	46,XY[20]. nuc ish AML1-ETO positive ~30% of cells consistent with a t(8;21).	Yes	No	No	Alive	3263	991	-0.904918	Low
TARGET-20-PAMYGX-09A	1259	Female	M7	Standard	46,XX,del(11)(q21q23)[19]/46,XX[1]	No	No	No	Alive	3380	3380	-0.640204	Low
TARGET-20-PANAEV-09A	3539	Male	M5	Low	46,XY[24]	No	Yes	No	Alive	2767	2767	-1.39639	Low
TARGET-20-PANBZH-09A	3921	Male	M4	Low	46,XY, inv(16)(p13.1q22),i(17)(q10)[18]	No	No	No	Dead	462	284	-0.626906	High
TARGET-20-PANDER-09A	4312	Female	M1	Low	46,XX,t(8;21)(q22;q22)[20]	No	No	No	Alive	3291	1868	-1.87635	Low
TARGET-20-PANDIX-09A	6573	Male	M2	Standard	46,XY[30]	No	No	No	Alive	3069	728	-1.94907	Low
TARGET-20-PANFMG-09A	1430	Male	M5	Standard	47,XY,+8,t(9;11)(p22;q23)[20]	No	No	No	Alive	3253	3253	-0.875601	Low
TARGET-20-PANGCM-03A	3235	Male	M4	Low	46,XY,inv(16)(p13.1q22)[13]/46,XY[6]	No	No	No	Alive	3055	496	-2.22082	Low
TARGET-20-PANGDN-09A	6590	Male	M5	Standard	46,XY[20]	No	No	No	Alive	3063	633	-1.38808	Low
TARGET-20-PANGJY-09A	594	Female	M5	Standard	46,XX,der(15)t(1;15)(q12;q26)[12]	No	No	No	Alive	2983	2983	-1.45777	Low
TARGET-20-PANGTF-09A	5814	Female	M5	Standard	46,XX[20]	No	No	No	Dead	616	458	0.386475	High
TARGET-20-PANHYK-09A	2191	Male	M2	Low	45,X,-Y,t(8;21)(q22;q22)[20] REPORT ONLY	No	No	No	Alive	1675	1675	-1.65857	Low
TARGET-20-PANINI-09A	6118	Male	NOS	Low	46,XY	No	No	Yes	Alive	3144	3144	-0.753259	Low
TARGET-20-PANKKE-09A	261	Male	M4	Low	46,XY,inv(16)(p13.1q22)[18] [report only]	No	No	No	Alive	3149	269	-2.17468	Low
TARGET-20-PANKNB-09A	6460	Male	M4	Standard	46,XY[35] REPORT ONLY	No	No	No	Alive	443	443	-1.27463	Low
TARGET-20-PANLIR-09A	5885	Male	M2	Low	46,Xy[20]	No	No	Yes	Alive	3238	425	-1.1797	Low
TARGET-20-PANLIZ-04A	3102	Male	NOS	Low	47,XY,+8,t(8;21)(q22;q22)[13]/46,XY[7]	NO	NO	NO	Dead	784	329	-1.37932	Low
TARGET-20-PANLIZ-09A	3102	Male	NOS	Low	47,XY,+8,t(8;21)(q22;q22)[13]/46,XY[7]	NO	NO	NO	Dead	784	329	-2.20943	Low
TARGET-20-PANLJN-09A	6524	Male	M1	Low	46,XY[20]	No	Yes	No	Alive	2133	2133	-1.07318	Low
TARGET-20-PANLKB-09A	1678	Female	M5	Standard	46,XX,add(15)(q26)[7]/46,XX[4] REPORT ONLY	No	No	No	Alive	1985	1985	-0.681046	Low
TARGET-20-PANLLX-09A	4559	Male	M2	Standard	46,XY[20]	No	No	No	Alive	3234	614	-1.24515	Low
TARGET-20-PANLXM-09A	3748	Female	M2	Standard	46,XX[20]	Yes	No	No	Dead	390	284	-0.432035	High
TARGET-20-PANNHB-09A	1482	Female	M2	Low	46,XX,del(7)(q32q34),t(8;21)(q22;q22)[17]/45,idem,-X[3] REPORT ONLY	NO	NO	NO	Dead	436	366	-1.83572	Low
TARGET-20-PANPKN-09A	359	Male	M5	Standard	46,XY,t(9;11)(p22;q23)[20] REPORT ONLY	No	No	No	Alive	3630	3630	-2.64229	Low
TARGET-20-PANPTM-09A	5853	Male	M4	Low	46,XY,inv(16)(p13.1q22)[20]	No	No	No	Alive	3130	342	-1.75834	Low
TARGET-20-PANSBH-09A	491	Male	M0	Standard	46,XY,ider(16)(q10)del(16)(q22)[[30]	No	No	No	Dead	813	523	-0.87518	Low
TARGET-20-PANSJB-09A	4074	Male	NOS	High	46,XY[20]	Yes	No	No	Dead	422	297	-1.32926	Low
TARGET-20-PANTNA-09A	6416	Male	M2	Standard	46,XY,der(1)t(1;1)(q42;p22),der(1)t(1;1)(p34;q21),t(6;9)(p25;p22)c,t(11;16)(q25;p11.2)[9]/46,idem,del(13)(q12q22)[10]	No	No	No	Dead	1152	311	-1.00964	Low
TARGET-20-PANTPW-09A	821	Female	M1	Low	46,XX[20] [REPORT ONLY]	No	No	Yes	Alive	2946	2946	-1.98496	Low
TARGET-20-PANUTB-09A	5587	Female	M2	Low	46,XX,inv(16)(p13q22)23]/46,XX[2]	No	No	No	Dead	925	763	-1.89616	Low
TARGET-20-PANUUA-09A	5405	Female	M4	Low	46,XX,inv(16)(p13.1q22)[16]/46,idem,t(17;19)(q11.2;q13.3)[4] REPORT ONLY	No	No	No	Dead	1767	462	-1.58288	Low
TARGET-20-PANVGE-09A	5346	Male	NOS	Low	47,XY,inv(16)(p13.1q22),+22[20]	No	No	No	Alive	2819	2819	-1.02221	Low
TARGET-20-PANVGP-03A	4950	Male	M4	Low	46,XY,t(8;20;21)(q22;q13.1;q22),del(9)(q22q34)[20]	No	No	No	Alive	2688	391	-0.768599	Low
TARGET-20-PANWHP-09A	1852	Female	M4	Low	46,XX,inv(16)(p13.1q22)[16]/46,XX[4]	No	No	No	Alive	2738	2738	-2.09461	Low
TARGET-20-PANYNR-03A	3310	Male	M2	Low	46,XY,inv(16)(p13.1q22)[11]/92,idemx2[2]/89,idemx2,-Y,-7,-9[4]/46,XY[4]	No	No	No	Alive	2952	321	-1.19057	Low
TARGET-20-PANZKA-09A	637	Female	M5	Standard	46,XX,t(9;11)(p22;q23)[22]	No	No	No	Alive	2824	2824	-0.804431	Low
TARGET-20-PAPAWN-09A	2154	Male	M4	Low	46,XY,inv(16)(p13.1q22)[14]/46,XY[16]	No	NO	NO	Alive	2605	2605	-1.73016	Low
TARGET-20-PAPBEJ-09A	367	Female	M5	Standard	47,XX,der(6)t(6;12;7)(p12;p13;p22),der(7)t(6;12;7)del(7)(q11.2),der(12)t(6;12;7),r(9)(p12q12),+19[16]46,idem,-r(9)[3]/46,XX[1]	No	No	No	Dead	404	263	0.963195	High
TARGET-20-PAPVCN-09A	4231	Male	M4	Low	46,XY,inv(16)(p13.1q22)[20]	No	No	No	Alive	2592	486	-1.64304	Low
TARGET-20-PAPVDV-03A	2318	Male	M2	Low	46,XY,t(2;21;8)(p21;q22;q22)[20]	No	No	No	Alive	2688	2688	-1.71461	Low
TARGET-20-PAPVZK-09A	5822	Male	M4	Low	46,XY,inv(16)(p13.1q22)[20]	No	No	No	Alive	2492	541	-1.57219	Low
TARGET-20-PAPWHS-09A	4852	Male	M2	Low	46,XY,t(8;21)(q22;q22)[21]	No	No	No	Alive	2687	2687	-0.927389	Low
TARGET-20-PAPWIU-09A	4421	Female	M1	Low	46,XX	No	No	Yes	Alive	2829	2829	-1.38252	Low
TARGET-20-PAPWYK-09A	8231	Female	M4	Low	46,XX,inv(16)(p13.1q22)[20]	No	No	No	Dead	199	199	-1.64408	Low
TARGET-20-PAPXRJ-04A	2855	Female	M2	Standard	46,XX,t(6;9)(p23;q34)[12]/46,XX,der(6)t(6;9)(p23;q34),idic(9)(q11)[7]/46,XX[1]	No	No	No	Dead	1248	392	-2.52154	Low
TARGET-20-PAPXRJ-09A	2855	Female	M2	Standard	46,XX,t(6;9)(p23;q34)[12]/46,XX,der(6)t(6;9)(p23;q34),idic(9)(q11)[7]/46,XX[1]	No	No	No	Dead	1248	392	-1.67088	Low
TARGET-20-PAPXWI-09A	1430	Female	M4	Low	46,XX,inv(16)(p13.1q22)[20]	No	No	No	Alive	880	410	-2.49544	Low
TARGET-20-PARAJX-09A	618	Male	Unknown	Standard	47,XY,+15,t(20;21)(q11.2;q22)[19]/46,XY[1]	No	No	No	Alive	2803	2803	-2.52282	Low
TARGET-20-PARANT-09A	6397	Male	M2	Standard	46,XY[29]	No	No	No	Alive	2509	2509	-1.57785	Low
TARGET-20-PARASV-03A	4401	Male	M5	Standard	47,XY,+8,t(10;11)(p12;q23)[10]	No	No	No	Dead	749	435	-0.572305	High
TARGET-20-PARBFJ-09A	4701	Male	M4	Low	46,XY[60]	No	Yes	No	Alive	2387	2387	-1.01917	Low
TARGET-20-PARBIU-04A	5830	Female	M5	Standard	Inadequate. ish MLL sep	No	No	No	Dead	917	809	-1.40994	Low
TARGET-20-PARBIU-09A	5830	Female	M5	Standard	Inadequate. ish MLL sep	No	No	No	Dead	917	809	-0.299712	High
TARGET-20-PARBRA-09A	2792	Female	M5	Standard	46,XX,t(10;11)(p11.2;q23)[20]	No	No	No	Dead	1362	637	-1.69107	Low
TARGET-20-PARCCH-03A	339	Male	M0	Standard	46,XY[20]	NO	NO	NO	Dead	228	109	-1.32432	Low
TARGET-20-PARCUK-09A	5987	Female	M4	Standard	46,XX,del(10)(q22q24),t(11;11)(p15;q13.1),-16,+mar[16]/46,XX[4],	No	No	No	Dead	279	203	-1.46892	Low
TARGET-20-PARCZL-04A	3806	Female	M2	Low	46,XX,t(15;21)(q22;q22), cryp ins(8;21)(q22;q22q22)[19].ish der(8)ins(8;21)(q22;q22)(ETO+,RUNX1+)	No	No	No	Alive	2695	985	-2.08659	Low
TARGET-20-PARCZL-09A	3806	Female	M2	Low	46,XX,t(15;21)(q22;q22), cryp ins(8;21)(q22;q22q22)[19].ish der(8)ins(8;21)(q22;q22)(ETO+,RUNX1+)	No	No	No	Alive	2695	985	-2.63544	Low
TARGET-20-PARDDY-04A	677	Male	M1	Standard	47,XY,del(5)(p15.1),i(7)(q10),add(14)(q32),+21[21]	No	No	No	Dead	766	247	-3.33582	Low
TARGET-20-PARDDY-09A	677	Male	M1	Standard	47,XY,del(5)(p15.1),i(7)(q10),add(14)(q32),+21[21]	No	No	No	Dead	766	247	-1.23081	Low
TARGET-20-PARDMG-09A	6535	Female	M4	Low	46,XX,inv(16)(p13.1q22)[20]	Yes	No	No	Dead	413	287	-1.26005	Low
TARGET-20-PARENB-09A	2758	Female	M2	Low	45,X,-X,t(8;21)(q22;q22)[20]	No	No	No	Alive	314	314	-0.470538	High
TARGET-20-PARFAL-04A	6922	Male	Unknown	Standard	47,XY,t(10;11)(p13;q21),+19[2]/46,idem,der(7;11)(q10;q10)[4]/46,idem,psu dic(7;11)(p22;p11.2)[4]/46,idem,der(7;19)(q10;q10),+mar[4]/46,XY[5]	No	No	No	Dead	378	256	-1.89218	Low
TARGET-20-PARFAL-09A	6922	Male	Unknown	Standard	47,XY,t(10;11)(p13;q21),+19[2]/46,idem,der(7;11)(q10;q10)[4]/46,idem,psu dic(7;11)(p22;p11.2)[4]/46,idem,der(7;19)(q10;q10),+mar[4]/46,XY[5]	No	No	No	Dead	378	256	-1.16809	Low
TARGET-20-PARGVC-03A	1802	Male	M2	Low	45,X,-Y,t(8;21)(q22;q22),add(13)(p11.2),add(22)(p11.2)	No	No	No	Dead	295	230	-2.15604	Low
TARGET-20-PARHVK-09A	4983	Female	M1	Standard	46,XX,ins(6;11)(q27;q22q23.3)[17]/46,XX[3]	No	No	No	Alive	2516	376	-1.48056	Low
TARGET-20-PARIHK-03A	3830	Male	NOS	High	47,XY,+8[8]/46,XY[16]	Yes	No	No	Dead	923	77	-1.35644	Low
TARGET-20-PARIMT-03A	2748	Female	M4	Low	46,XX,inv(16)(p13.1q22)[19]/46,idem,del(7)(q22)[1]	No	No	No	Alive	2476	383	-1.65192	Low
TARGET-20-PARIZR-03A	2695	Male	M2	Low	45,X,-Y,ins(21;8)(q22.1;q13q22.1)[20]	No	No	No	Alive	2457	2457	-0.892555	Low
TARGET-20-PARJCR-09A	5348	Male	M5	Standard	46,XX,cryp add(11)(q23). ish MLL sep (del 3'MLL)	No	No	No	Dead	468	318	-1.50561	Low
TARGET-20-PARJYP-03A	5433	Female	M4	Low	46,XX,inv(16)(p13.1q22)	No	No	No	Alive	1798	1798	-2.24846	Low
TARGET-20-PARKCX-09A	292	Female	M5	Standard	46,XX,t(9;11)(p22;q23)[20]	No	No	No	Alive	2760	2760	-1.2972	Low
TARGET-20-PARLVL-04A	963	Male	M2	Low	46,XY[20]	No	No	Yes	Dead	1979	299	-2.25063	Low
TARGET-20-PARMZF-09A	3163	Female	M4	Low	46,XX,inv(16)(p13.1q22)[20]	No	No	No	Alive	2193	294	-2.26144	Low
TARGET-20-PARPDS-09A	3774	Female	Unknown	Standard	48,XX,+X,+8[3]/51,XX,+X,+X,+10,dup(12)(q13q15),+19,+21[2]/46,XX[3]	No	No	No	Dead	836	550	-1.56665	Low
TARGET-20-PARPWL-09A	766	Male	M4	Low	47,XY,inv(16)(p13.1q22),+22[13]/48,idem,+8[2]	No	No	No	Alive	1199	1199	-2.10024	Low
TARGET-20-PARSAN-03A	5420	Male	Unknown	Standard	46,XY,9ph,t(16;17)(p13.1;p13.3) …	No	No	No	Dead	870	339	-1.621	Low
TARGET-20-PARSHM-03A	358	Female	Unknown	Low	46,XX,inv(16)(p13.1q22)[22]	No	No	No	Alive	2450	404	-2.12117	Low
TARGET-20-PARTAL-04A	6000	Female	M4	Low	46,XX,inv(16)(p13.1q22)[20]	No	No	No	Dead	531	384	-1.11078	Low
TARGET-20-PARTAL-09A	6000	Female	M4	Low	46,XX,inv(16)(p13.1q22)[20]	No	No	No	Dead	531	384	-1.86018	Low
TARGET-20-PARUBT-40A	2692	Female	Unknown	Standard	46,XX[20]	No	No	No	Dead	586	293	-2.78299	Low
TARGET-20-PARUDL-03A	6446	Male	Unknown	Low	46,XY,inv(16)(p13.1q22)[25]	No	No	No	Alive	2411	257	-1.09712	Low
TARGET-20-PARUNX-04A	2321	Female	M1	Standard	48,XX,+der(6)t(1;6)(q21;q27),t(7;12)(q36;p13),+19[18] [t(7;12) nuc ish ETV6 sep]	No	No	No	Alive	2364	690	-3.51592	Low
TARGET-20-PARUNX-09A	2321	Female	M1	Standard	48,XX,+der(6)t(1;6)(q21;q27),t(7;12)(q36;p13),+19[18] [t(7;12) nuc ish ETV6 sep]	No	No	No	Alive	2364	690	-2.12116	Low
TARGET-20-PARUTH-09A	3454	Male	Unknown	Standard	46,XY[20].nuc ish CBFBx3[22%]	No	No	No	Dead	1412	488	-2.32519	Low
TARGET-20-PARUUB-09A	6315	Female	M2	Low	45,X,-X,t(8;21)(q22;q22)[20]	No	No	No	Alive	1882	1882	-0.908016	Low
TARGET-20-PARUWX-09A	1049	Male	M1	High	47,XY,+8[5]/46,XY[23]	Yes	No	No	Dead	439	228	-1.99662	Low
TARGET-20-PARVAI-03A	6102	Female	M2	Standard	46,XX,t(3;5)(q25;q35)[23]	Yes	No	No	Dead	429	335	-1.51317	Low
TARGET-20-PARWDZ-09A	4855	Female	M5	Standard	47,XX,+der(1;5)(q10;p10),t(9;11)(p22;q23)[20]	No	No	No	Dead	321	261	-0.855951	Low
TARGET-20-PARXBT-09A	3381	Male	M4	Low	46,XY,inv(16)(p13.1q22)[20]	No	No	No	Alive	2246	2246	-1.68265	Low
TARGET-20-PARXMP-09A	534	Male	M6	Standard	48,XY,der(3)t(3;13)(p24;q14),+6,der(6)t(3;6)(p23;q23)x2,der(13)t(6;13)(q 23;q12),+21[6]/46,XY[14]	No	No	No	Alive	1903	1903	-0.246558	High
TARGET-20-PARXNG-09A	3687	Male	M2	Low	46,XY[21]	No	No	Yes	Alive	2246	2246	-1.74968	Low
TARGET-20-PARYFN-03A	1597	Female	M4	Low	46,XX,inv(16)(p13.1q22)[2]	No	No	No	Alive	2203	655	-1.18113	Low
TARGET-20-PARYFN-04A	1597	Female	M4	Low	46,XX,inv(16)(p13.1q22)[2]	No	No	No	Alive	2203	655	-0.644571	Low
TARGET-20-PARYGA-09A	5916	Male	M4	Standard	46,XY[20]	No	No	No	Alive	2406	2406	-2.2726	Low
TARGET-20-PARYVW-04A	664	Female	NOS	Standard	90,XXXX,t(2;12)(q33;p13)x2,-15,-18[28]	No	No	No	Alive	2317	348	-1.71231	Low
TARGET-20-PARYVW-09A	664	Female	NOS	Standard	90,XXXX,t(2;12)(q33;p13)x2,-15,-18[28]	No	No	No	Alive	2317	348	-1.45621	Low
TARGET-20-PARZUU-09A	3273	Male	M1	Low	46,XY,t(8;21)(q22;q22)[20]	No	No	No	Alive	2168	558	-1.31936	Low
TARGET-20-PARZWH-09A	4243	Male	M1	Low	46,XY[55]	No	No	Yes	Alive	2151	2151	-1.82741	Low
TARGET-20-PASBBE-04A	3889	Male	M4	Low	46,XY,del(7)(p11.2p15)[6]/46,XY[64]	Yes	No	Yes	Alive	2244	342	-0.764993	Low
TARGET-20-PASBHI-09A	2201	Male	M1	Low	46,XY,t(8;21)(q22;q22),del(9)(q13q22)[20]	No	No	No	Alive	2342	2342	-2.26686	Low
TARGET-20-PASBPK-09A	161	Male	M5	Standard	47,XY,+19[23]	No	No	No	Alive	2117	239	-2.59723	Low
TARGET-20-PASCFW-09A	733	Female	M7	Standard	50,XX,+7,+8,+10,der(17)t(2;17)(q21;p13),+19[14]/46,XX[11]	No	Unknown	Unknown	Alive	2205	2205	-0.415875	High
TARGET-20-PASCGR-03A	6660	Female	M5	Standard	46,XX,del(10)(p13),der(11)t(11;12)(q13;q24.1),der(12)t(11;12)(q13;q24.1)inv(11)(q23q13)/46,idem,add(12)(p11.2)	No	No	No	Dead	702	255	-1.26859	Low
TARGET-20-PASCRZ-04A	5356	Male	M4	Standard	47,XY,+10,t(16;21)(p11.2;q22)[2]/50,idem,+8,+12,+22[3]/47,idem,der(2)t(1;2)( q21;q31)[6]/48,idem,t(2;15)(q11.2;q11.2),+22[7]/44-47,idem,add(17)(q25)[2]	No	No	No	Dead	339	241	-0.0788221	High
TARGET-20-PASFEW-09A	428	Female	M7	Standard	46,XX,add(22)(q13.3)[18]/46,XX[2]	No	No	No	Dead	313	216	-1.22387	Low
TARGET-20-PASGGK-03A	4458	Female	M5	Standard	46,XX,t(6;11;10)(q27;q23;p12)[19]/46,XX[1]	No	No	No	Alive	2025	777	-0.805741	Low
TARGET-20-PASGMZ-09A	5129	Female	M1	Standard	46,XX[20]	No	No	No	Dead	789	267	-1.56842	Low
TARGET-20-PASGWH-04A	5251	Male	M2	Standard	46,XY,del(9)(q13q22)[16]/46,XY[4]	No	No	No	Dead	1214	409	-0.0521758	High
TARGET-20-PASGWH-09A	5251	Male	M2	Standard	46,XY,del(9)(q13q22)[16]/46,XY[4]	No	No	No	Dead	1214	409	-1.21168	Low
TARGET-20-PASGZS-04A	446	Female	M4	Standard	46,XX,t(6;11)(q27;q23)[24]	No	No	No	Dead	278	213	-0.585644	High
TARGET-20-PASHBI-09A	5727	Male	M2	Low	45,X,-Y,t(8;21)(q22;q22)[19]	No	No	No	Alive	1335	1335	-1.36133	Low
TARGET-20-PASHYZ-04A	1695	Female	M2	Low	45,X,-X,t(8;21)(q22;q22)[20]	No	No	No	Dead	433	300	-2.06932	Low
TARGET-20-PASHYZ-09A	1695	Female	M2	Low	45,X,-X,t(8;21)(q22;q22)[20]	No	No	No	Dead	433	300	-1.75649	Low
TARGET-20-PASIBG-09A	748	Male	M4	Standard	47,XY,t(7;12)(q36;p13),+19[20]	No	No	No	Dead	1094	287	-1.62268	Low
TARGET-20-PASINN-04A	1330	Male	M2	Low	46,XY,t(16;21)(p11.2;q22)[20]	No	Yes	No	Dead	843	314	-0.76033	Low
TARGET-20-PASJGZ-04A	658	Female	M0	Standard	46,XX,del(3)(q21q26),del(13)(q12q14)[14]/48,idem,+6,+8[2]/46,XX[4]	No	No	No	Dead	462	277	-1.51263	Low
TARGET-20-PASJTM-09A	901	Male	M7	High	46,XY,t(3;21)(q25;q22.3),del(5)(q31),r(7)(::p22->q36::?p15->?p22::),der(11)(11pter->11q13::11q24->11q22::7p15->7pter)	No	No	No	Alive	1953	1953	-1.34941	Low
TARGET-20-PASLSD-03A	969	Female	M5	Standard	46,XX,t(9;11)(p22;q23)[14]/46,XX[6]	No	No	No	Alive	2126	251	-0.800003	Low
TARGET-20-PASMGW-09A	3089	Male	M5	Standard	46,XY,t(10;11)(p12;q23)[25]	No	No	No	Dead	286	237	-0.0983269	High
TARGET-20-PASMHY-03A	6979	Male	M4	Low	46,XY,inv(16)(p13.1q22)[5]/46,idem,del(7)(q22q34)[5]	No	No	No	Dead	592	570	-1.62399	Low
TARGET-20-PASMYS-04A	768	Female	M4	Low	47,XX,+8[19]/46,XX[1]	No	Yes	No	Alive	1888	341	-0.013622	High
TARGET-20-PASPGA-09A	1189	Female	M1	Low	46,XX[20]	No	Yes	No	Dead	1729	1093	-3.92884	Low
TARGET-20-PASPKE-09A	3200	Female	M4	Low	46,XX,t(5;21;8)(q31;q22;q22)[20]	No	No	No	Alive	2026	2026	-1.47261	Low
TARGET-20-PASPLU-04A	3399	Male	M4	High	46,XY[20]	Yes	No	No	Dead	351	86	-1.02331	Low
TARGET-20-PASPLU-09A	3399	Male	M4	High	46,XY[20]	Yes	No	No	Dead	351	86	-2.02571	Low
TARGET-20-PASPTM-09A	5122	Female	M2	Low	46,XX[20]	No	No	Yes	Alive	1900	1900	-0.910871	Low
TARGET-20-PASSSI-09A	530	Male	M5	Standard	46,XY,cryp ins(10;11)(p12;q23q23)	No	No	No	Dead	712	462	-1.44576	Low
TARGET-20-PASTTW-09A	757	Female	M7	Standard	46,XX,+21[15]/46,XX[5]	No	No	No	Dead	600	475	-1.49579	Low
TARGET-20-PASTUH-03A	5305	Female	M4	Standard	46,XX,t(11;19)(q23;p13.1)[15]/46,idem,-X,+8[3]/46,XX[2]	No	No	No	Dead	166	118	-1.36172	Low
TARGET-20-PASTUH-04A	5305	Female	M4	Standard	46,XX,t(11;19)(q23;p13.1)[15]/46,idem,-X,+8[3]/46,XX[2]	No	No	No	Dead	166	118	-1.53609	Low
TARGET-20-PASVVS-04A	283	Male	M5	Standard	46,Y,der(X)t(X;11)(q24;q23),der(11)(11pter->11q21::11q23->11q23::Xq24->Xqter),inv(12)(p13q13),ins(20;11)(p11.2;q23q21)[16]/47,idem,+2[3]/46,XY[1]	No	No	No	Alive	1968	519	-2.5174	Low
TARGET-20-PASVVS-09A	283	Male	M5	Standard	46,Y,der(X)t(X;11)(q24;q23),der(11)(11pter->11q21::11q23->11q23::Xq24->Xqter),inv(12)(p13q13),ins(20;11)(p11.2;q23q21)[16]/47,idem,+2[3]/46,XY[1]	No	No	No	Alive	1968	519	-2.54875	Low
TARGET-20-PASVYA-04A	590	Male	M7	Standard	46,XY[20]	No	No	No	Dead	630	291	-2.09965	Low
TARGET-20-PASVYA-09A	590	Male	M7	Standard	46,XY[20]	No	No	No	Dead	630	291	-1.90651	Low
TARGET-20-PASVYL-09A	6090	Male	M5	Standard	46,XY,t(11;19)(q23;p13.3)[20]	No	No	No	Dead	286	206	-0.576224	High
TARGET-20-PASWAJ-04A	3298	Female	M1	Standard	46,XX,cryp ins(11;6)(q23;q27q27)	No	No	No	Alive	1712	422	-1.82307	Low
TARGET-20-PASWAJ-09A	3298	Female	M1	Standard	46,XX,cryp ins(11;6)(q23;q27q27)	No	No	No	Alive	1712	422	-1.20541	Low
TARGET-20-PASWAT-09A	5157	Female	M4	Standard	46,XX[30]	No	No	No	Dead	342	286	-2.83992	Low
TARGET-20-PASWLN-09A	6631	Female	M0	Standard	46,XX,t(9;11)(p22;q23)[20]	No	No	No	Dead	614	513	-2.24562	Low
TARGET-20-PASWPT-09A	3438	Male	M2	Low	45,X,-Y,t(8;21)(q22;q22)[9}/46,idem,+4[11]	No	No	No	Dead	518	395	-1.74299	Low
TARGET-20-PASXNR-04A	890	Female	M4	Standard	45,XX,-16,der(21)t(16;21)(p11.2;q22)[28]/45,idem,t(3;7)(p21;q32)[4]	No	No	No	Dead	542	255	-1.3041	Low
TARGET-20-PASXYG-09A	4103	Female	M2	Low	46,XX,t(8;21)(q22;q22)[5]/45,idem,-X[15]	No	No	No	Dead	570	250	-2.66043	Low
TARGET-20-PASYJI-04A	4545	Female	M4	Low	46,XX,inv(16)(p13.1q22)[18]/46,XX[2]	No	No	No	Alive	1780	289	-1.4115	Low
TARGET-20-PASYJI-09A	4545	Female	M4	Low	46,XX,inv(16)(p13.1q22)[18]/46,XX[2]	No	No	No	Alive	1780	289	-2.50957	Low
TARGET-20-PASZLJ-09A	3543	Female	M5	Standard	45,XX,add(2)(q37),-10,der(11)del(11)(q13q22)trp(11)(q23q23) t(10;11)(q11.2;q23)[14]/45,idem,-der(2),dup(7)(p15p22)[4]/46,XX[2]	No	No	No	Dead	289	127	-1.27764	Low
TARGET-20-PATDHA-09A	5544	Female	M2	Low	46,XX,t(8;21)(q22;q22)[18]/46,idem,del(9)(q12q22)[2]	No	No	No	Dead	403	194	-2.34652	Low
TARGET-20-PATDNN-04A	1262	Male	M5	Standard	46,XY,t(9;11)(p22;q23)[8}/48,idem,+2mar[12]	No	No	No	Dead	194	102	-0.886897	Low
TARGET-20-PATDNN-09A	1262	Male	M5	Standard	46,XY,t(9;11)(p22;q23)[8}/48,idem,+2mar[12]	No	No	No	Dead	194	102	-0.929994	Low
TARGET-20-PATELT-03A	4401	Female	M1	Standard	46,XX,t(2;11)(q31;p15)[20]	No	No	No	Alive	1652	1652	-0.819307	Low
TARGET-20-PATIAK-04A	227	Female	M4	Low	46,XX,inv(16)(p13.1q22)[17]/46,XX[3]	No	No	No	Alive	1464	277	-1.70946	Low
TARGET-20-PATIAK-09A	227	Female	M4	Low	46,XX,inv(16)(p13.1q22)[17]/46,XX[3]	No	No	No	Alive	1464	277	-1.67434	Low
TARGET-20-PATJHJ-09A	137	Female	M5	Standard	46,XX,t(4;11)(q21;q23)[14]/46,XX[6]	No	No	No	Dead	607	252	-3.65871	Low
TARGET-20-PATJHJ-40A	137	Female	M5	Standard	46,XX,t(4;11)(q21;q23)[14]/46,XX[6]	No	No	No	Dead	607	252	-0.68543	Low
